# Supplementary material for: In Silico Screening of Drugs That Target Different Forms of E Protein for Potential Treatment of COVID-19
Source: Pharmaceuticals (Basel). 2023 Feb 14;16(2):296. doi: 10.3390/ph16020296 (PMC9958997; doi:10.3390/ph16020296)
Supplement: Supplementary file 1 [file pharmaceuticals-16-00296-s001.zip]

Archive with 9 entries (9 files):
- fdaallADMET.xlsx
- FigureS1.png
- FigureS2.jpg
- no-world_fda_ADMET.xlsx
- TableS1.pdf
- TableS2.pdf
- TableS3.pdf
- TableS4.pdf
- TableS5.pdf
