# Supplementary material for: In Silico Screening of Drugs That Target Different Forms of E Protein for Potential Treatment of COVID-19
Source: Pharmaceuticals (Basel). 2023 Feb 14;16(2):296. doi: 10.3390/ph16020296 (PMC9958997; doi:10.3390/ph16020296)
Supplement: Supplementary file 1 [file pharmaceuticals-16-00296-s001.zip › fdaallADMET.xlsx]

## Sheet: fdaallADMET_ADMETSELECT
Molecule	MW	#Rotatable bonds	#H-bond acceptors	#H-bond donors	Consensus Log P	ESOL Class	Ali Class	Silicos-IT class	GI absorption	CYP1A2 inhibitor	CYP2C19 inhibitor	CYP2C9 inhibitor	CYP2D6 inhibitor	CYP3A4 inhibitor	log Kp (cm/s)	Lipinski #violations	Bioavailability Score	PAINS #alerts	Brenk #alerts	Leadlikeness #violations	Synthetic Accessibility	Mutagenic	Tumorigenic	Reproductive Effective	Irritant	Canonical SMILES
ZINC000008214692	467.51	6	14	10	-4.55	Highly soluble	Highly soluble	Soluble	Low	No	No	No	No	No	-13.58	2	0.17	0	0	1	6.42	none	none	none	none	NC[C@H]1O[C@H](O[C@@H]2[C@@H](N)C[C@H]([C@@H]([C@H]2O)O[C@H]2O[C@H](CO)[C@H]([C@@H]([C@H]2O)N)O)N)[C@@H](C[C@@H]1O)N
ZINC000019855121	436.12	11	14	8	-4.43	Highly soluble	Highly soluble	Soluble	Low	No	No	No	No	No	-14.29	2	0.11	0	1	2	4.28	none	none	none	none	OP(=O)(CN(CP(=O)(O)O)CCN(CP(=O)(O)O)CP(=O)(O)O)O
ZINC000022059268	404.42	8	12	4	-3.79	Highly soluble	Highly soluble	Soluble	Low	No	No	No	No	No	-16.29	1	0.55	0	0	2	3.12	none	none	none	none	OC(=O)CN1CCN(CCN(CCN(CC1)CC(=O)O)CC(=O)O)CC(=O)O
ZINC000003977952	342.3	5	11	8	-3.5	Highly soluble	Highly soluble	Soluble	Low	No	No	No	No	No	-11.41	2	0.17	0	0	0	5.29	none	none	none	none	OC[C@H]1O[C@]([C@H]([C@@H]1O[C@@H]1O[C@H](CO)[C@@H]([C@@H]([C@H]1O)O)O)O)(O)CO
ZINC000003812862	235.07	4	8	6	-3.47	Highly soluble	Highly soluble	Soluble	Low	No	No	No	No	No	-12.63	1	0.55	0	1	1	3.84	none	none	none	none	NCCC(P(=O)(O)O)(P(=O)(O)O)O
ZINC000001530820	290.4	11	4	0	-3.32	Very soluble	Very soluble	Moderately soluble	High	No	No	No	No	No	-7.67	0	0.55	0	2	1	2.86	none	none	none	none	O=C(OCC[N+](C)(C)C)CCC(=O)OCC[N+](C)(C)C
ZINC000019419017	393.35	16	13	5	-3.27	Highly soluble	Highly soluble	Soluble	Low	No	No	No	No	No	-14.76	1	0.11	0	0	2	2.65	none	none	none	none	OC(=O)CN(CCN(CC(=O)O)CC(=O)O)CCN(CC(=O)O)CC(=O)O
ZINC000022447798	507.54	24	13	5	-2.98	Highly soluble	Highly soluble	Soluble	Low	No	No	No	No	No	-16.01	2	0.17	0	0	2	3.48	none	none	none	none	COCCNC(=O)CN(CC(=O)O)CCN(CC(=O)O)CCN(CC(=O)NCCOC)CC(=O)O
ZINC000003079342	147.2	4	2	1	-2.86	Highly soluble	Highly soluble	Soluble	High	No	No	No	No	No	-10.66	0	0.55	0	1	1	1.84	none	none	none	none	NC(=O)OCC[N+](C)(C)C
ZINC000003803652	272.09	4	8	5	-2.86	Highly soluble	Highly soluble	Soluble	Low	No	No	No	No	No	-11.02	0	0.55	0	1	0	3.14	none	none	none	none	OP(=O)(C(P(=O)(O)O)(Cn1cncc1)O)O
ZINC000003918138	332.31	8	8	8	-2.56	Highly soluble	Very soluble	Soluble	Low	No	No	No	No	No	-10.44	2	0.17	0	2	1	4.84	none	none	none	none	OC[C@H]([C@H]([C@@H]1OC(=C[C@@H]([C@H]1NC(=O)C)NC(=N)N)C(=O)O)O)O
ZINC000001531008	196.16	5	7	6	-2.42	Highly soluble	Highly soluble	Soluble	Low	No	No	No	No	No	-9.89	1	0.56	0	0	1	3.33	none	none	none	none	OC[C@H]([C@H]([C@@H]([C@H](C(=O)O)O)O)O)O
ZINC000003830891	307.32	11	7	5	-2.36	Highly soluble	Highly soluble	Soluble	Low	No	No	No	No	No	-11.37	0	0.11	0	1	1	3.06	none	none	none	none	SC[C@@H](C(=O)NCC(=O)O)NC(=O)CC[C@@H](C(=O)O)N
ZINC000004474414	400.64	6	2	2	-2.36	Highly soluble	Highly soluble	Soluble	Low	No	No	No	No	No	-11.37	0	0.11	0	1	1	3.06	none	none	none	none	O[C@H]1CCC(=C)/C(=C\C=C\2/CCC[C@]3([C@H]2CC[C@@H]3[C@@H](CCCC(O)(C)C)C)C)/C1
ZINC000008214573	114.14	0	2	2	-2.36	Highly soluble	Highly soluble	Soluble	Low	No	No	No	No	No	-11.37	0	0.11	0	1	1	3.06	none	none	none	none	OS(=S)(=O)O
ZINC000003079336	146.21	4	2	0	-2.32	Highly soluble	Highly soluble	Soluble	High	No	No	No	No	No	-10.24	0	0.55	0	1	1	1.44	none	none	none	none	CC(=O)OCC[N+](C)(C)C
ZINC000100009383	180.16	5	6	5	-2.26	Highly soluble	Highly soluble	Soluble	Low	No	No	No	No	No	-9.49	0	0.55	0	1	1	3.31	none	none	none	none	OC[C@H]([C@H]([C@@H]([C@H](C=O)O)O)O)O
ZINC000003079340	162.21	4	3	2	-2.25	Very soluble	Highly soluble	Soluble	High	No	No	No	No	No	-7.89	0	0.55	0	1	1	1.98	none	none	none	none	O[C@@H](C[N+](C)(C)C)CC(=O)O
ZINC000008551180	477.6	7	12	8	-2.25	Highly soluble	Highly soluble	Soluble	Low	No	No	No	No	No	-12.12	2	0.17	0	0	1	6.51	none	none	none	none	CN[C@@H]([C@H]1CC[C@H]([C@H](O1)O[C@@H]1[C@@H](N)C[C@H]([C@H]([C@@H]1O)O[C@@H]1OC[C@@]([C@H]([C@@H]1O)NC)(C)O)N)N)C
ZINC000242437511	477.6	7	12	8	-2.25	Highly soluble	Highly soluble	Soluble	Low	No	No	No	No	No	-12.12	2	0.17	0	0	1	6.51	none	none	none	none	CN[C@@H]([C@@H]1CC[C@@H]([C@@H](O1)O[C@@H]1[C@H](N)C[C@@H]([C@@H]([C@@H]1O)O[C@@H]1OC[C@]([C@@H]([C@H]1O)NC)(C)O)N)N)C
ZINC000242437512	477.6	7	12	8	-2.25	Highly soluble	Highly soluble	Soluble	Low	No	No	No	No	No	-12.12	2	0.17	0	0	1	6.51	none	none	none	none	CN[C@@H]([C@@H]1CC[C@@H]([C@@H](O1)O[C@@H]1[C@H](N)C[C@@H]([C@@H]([C@H]1O)O[C@@H]1OC[C@]([C@@H]([C@@H]1O)NC)(C)O)N)N)C
ZINC000245224194	146.06	0	12	8	-2.25	Highly soluble	Highly soluble	Soluble	Low	No	No	No	No	No	-12.12	2	0.17	0	0	1	6.51	none	none	none	none	FS(F)(F)(F)(F)F
ZINC000002041302	182.17	5	6	6	-2.23	Highly soluble	Highly soluble	Soluble	Low	No	No	No	No	No	-9.61	1	0.55	0	0	1	3.3	none	none	none	none	OC[C@H]([C@H]([C@@H]([C@@H](CO)O)O)O)O
ZINC000008551177	477.6	7	12	8	-2.22	Highly soluble	Highly soluble	Soluble	Low	No	No	No	No	No	-12.12	2	0.17	0	0	1	6.51	none	none	none	none	CN[C@H]([C@@H]1CC[C@H]([C@H](O1)O[C@@H]1[C@@H](N)C[C@H]([C@H]([C@@H]1O)O[C@@H]1OC[C@@]([C@H]([C@@H]1O)NC)(C)O)N)N)C
ZINC000242437513	477.6	7	12	8	-2.18	Highly soluble	Highly soluble	Soluble	Low	No	No	No	No	No	-12.12	2	0.17	0	0	1	6.51	none	none	none	none	CN[C@@H]([C@@H]1CC[C@@H]([C@@H](O1)O[C@@H]1[C@H](N)C[C@@H]([C@@H]([C@@H]1O)O[C@@H]1OC[C@]([C@@H]([C@@H]1O)NC)(C)O)N)N)C
ZINC000008551179	477.6	7	12	8	-2.17	Highly soluble	Highly soluble	Soluble	Low	No	No	No	No	No	-12.12	2	0.17	0	0	1	6.51	none	none	none	none	CN[C@H]([C@H]1CC[C@H]([C@H](O1)O[C@@H]1[C@@H](N)C[C@H]([C@H]([C@@H]1O)O[C@@H]1OC[C@@]([C@H]([C@@H]1O)NC)(C)O)N)N)C
ZINC000001035331	244.2	3	7	4	-2.14	Very soluble	Very soluble	Soluble	Low	No	No	No	No	No	-9.1	0	0.55	0	0	1	3.89	none	none	none	none	OC[C@H]1O[C@H]([C@@H]([C@@H]1O)O)n1cnc(n1)C(=O)N
ZINC000242437514	477.6	7	12	8	-2.13	Highly soluble	Highly soluble	Soluble	Low	No	No	No	No	No	-12.12	2	0.17	0	0	1	6.51	none	none	none	none	CN[C@@H]([C@@H]1CC[C@@H]([C@@H](O1)O[C@@H]1[C@H](N)C[C@@H]([C@@H]([C@H]1O)O[C@@H]1OC[C@]([C@@H]([C@H]1O)NC)(C)O)N)N)C
ZINC000008551178	477.6	7	12	8	-2.11	Highly soluble	Highly soluble	Soluble	Low	No	No	No	No	No	-12.12	2	0.17	0	0	1	6.51	none	none	none	none	CN[C@@H]([C@@H]1CC[C@H]([C@H](O1)O[C@@H]1[C@@H](N)C[C@H]([C@H]([C@@H]1O)O[C@@H]1OC[C@@]([C@H]([C@@H]1O)NC)(C)O)N)N)C
ZINC000001532525	174.2	6	4	5	-2.08	Highly soluble	Highly soluble	Soluble	High	No	No	No	No	No	-10.34	0	0.55	0	2	1	2.16	none	none	none	none	NC(=N)NCCC[C@@H](C(=O)O)N
ZINC000000895032	133.1	3	5	3	-2.04	Highly soluble	Highly soluble	Soluble	High	No	No	No	No	No	-9.87	0	0.56	0	0	1	1.8	none	none	none	none	OC(=O)C[C@@H](C(=O)O)N
ZINC000001531009	283.11	4	8	5	-2.04	Highly soluble	Highly soluble	Soluble	Low	No	No	No	No	No	-10.26	0	0.55	0	1	0	3.04	none	none	none	none	OP(=O)(C(P(=O)(O)O)(Cc1cccnc1)O)O
ZINC000021982937	513.5	20	14	5	-2.03	Highly soluble	Highly soluble	Soluble	Low	No	No	No	No	No	-14.51	2	0.11	0	0	2	3.9	none	none	none	none	OC(=O)CN([C@H](C(=O)O)COCc1ccccc1)CCN(CC(=O)O)CCN(CC(=O)O)CC(=O)O
ZINC000001532728	118.15	2	2	1	-1.97	Very soluble	Very soluble	Soluble	High	No	No	No	No	No	-7.11	0	0.55	0	1	1	1	none	none	none	none	OC(=O)C[N+](C)(C)C
ZINC000000895034	105.09	2	4	3	-1.97	Highly soluble	Highly soluble	Soluble	High	No	No	No	No	No	-9.12	0	0.55	0	0	1	1.51	none	none	none	none	OC[C@@H](C(=O)O)N
ZINC000004097426	207.22	3	6	5	-1.94	Highly soluble	Highly soluble	Soluble	Low	No	No	No	No	No	-9.39	0	0.55	0	0	1	3.17	none	none	none	none	OCCN1C[C@H](O)[C@H]([C@@H]([C@H]1CO)O)O
ZINC000018279893	182.17	5	6	6	-1.9	Highly soluble	Highly soluble	Soluble	Low	No	No	No	No	No	-9.61	1	0.55	0	0	1	3.3	none	none	none	none	OC[C@H]([C@H]([C@@H]([C@H](CO)O)O)O)O
ZINC000002539702	178.14	1	6	4	-1.88	Highly soluble	Highly soluble	Soluble	Low	No	No	No	No	No	-8.83	0	0.55	0	0	1	3.38	none	none	none	none	OC[C@H]1OC(=O)[C@@H]([C@H]([C@@H]1O)O)O
ZINC000003079337	104.17	2	1	1	-1.86	Very soluble	Highly soluble	Soluble	Low	No	No	No	No	No	-7.22	0	0.55	0	1	1	1	none	none	none	none	OCC[N+](C)(C)C
ZINC000003927870	365.21	4	11	5	-1.86	Very soluble	Very soluble	Soluble	Low	No	No	No	No	No	-10.27	1	0.11	0	1	1	4.43	none	none	none	none	O[C@H]1[C@H](O)[C@H](O[C@H]1n1cnc2c1nc(F)nc2N)COP(=O)(O)O
ZINC000033965961	513.5	20	14	5	-1.84	Highly soluble	Highly soluble	Soluble	Low	No	No	No	No	No	-14.51	2	0.11	0	0	2	3.9	none	none	none	none	OC(=O)CN([C@@H](C(=O)O)COCc1ccccc1)CCN(CC(=O)O)CCN(CC(=O)O)CC(=O)O
ZINC000001532526	146.14	4	4	3	-1.82	Highly soluble	Highly soluble	Soluble	High	No	No	No	No	No	-9.43	0	0.55	0	0	1	1.76	none	none	none	none	NC(=O)CC[C@@H](C(=O)O)N
ZINC000013818943	390.35	5	9	5	-1.76	Very soluble	Very soluble	Soluble	Low	No	No	No	No	No	-9.92	1	0.55	0	0	1	4.56	none	none	none	none	OC[C@H]1O[C@H]([C@@H]([C@@H]1O)O)n1cnc2c1nc(nc2N)n1ncc(c1)C(=O)NC
ZINC000000895103	119.12	2	4	3	-1.73	Highly soluble	Highly soluble	Soluble	High	No	No	No	No	No	-9.11	0	0.55	0	0	1	1.79	none	none	none	none	C[C@H]([C@@H](C(=O)O)N)O
ZINC000003795098	243.22	2	6	4	-1.71	Very soluble	Very soluble	Soluble	Low	No	No	No	No	No	-9.3	0	0.55	0	0	1	3.84	none	none	none	none	OC[C@H]1O[C@H]([C@H]([C@@H]1O)O)n1ccc(nc1=O)N
ZINC000008015016	176	2	6	4	-1.71	Highly soluble	Highly soluble	Soluble	High	No	No	No	No	No	-9.74	0	0.56	0	1	1	4.97	none	none	none	none	OP(=O)(CP(=O)(O)O)O
ZINC000008214625	227.09	8	9	0	-1.68	Very soluble	Moderately soluble	Soluble	Low	No	No	No	No	No	-6.54	1	0.55	0	2	2	3.54	none	none	none	none	[O-][N+](=O)OC(CO[N+](=O)[O-])CO[N+](=O)[O-]
ZINC000001482113	147.13	4	5	3	-1.68	Highly soluble	Highly soluble	Soluble	High	No	No	No	No	No	-9.82	0	0.56	0	0	1	1.81	none	none	none	none	OC(=O)CC[C@@H](C(=O)O)N
ZINC000000895457	131.13	1	4	3	-1.66	Highly soluble	Highly soluble	Soluble	High	No	No	No	No	No	-9.35	0	0.55	0	0	1	2.23	none	none	none	none	O[C@@H]1CN[C@H](C1)C(=O)O
ZINC000000901791	131.13	1	4	3	-1.65	Highly soluble	Highly soluble	Soluble	High	No	No	No	No	No	-9.35	0	0.55	0	0	1	2.23	none	none	none	none	O[C@H]1CN[C@@H](C1)C(=O)O
ZINC000006661227	155.15	3	4	3	-1.63	Highly soluble	Highly soluble	Soluble	High	No	No	No	No	No	-9.77	0	0.55	0	0	1	2.29	none	none	none	none	N[C@H](C(=O)O)Cc1c[nH]cn1
ZINC000000901736	131.13	1	4	3	-1.6	Highly soluble	Highly soluble	Soluble	High	No	No	No	No	No	-9.35	0	0.55	0	0	1	2.23	none	none	none	none	O[C@@H]1CN[C@@H](C1)C(=O)O
ZINC000000896695	121.14	3	4	4	-1.59	Highly soluble	Highly soluble	Soluble	Low	No	No	No	No	No	-9.08	0	0.55	0	0	1	1	none	none	none	none	OCC(CO)(CO)N
ZINC000000901061	136.1	3	5	4	-1.58	Highly soluble	Highly soluble	Highly soluble	High	No	No	No	No	No	-8.64	0	0.56	0	0	1	2.53	none	none	none	none	OC[C@@H]([C@H](C(=O)O)O)O
ZINC000004658553	89.09	1	3	2	-1.46	Highly soluble	Highly soluble	Soluble	High	No	No	No	No	No	-8.95	0	0.55	0	0	1	1	none	none	none	none	C[C@@H](C(=O)O)N
ZINC000003806262	268.27	2	6	4	-1.45	Highly soluble	Highly soluble	Soluble	Low	No	No	No	No	No	-9.84	0	0.55	0	0	0	4.77	none	none	none	none	OC[C@H]1O[C@H](C[C@@H]1O)n1cnc2c1N=CNC[C@H]2O
ZINC000000895154	241.25	2	4	6	-1.43	Very soluble	Very soluble	Soluble	Low	No	No	No	No	No	-9.15	1	0.55	0	0	1	3.75	none	none	none	none	C[C@H]([C@@H]([C@@H]1CNc2c(N1)c(=O)nc([nH]2)N)O)O
ZINC000006827695	177.98	2	4	6	-1.43	Very soluble	Very soluble	Soluble	Low	No	No	No	No	No	-9.15	1	0.55	0	0	1	3.75	none	none	none	none	OP(=O)(OP(=O)(O)O)O
ZINC000001533877	319.23	9	8	5	-1.43	Highly soluble	Highly soluble	Soluble	Low	No	No	No	No	No	-11.17	0	0.55	0	1	1	3.82	none	none	none	none	CCCCCN(CCC(P(=O)(O)O)(P(=O)(O)O)O)C
ZINC000100006770	176.12	2	6	4	-1.42	Highly soluble	Very soluble	Soluble	High	No	No	No	No	No	-8.54	0	0.56	0	0	1	3.47	none	none	none	none	OC[C@@H]([C@H]1OC(=O)C(=C1O)O)O
ZINC000004228258	241.25	2	4	6	-1.41	Very soluble	Very soluble	Soluble	Low	No	No	No	No	No	-9.15	1	0.55	0	0	1	3.75	none	none	none	none	C[C@H]([C@H]([C@@H]1CNc2c(N1)c(=O)nc([nH]2)N)O)O
ZINC000002169830	267.24	2	7	4	-1.4	Very soluble	Very soluble	Soluble	Low	No	No	No	No	No	-8.68	0	0.55	0	0	0	3.86	none	none	none	none	OC[C@H]1O[C@H]([C@@H]([C@@H]1O)O)n1cnc2c1ncnc2N
ZINC000008855117	268.23	2	7	4	-1.4	Very soluble	Very soluble	Soluble	Low	No	No	No	No	No	-8.86	0	0.55	0	0	0	3.77	none	none	none	none	OC[C@H]1O[C@H]([C@@H]([C@@H]1O)O)n1cnc2c1nc[nH]c2=O
ZINC000022851765	527.52	20	14	5	-1.38	Highly soluble	Highly soluble	Soluble	Low	No	No	No	No	No	-13.9	2	0.11	0	0	2	3.62	none	none	none	none	CCOc1ccc(cc1)C[C@@H](N(CC(=O)O)CC(=O)O)CN(CC(=O)O)CCN(CC(=O)O)CC(=O)O
ZINC000002539827	241.25	2	4	6	-1.37	Very soluble	Very soluble	Soluble	Low	No	No	No	No	No	-9.15	1	0.55	0	0	1	3.75	none	none	none	none	C[C@@H]([C@@H]([C@@H]1CNc2c(N1)c(=O)nc([nH]2)N)O)O
ZINC000022448097	527.52	20	14	5	-1.37	Highly soluble	Highly soluble	Soluble	Low	No	No	No	No	No	-13.9	2	0.11	0	0	2	3.62	none	none	none	none	CCOc1ccc(cc1)C[C@H](N(CC(=O)O)CC(=O)O)CN(CC(=O)O)CCN(CC(=O)O)CC(=O)O
ZINC000001846431	182.15	5	6	4	-1.32	Highly soluble	Highly soluble	Soluble	High	No	No	No	No	No	-9.12	0	0.55	0	1	1	3.29	none	none	none	none	OC[C@H]([C@H]([C@@H]([C@H](C=O)F)O)O)O
ZINC000000895042	121.16	2	3	2	-1.31	Highly soluble	Highly soluble	Soluble	High	No	No	No	No	No	-8.81	0	0.55	0	1	1	1.75	none	none	none	none	N[C@H](C(=O)O)CS
ZINC000001530283	190.15	6	5	4	-1.3	Highly soluble	Highly soluble	Soluble	High	No	No	No	No	No	-9.16	0	0.56	0	0	1	2.13	none	none	none	none	OC(=O)CC[C@@H](C(=O)O)NC(=O)N
ZINC000003922770	420.5	7	9	5	-1.3	Highly soluble	Very soluble	Soluble	Low	No	No	No	No	No	-11.29	0	0.55	0	0	1	5.44	none	none	none	none	C[C@H]([C@H]1C(=O)N2[C@@H]1[C@@H](C)C(=C2C(=O)O)S[C@@H]1CN[C@@H](C1)CNS(=O)(=O)N)O
ZINC000004228257	241.25	2	4	6	-1.29	Very soluble	Very soluble	Soluble	Low	No	No	No	No	No	-9.15	1	0.55	0	0	1	3.75	none	none	none	none	C[C@@H]([C@H]([C@@H]1CNc2c(N1)c(=O)[nH]c(n2)N)O)O
ZINC000003823492	297.27	3	8	4	-1.27	Very soluble	Very soluble	Soluble	Low	No	No	No	No	No	-8.84	0	0.55	0	0	0	4.12	none	none	none	none	OC[C@H]1O[C@H]([C@H]([C@@H]1O)O)n1cnc2c1nc(N)nc2OC
ZINC000013585233	241.25	2	4	6	-1.24	Very soluble	Very soluble	Soluble	Low	No	No	No	No	No	-9.15	1	0.55	0	0	1	3.75	none	none	none	none	C[C@@H]([C@@H]([C@H]1CNc2c(N1)c(=O)[nH]c(n2)N)O)O
ZINC000018089317	236.14	4	8	0	-1.21	Very soluble	Soluble	Soluble	High	No	No	No	No	No	-6.81	0	0.55	0	2	1	4.33	none	none	none	none	[O-][N+](=O)O[C@@H]1CO[C@H]2[C@@H]1OC[C@@H]2O[N+](=O)[O-]
ZINC000001532522	146.19	5	4	3	-1.19	Highly soluble	Highly soluble	Soluble	High	No	No	No	No	No	-9.36	0	0.55	0	0	1	1.75	none	none	none	none	NCCCC[C@@H](C(=O)O)N
ZINC000003782550	131.13	4	4	2	-1.15	Highly soluble	Highly soluble	Soluble	High	No	No	No	No	No	-9.8	0	0.55	0	0	1	1.16	none	none	none	none	NCC(=O)CCC(=O)O
ZINC000008101109	126.01	1	5	3	-1.14	Highly soluble	Highly soluble	Soluble	High	No	No	No	No	No	-8.3	0	0.56	0	1	1	3.4	none	none	none	none	OC(=O)P(=O)(O)O
ZINC000001849548	191.14	2	6	1	-1.09	Very soluble	Very soluble	Soluble	High	No	No	No	No	No	-7.75	0	0.55	0	2	1	4.27	none	none	none	none	[O-][N+](=O)O[C@@H]1CO[C@H]2[C@@H]1OC[C@@H]2O
ZINC000003831050	160.23	4	2	0	-1.08	Very soluble	Very soluble	Soluble	High	No	No	No	No	No	-6.85	0	0.55	0	1	1	1.88	none	none	none	none	C[C@@H](C[N+](C)(C)C)OC(=O)C
ZINC000003831051	160.23	4	2	0	-1.08	Very soluble	Very soluble	Soluble	High	No	No	No	No	No	-6.85	0	0.55	0	1	1	1.88	none	none	none	none	C[C@H](C[N+](C)(C)C)OC(=O)C
ZINC000000001341	166.24	2	2	1	-1.07	Highly soluble	Highly soluble	Soluble	High	No	No	No	No	No	-9.56	0	0.55	0	1	1	1.25	none	none	none	none	CC[N+](c1cccc(c1)O)(C)C
ZINC000000057146	254.24	3	5	2	-1.04	Very soluble	Highly soluble	Soluble	Low	No	No	No	No	No	-9.14	0	0.55	0	0	0	2.9	none	none	none	none	OC[C@H](Cn1cnc2c1c(=O)n(C)c(=O)n2C)O
ZINC000000057147	254.24	3	5	2	-1.04	Very soluble	Highly soluble	Soluble	Low	No	No	No	No	No	-9.14	0	0.55	0	0	0	2.9	none	none	none	none	OC[C@@H](Cn1cnc2c1c(=O)n(C)c(=O)n2C)O
ZINC000003787060	300.29	3	7	1	-1.04	Very soluble	Very soluble	Soluble	High	No	No	No	No	No	-9.54	0	0.56	0	0	0	4.23	none	none	none	none	OC(=O)[C@@H]1N2C(=O)C[C@H]2S(=O)(=O)[C@@]1(C)Cn1ccnn1
ZINC000004216238	285.23	2	8	4	-1.02	Very soluble	Very soluble	Soluble	Low	No	No	No	No	No	-8.61	0	0.55	0	0	0	4	none	none	none	none	OC[C@H]1O[C@H]([C@H]([C@@H]1O)O)n1cnc2c1nc(F)nc2N
ZINC000001543475	287.21	5	7	3	-1.01	Very soluble	Very soluble	Soluble	Low	No	No	No	No	No	-9.19	0	0.56	0	1	0	3.39	none	none	none	none	C[C@H](Cn1cnc2c1ncnc2N)OCP(=O)(O)O
ZINC000009212428	473.44	11	8	7	-0.96	Very soluble	Soluble	Soluble	Low	No	No	No	No	No	-10.07	2	0.11	0	1	2	4.14	none	none	none	none	O=CN1[C@H](CNc2ccc(cc2)C(=O)N[C@H](C(=O)O)CCC(=O)O)CNc2c1c(=O)[nH]c(n2)N
ZINC000000895360	115.13	1	3	2	-0.92	Highly soluble	Highly soluble	Soluble	High	No	No	No	No	No	-8.78	0	0.55	0	0	1	1.54	none	none	none	none	OC(=O)[C@@H]1CCCN1
ZINC000009212427	473.44	11	8	7	-0.85	Very soluble	Soluble	Soluble	Low	No	No	No	No	No	-10.07	2	0.11	0	1	2	4.14	none	none	none	none	O=CN1[C@@H](CNc2ccc(cc2)C(=O)N[C@H](C(=O)O)CCC(=O)O)CNc2c1c(=O)[nH]c(n2)N
ZINC000004340269	229.63	2	4	4	-0.82	Very soluble	Soluble	Soluble	Low	No	No	No	No	No	-8.2	0	0.55	0	2	1	2.88	none	none	none	none	NC(=NC(=O)c1nc(Cl)c(nc1N)N)N
ZINC000000895099	117.15	2	3	2	-0.78	Highly soluble	Highly soluble	Soluble	High	No	No	No	No	No	-8.62	0	0.55	0	0	1	1.19	none	none	none	none	N[C@H](C(=O)O)C(C)C
ZINC000100070937	133.12	1	4	2	-0.77	Highly soluble	Highly soluble	Soluble	High	No	No	No	No	No	-8.99	0	0.55	0	0	1	2.12	none	none	none	none	F[C@@H]1C[C@@](C1)(N)C(=O)O
ZINC000001530427	138.06	1	4	2	-0.76	Highly soluble	Highly soluble	Soluble	High	No	No	No	No	No	-8.12	0	0.56	0	2	1	3.93	none	none	none	none	C[C@@H]1O[C@@H]1P(=O)(O)O
ZINC000003830569	199.16	2	5	2	-0.67	Very soluble	Highly soluble	Soluble	High	No	No	No	No	No	-8.54	0	0.56	0	0	1	3.7	none	none	none	none	OC(=O)[C@@H]1N2[C@H](O/C/1=C\CO)CC2=O
ZINC000001995484	354.36	9	8	4	-0.67	Very soluble	Soluble	Soluble	Low	No	No	No	No	No	-8.91	1	0.55	0	0	2	3.98	none	none	none	none	OC[C@H](OCn1cnc2c1nc(N)[nH]c2=O)COC(=O)[C@H](C(C)C)N
ZINC000028467879	554.58	9	11	4	-0.67	Soluble	Moderately soluble	Soluble	Low	No	No	No	No	No	-10.36	2	0.11	0	2	2	5.08	none	none	none	none	CO/N=C(/c1csc(n1)N)\C(=O)N[C@@H]1C(=O)N2[C@@H]1SCC(=C2C(=O)O)CSc1nc(=O)c(nn1C)O
ZINC000001883067	229.1	3	7	1	-0.66	Soluble	Moderately soluble	Soluble	Low	No	No	No	No	No	-6.75	0	0.55	0	2	1	2.24	none	none	none	none	[O-][N+](=O)c1cc([N+](=O)[O-])c(c(c1)[N+](=O)[O-])O
ZINC000001543916	354.36	9	8	4	-0.61	Very soluble	Soluble	Soluble	Low	No	No	No	No	No	-8.91	1	0.55	0	0	2	3.98	none	none	none	none	OC[C@@H](OCn1cnc2c1nc(N)[nH]c2=O)COC(=O)[C@H](C(C)C)N
ZINC000003831417	286.45	5	1	1	-0.59	Highly soluble	Very soluble	Soluble	High	No	No	No	No	No	-7.36	0	0.85	0	0	1	1.29	none	none	none	none	OC/C=C(/C=C/C=C(/C=C/C1=C(C)CCCC1(C)C)\C)\C
ZINC000004658560	90.08	1	3	2	-0.59	Highly soluble	Very soluble	Soluble	High	No	No	No	No	No	-7.36	0	0.85	0	0	1	1.29	none	none	none	none	OC(=O)[C@@H](O)C
ZINC000001532529	149.21	4	3	2	-0.59	Highly soluble	Highly soluble	Soluble	High	No	No	No	No	No	-8.54	0	0.55	0	0	1	2.43	none	none	none	none	CSCC[C@@H](C(=O)O)N
ZINC000000002159	242.23	2	5	3	-0.59	Very soluble	Very soluble	Soluble	High	No	No	No	No	No	-8.61	0	0.55	0	0	1	3.64	none	none	none	none	OC[C@@H]1O[C@@H](C[C@H]1O)n1cc(C)c(=O)[nH]c1=O
ZINC000003794711	219.28	4	5	4	-0.56	Very soluble	Very soluble	Soluble	High	No	No	No	No	No	-8.08	0	0.55	0	0	1	3.35	none	none	none	none	CCCCN1C[C@H](O)[C@H]([C@@H]([C@H]1CO)O)O
ZINC000084441937	444.43	2	9	6	-0.56	Very soluble	Soluble	Soluble	Low	No	No	No	No	No	-9.93	1	0.11	0	1	1	5.04	none	none	none	none	CN([C@@H]1C(=C(C(=O)N)C(=O)[C@@]2([C@H]1C[C@H]1C(=C2O)C(=O)c2c([C@@]1(C)O)cccc2O)O)O)C
ZINC000002005305	459.46	10	7	7	-0.54	Very soluble	Soluble	Soluble	Low	No	No	No	No	No	-9.45	2	0.11	0	0	2	4.14	none	none	none	none	OC(=O)CC[C@@H](C(=O)O)NC(=O)c1ccc(cc1)NC[C@H]1CNc2c(N1C)c(=O)[nH]c(n2)N
ZINC000034676245	102.09	0	4	2	-0.53	Highly soluble	Very soluble	Soluble	High	No	No	No	No	No	-7.58	0	0.55	0	0	1	3.47	none	none	none	none	N[C@@H]1CON=C1O
ZINC000003813010	246.19	2	6	3	-0.52	Very soluble	Very soluble	Soluble	High	No	No	No	No	No	-8.63	0	0.55	0	0	1	3.61	none	none	none	none	OC[C@H]1O[C@H](C[C@@H]1O)n1cc(F)c(=O)[nH]c1=O
ZINC000001554588	181.21	5	4	2	-0.51	Highly soluble	Very soluble	Soluble	High	No	No	No	No	No	-8.27	0	0.56	0	1	1	2.24	none	none	none	none	CC(=O)NCCCS(=O)(=O)O
ZINC000004658562	90.08	1	3	2	-0.49	Highly soluble	Very soluble	Soluble	High	No	No	No	No	No	-7.36	0	0.85	0	0	1	1.29	none	none	none	none	OC(=O)[C@H](O)C
ZINC000000266964	181.19	3	4	3	-0.48	Highly soluble	Highly soluble	Soluble	High	No	No	No	No	No	-9.01	0	0.55	0	0	1	1.54	none	none	none	none	OC(=O)[C@H](Cc1ccc(cc1)O)N
ZINC000000012346	229.26	2	4	2	-0.47	Very soluble	Very soluble	Soluble	High	No	No	No	No	No	-8.36	0	0.55	0	0	1	3.57	none	none	none	none	Nc1ccn(c(=O)n1)[C@@H]1CS[C@@H](O1)CO
ZINC000008577218	441.4	10	10	6	-0.47	Very soluble	Soluble	Moderately soluble	Low	No	No	No	No	No	-10.17	2	0.11	0	0	2	3.48	none	none	none	none	OC(=O)CC[C@@H](C(=O)O)NC(=O)c1ccc(cc1)NCc1cnc2c(n1)c(O)nc(n2)N
ZINC000003802690	277.28	2	5	4	-0.46	Very soluble	Very soluble	Soluble	High	No	No	No	No	No	-8.79	0	0.55	0	1	0	3.53	none	none	none	none	OC[C@@H]1[C@@H](O)C[C@@H](C1=C)n1cnc2c1nc(N)[nH]c2=O
ZINC000003581355	131.17	3	3	2	-0.39	Highly soluble	Highly soluble	Soluble	High	No	No	No	No	No	-8.32	0	0.55	0	0	1	1.65	none	none	none	none	CC[C@@H]([C@@H](C(=O)O)N)C
ZINC000004468778	453.45	9	9	4	-0.39	Very soluble	Soluble	Soluble	Low	No	No	No	No	No	-9.55	1	0.11	0	2	2	4.81	none	none	none	none	Nc1nc(cs1)/C(=N/OCC(=O)O)/C(=O)N[C@H]1[C@H]2SCC(=C(N2C1=O)C(=O)O)C=C
ZINC000003830215	365.4	5	6	4	-0.39	Very soluble	Very soluble	Soluble	Low	No	No	No	No	No	-9.94	0	0.55	0	0	1	4.17	none	none	none	none	O=C([C@@H](c1ccc(cc1)O)N)N[C@@H]1C(=O)N2[C@@H]1SC([C@@H]2C(=O)O)(C)C
ZINC000003645145	131.17	3	3	2	-0.38	Highly soluble	Highly soluble	Soluble	High	No	No	No	No	No	-8.18	0	0.55	0	0	1	1.39	none	none	none	none	N[C@H](C(=O)O)CC(C)C
ZINC000001532517	88.06	1	3	1	-0.37	Very soluble	Very soluble	Soluble	High	No	No	No	No	No	-7.07	0	0.85	0	1	1	1	none	none	none	none	OC(=O)C(=O)C
ZINC000000895316	76.09	1	2	2	-0.37	Highly soluble	Highly soluble	Soluble	High	No	No	No	No	No	-7.42	0	0.55	0	0	1	1.18	none	none	none	none	OC[C@@H](O)C
ZINC000003808779	383.46	6	6	3	-0.37	Very soluble	Highly soluble	Soluble	Low	No	No	No	No	No	-10.31	0	0.55	0	0	1	5.4	none	none	none	none	C[C@H]([C@H]1C(=O)N2[C@@H]1[C@@H](C)C(=C2C(=O)O)S[C@@H]1CN[C@@H](C1)C(=O)N(C)C)O
ZINC000000895318	76.09	1	2	2	-0.36	Highly soluble	Highly soluble	Soluble	High	No	No	No	No	No	-7.42	0	0.55	0	0	1	1.18	none	none	none	none	OC[C@H](O)C
ZINC000003830391	363.39	5	6	4	-0.35	Very soluble	Very soluble	Soluble	Low	No	No	No	No	No	-9.98	0	0.55	0	0	1	4.4	none	none	none	none	O=C([C@@H](c1ccc(cc1)O)N)N[C@@H]1C(=O)N2[C@@H]1SCC(=C2C(=O)O)C
ZINC000000897244	233.24	1	5	1	-0.33	Very soluble	Very soluble	Soluble	High	No	No	No	No	No	-8.44	0	0.56	0	0	1	3.84	none	none	none	none	OC(=O)[C@@H]1N2C(=O)C[C@H]2S(=O)(=O)C1(C)C
ZINC000012503151	236.27	2	6	1	-0.32	Very soluble	Soluble	Soluble	Low	No	No	No	No	No	-7.65	0	0.55	0	0	1	3.11	none	none	none	none	CC(=O)/N=c/1\sc(nn1C)S(=O)(=O)N
ZINC000253917094	236.27	2	6	1	-0.32	Very soluble	Soluble	Soluble	Low	No	No	No	No	No	-7.65	0	0.55	0	0	1	3.11	none	none	none	none	CC(=O)N=c1sc(nn1C)S(=O)(=O)N
ZINC000003830453	427.46	8	8	3	-0.32	Very soluble	Soluble	Soluble	Low	No	No	No	No	No	-9.9	1	0.11	0	2	2	4.72	none	none	none	none	CO/N=C(/c1csc(n1)N)\C(=O)N[C@H]1[C@H]2SCC(=C(N2C1=O)C(=O)O)COC
ZINC000100027531	318.39	5	4	1	-0.29	Soluble	Very soluble	Soluble	High	No	No	No	No	No	-7.53	0	0.55	0	2	0	4.18	none	none	none	none	OC[C@H](c1ccccc1)C(=O)OC1C[C@H]2[C@@H]3[C@@H]([C@H](C1)[N+]2(C)C)O3
ZINC000100036751	318.39	5	4	1	-0.29	Soluble	Very soluble	Soluble	High	No	No	No	No	No	-7.53	0	0.55	0	2	0	4.18	none	none	none	none	OC[C@H](c1ccccc1)C(=O)O[C@@H]1C[C@H]2[C@H]3[C@@H]([C@H](C1)[N+]2(C)C)O3
ZINC000100036756	318.39	5	4	1	-0.29	Soluble	Very soluble	Soluble	High	No	No	No	No	No	-7.53	0	0.55	0	2	0	4.18	none	none	none	none	OC[C@H](c1ccccc1)C(=O)OC1C[C@H]2[C@H]3[C@H]([C@H](C1)[N+]2(C)C)O3
ZINC000100036760	318.39	5	4	1	-0.29	Soluble	Very soluble	Soluble	High	No	No	No	No	No	-7.53	0	0.55	0	2	0	4.18	none	none	none	none	OC[C@H](c1ccccc1)C(=O)O[C@@H]1C[C@H]2[C@@H]3[C@H]([C@H](C1)[N+]2(C)C)O3
ZINC000001530303	205.25	7	4	4	-0.27	Very soluble	Very soluble	Soluble	High	No	No	No	No	No	-8.19	0	0.55	0	0	1	2.35	none	none	none	none	OCCCNC(=O)[C@@H](C(CO)(C)C)O
ZINC000100036924	464.85	2	9	6	-0.27	Soluble	Soluble	Soluble	Low	No	No	No	No	No	-9.53	1	0.11	0	1	1	4.92	none	none	none	none	CN([C@@H]1C(=C(C(=O)N)C(=O)[C@@]2([C@H]1C[C@H]1C(=C2O)C(=O)c2c([C@H]1O)c(Cl)ccc2O)O)O)C
ZINC000004468780	455.47	9	9	3	-0.27	Very soluble	Soluble	Soluble	Low	No	No	No	No	No	-10.04	1	0.11	0	2	2	4.79	none	none	none	none	CO/N=C(/c1csc(n1)N)\C(=O)N[C@@H]1C(=O)N2[C@@H]1SCC(=C2C(=O)O)COC(=O)C
ZINC000003913937	517.55	9	7	3	-0.24	Soluble	Soluble	Soluble	Low	No	No	No	No	No	-9.1	2	0.11	0	1	2	4.91	none	none	none	none	CCN1CCN(C(=O)C1=O)C(=O)N[C@@H](C(=O)N[C@@H]1C(=O)N2[C@@H]1SC([C@@H]2C(=O)O)(C)C)c1ccccc1
ZINC000013597823	236.23	2	5	2	-0.23	Very soluble	Highly soluble	Soluble	High	No	No	No	No	No	-8.78	0	0.55	0	0	1	3.25	none	none	none	none	OC[C@@H]1CC[C@@H](O1)n1cnc2c1nc[nH]c2=O
ZINC000002036848	376.36	5	8	5	-0.19	Very soluble	Very soluble	Soluble	Low	No	No	No	No	No	-9.63	0	0.55	0	1	1	3.84	none	none	none	none	OC[C@H]([C@H]([C@H](Cn1c2cc(C)c(cc2nc2c1nc(=O)[nH]c2=O)C)O)O)O
ZINC000000155905	163.19	4	3	2	-0.18	Very soluble	Very soluble	Soluble	High	No	No	No	No	No	-7.39	0	0.56	0	1	1	1.85	none	none	none	none	C[C@@H](C(=O)NCC(=O)O)S
ZINC000003843198	370.31	8	9	1	-0.17	Very soluble	Soluble	Soluble	Low	No	No	No	No	No	-8.9	1	0.55	0	1	2	4.42	none	none	none	none	CC(=O)O[C@@H]1[C@H](OC(=O)C)[C@H](O[C@H]1n1ccc(=O)[nH]c1=O)COC(=O)C
ZINC000003831551	163.19	4	3	2	-0.16	Very soluble	Very soluble	Soluble	High	No	No	No	No	No	-7.39	0	0.56	0	1	1	1.85	none	none	none	none	C[C@H](C(=O)NCC(=O)O)S
ZINC000003871967	410.42	7	7	4	-0.16	Very soluble	Soluble	Soluble	Low	No	No	No	No	No	-9.02	0	0.11	0	1	1	4.59	none	none	none	none	OC(=O)C/C=C(\C(=O)N[C@@H]1C(=O)N2[C@@H]1SCC=C2C(=O)O)/c1csc(n1)N
ZINC000003830405	454.51	8	9	2	-0.15	Soluble	Soluble	Soluble	Low	No	No	No	No	No	-9.48	1	0.11	0	0	2	4.62	none	none	none	none	O=C(N[C@@H]1C(=O)N2[C@@H]1SCC(=C2C(=O)O)CSc1nnc(s1)C)Cn1cnnn1
ZINC000003831040	142.2	2	3	1	-0.14	Very soluble	Very soluble	Soluble	High	No	No	No	No	No	-7.59	0	0.56	0	2	1	2.42	none	none	none	none	SCCS(=O)(=O)O
ZINC000005764759	356.44	2	4	2	-0.13	Soluble	Soluble	Moderately soluble	High	No	No	No	No	No	-7.35	0	0.55	0	1	1	4.99	none	none	none	none	O=C1CC[C@@]2([C@@]34[C@H]1Oc1c4c(C[C@H]2[N+](CC3)(C)CC2CC2)ccc1O)O
ZINC000245204949	356.44	2	4	2	-0.13	Soluble	Soluble	Moderately soluble	High	No	No	No	No	No	-7.35	0	0.55	0	1	1	4.99	none	none	none	none	O=C1CC[C@@]2([C@@]34[C@H]1Oc1c4c(C[C@H]2[N@@+](CC3)(C)CC2CC2)ccc1O)O
ZINC000000001792	223.29	4	3	0	-0.1	Soluble	Very soluble	Soluble	High	No	No	No	No	No	-6.51	0	0.55	0	1	1	2.26	none	none	none	none	O=C(N(C)C)Oc1cccc(c1)[N+](C)(C)C
ZINC000003589203	163.19	4	3	2	-0.07	Very soluble	Soluble	Soluble	High	No	No	No	No	No	-7.04	0	0.56	0	1	1	2.08	none	none	none	none	SC[C@@H](C(=O)O)NC(=O)C
ZINC000014879992	457.48	3	8	5	-0.04	Soluble	Soluble	Soluble	Low	No	No	No	No	No	-9.06	0	0.11	0	1	1	5.07	none	none	none	none	CN([C@@H]1C(=C(C(=O)N)C(=O)[C@@]2([C@H]1C[C@@H]1Cc3c(C(=O)C1=C2O)c(O)ccc3N(C)C)O)O)C
ZINC000000137884	224.21	2	4	2	-0.03	Very soluble	Very soluble	Soluble	High	No	No	No	No	No	-8.24	0	0.55	0	1	1	3.62	none	none	none	none	Cc1cn([C@@H]2O[C@@H](C=C2)CO)c(=O)[nH]c1=O
ZINC000000388081	111.15	2	2	2	-0.02	Very soluble	Very soluble	Soluble	High	No	No	No	No	No	-7.39	0	0.55	0	0	1	1.62	none	none	none	none	NCCc1cnc[nH]1
ZINC000000105196	165.19	3	3	2	-0.01	Very soluble	Highly soluble	Soluble	High	No	No	No	No	No	-8.39	0	0.55	0	0	1	1.46	none	none	none	none	N[C@H](C(=O)O)Cc1ccccc1
ZINC000003629271	247.25	2	5	2	0	Very soluble	Very soluble	Soluble	High	No	No	No	No	No	-8.25	0	0.55	0	0	1	3.67	none	none	none	none	Nc1nc(=O)n(cc1F)[C@@H]1CS[C@@H](O1)CO
ZINC000000002005	123.11	1	4	2	0.01	Very soluble	Very soluble	Soluble	High	No	No	No	No	No	-7.24	0	0.55	0	2	1	1.9	none	none	none	none	OC(=N)c1cnccn1
ZINC000000000882	135.13	0	3	2	0.03	Very soluble	Very soluble	Soluble	High	No	No	No	No	No	-7.03	0	0.55	0	0	1	1.67	none	none	none	none	Nc1ncnc2c1nc[nH]2
ZINC000000001644	186.23	2	4	2	0.03	Very soluble	Very soluble	Soluble	High	No	No	No	No	No	-7.93	0	0.55	0	0	1	1.56	none	none	none	none	NCc1ccc(cc1)S(=O)(=O)N
ZINC000004097225	299.35	7	5	4	0.03	Very soluble	Soluble	Soluble	Low	No	No	No	No	No	-8.35	0	0.56	0	2	0	4.51	none	none	none	none	C[C@H]([C@@H]1[C@H]2CC(=C(N2C1=O)C(=O)O)SCCNC=N)O
ZINC000003982483	406.54	8	7	5	0.04	Very soluble	Soluble	Soluble	Low	No	No	No	No	No	-8.64	0	0.55	0	0	2	5.54	none	none	none	none	CCC[C@H]1CN([C@@H](C1)C(=O)N[C@@H]([C@H]1O[C@H](SC)[C@@H]([C@H]([C@H]1O)O)O)[C@H](O)C)C
ZINC000004097283	406.54	8	7	5	0.04	Very soluble	Soluble	Soluble	Low	No	No	No	No	No	-8.64	0	0.55	0	0	2	5.54	none	none	none	none	CCC[C@H]1CN([C@H](C1)C(=O)N[C@@H]([C@H]1O[C@H](SC)[C@@H]([C@H]([C@H]1O)O)O)[C@H](O)C)C
ZINC000000000507	254.28	7	5	3	0.06	Very soluble	Very soluble	Soluble	High	No	No	No	No	No	-8.26	0	0.55	0	0	0	2.49	none	none	none	none	COc1ccc(cc1[C@@H](CNC(=O)CN)O)OC
ZINC000003981610	328.41	9	5	6	0.08	Very soluble	Soluble	Soluble	Low	No	No	No	No	No	-8.02	1	0.55	0	2	1	4.19	none	none	none	none	CCC([C@@H]([C@H]1[C@H](NC(=N)N)C[C@@H]([C@H]1O)C(=O)O)NC(=O)C)CC
ZINC000000119344	194.19	4	3	3	0.08	Very soluble	Very soluble	Soluble	High	No	No	No	No	No	-8.12	0	0.56	0	1	1	1.05	none	none	none	none	O=C(c1ccc(cc1)N)NCC(=O)O
ZINC000003830218	349.4	5	5	3	0.08	Very soluble	Very soluble	Soluble	Low	No	No	No	No	No	-9.23	0	0.55	0	0	0	4.16	none	none	none	none	N[C@H](c1ccccc1)C(=O)N[C@@H]1C(=O)N2[C@@H]1SC([C@@H]2C(=O)O)(C)C
ZINC000016052277	444.43	2	10	7	0.09	Soluble	Soluble	Soluble	Low	No	No	No	No	No	-8.89	1	0.11	0	2	1	5.24	none	none	none	none	CN([C@@H]1C(=C(C(=N)O)C(=O)[C@@]2([C@H]1[C@@H](O)[C@@H]1[C@@H](C)c3cccc(c3C(=O)C1=C2O)O)O)O)C
ZINC000003812869	367.81	5	5	3	0.09	Very soluble	Very soluble	Soluble	High	No	No	No	No	No	-9.81	0	0.55	0	0	1	4.42	none	none	none	none	N[C@H](c1ccccc1)C(=O)N[C@@H]1C(=O)N2[C@@H]1SCC(=C2C(=O)O)Cl
ZINC000003798247	303.68	2	7	3	0.11	Soluble	Soluble	Soluble	High	No	No	No	No	No	-7.68	0	0.55	0	0	0	3.93	none	none	none	none	OC[C@H]1O[C@H]([C@H]([C@@H]1O)F)n1cnc2c1nc(Cl)nc2N
ZINC000095616603	339.36	3	9	1	0.11	Very soluble	Very soluble	Soluble	High	No	No	No	No	No	-8.96	0	0.55	0	0	0	4.94	none	none	none	none	NS(=O)(=O)OC[C@]12OC[C@@H]3[C@H]([C@@H]2OC(O1)(C)C)OC(O3)(C)C
ZINC000003812863	405.49	13	7	4	0.13	Highly soluble	Highly soluble	Soluble	High	No	No	No	No	No	-10.8	0	0.55	0	0	2	3.67	none	none	none	none	NCCCC[C@@H](C(=O)N1CCC[C@H]1C(=O)O)N[C@H](C(=O)O)CCc1ccccc1
ZINC000000403079	254.28	7	5	3	0.18	Very soluble	Very soluble	Soluble	High	No	No	No	No	No	-8.26	0	0.55	0	0	0	2.49	none	none	none	none	COc1ccc(cc1[C@H](CNC(=O)CN)O)OC
ZINC000000083315	204.23	3	3	3	0.18	Very soluble	Very soluble	Soluble	High	No	No	No	No	No	-8.3	0	0.55	0	0	1	2.09	none	none	none	none	OC(=O)[C@H](Cc1c[nH]c2c1cccc2)N
ZINC000005819214	328.41	8	5	5	0.18	Very soluble	Soluble	Soluble	Low	No	No	No	No	No	-8.31	0	0.55	0	2	1	4.31	none	none	none	none	CCC([C@H]([C@H]1[C@H](N=C(N)N)C[C@@H]([C@H]1O)C(=O)O)NC(=O)C)CC
ZINC000003918453	475.51	8	8	5	0.19	Very soluble	Very soluble	Soluble	Low	No	No	No	No	No	-10.24	0	0.11	0	0	2	5.39	none	none	none	none	O=C([C@H]1NC[C@H](C1)SC1=C(C(=O)O)N2[C@H]([C@H]1C)[C@H](C2=O)[C@H](O)C)Nc1cccc(c1)C(=O)O
ZINC000169746649	384.24	11	6	4	0.22	Soluble	Soluble	Moderately soluble	High	No	No	No	No	No	-7.64	0	0.55	0	1	2	3.61	none	none	none	none	CC(C[C@@H](B(O)O)NC(=O)[C@@H](NC(=O)c1cnccn1)Cc1ccccc1)C
ZINC000004474443	389.43	6	6	4	0.22	Very soluble	Very soluble	Soluble	Low	No	No	No	No	No	-9.68	0	0.55	0	0	1	4.72	none	none	none	none	C/C=C\C1=C(C(=O)O)N2[C@H](SC1)[C@@H](C2=O)NC(=O)[C@@H](c1ccc(cc1)O)N
ZINC000003830449	427.45	9	7	3	0.23	Soluble	Soluble	Soluble	Low	No	No	No	No	No	-8.92	0	0.11	0	1	2	4.66	none	none	none	none	CO[C@@]1(NC(=O)Cc2cccs2)C(=O)N2[C@@H]1SCC(=C2C(=O)O)COC(=O)N
ZINC000003776970	389.43	6	6	4	0.23	Very soluble	Very soluble	Soluble	Low	No	No	No	No	No	-9.68	0	0.55	0	0	1	4.72	none	none	none	none	C/C=C/C1=C(C(=O)O)N2[C@H](SC1)[C@@H](C2=O)NC(=O)[C@@H](c1ccc(cc1)O)N
ZINC000100071256	157.21	2	3	2	0.26	Highly soluble	Highly soluble	Soluble	High	No	No	No	No	No	-8.68	0	0.55	0	0	1	2.13	none	none	none	none	NC[C@@H]1CC[C@@H](CC1)C(=O)O
ZINC000100007011	157.21	2	3	2	0.27	Highly soluble	Highly soluble	Soluble	High	No	No	No	No	No	-8.68	0	0.55	0	0	1	2.13	none	none	none	none	NC[C@@H]1CC[C@H](CC1)C(=O)O
ZINC000000001735	209.25	1	2	2	0.29	Soluble	Soluble	Soluble	High	No	No	No	No	No	-6.7	0	0.55	0	2	1	2.58	none	none	none	none	Nc1cc(nc([n+]1[O-])N)N1CCCCC1
ZINC000003872055	295.72	1	6	2	0.3	Soluble	Soluble	Soluble	High	No	No	No	No	No	-7.93	0	0.55	0	0	0	3.29	none	none	none	none	Clc1cc2NC=NS(=O)(=O)c2cc1S(=O)(=O)N
ZINC000000001795	123.11	1	3	1	0.32	Very soluble	Very soluble	Soluble	High	No	No	No	No	No	-6.8	0	0.85	0	0	1	1	none	none	none	none	OC(=O)c1cccnc1
ZINC000003953037	383.51	7	8	2	0.34	Very soluble	Soluble	Soluble	Low	No	Yes	No	No	No	-8.82	0	0.55	0	0	1	4.28	none	none	none	none	COCCCN1C[C@H](NCC)c2c(S1(=O)=O)sc(c2)S(=O)(=O)N
ZINC000003812851	348.39	9	6	3	0.36	Very soluble	Very soluble	Soluble	High	No	No	No	No	No	-8.95	0	0.56	0	0	1	3.2	none	none	none	none	OC(=O)[C@@H](N[C@H](C(=O)N1CCC[C@H]1C(=O)O)C)CCc1ccccc1
ZINC000000004321	212.23	2	5	1	0.37	Very soluble	Very soluble	Soluble	High	No	No	No	No	No	-7.42	0	0.55	0	0	1	2.72	none	none	none	none	NS(=O)(=O)Cc1noc2c1cccc2
ZINC000000120319	250.28	3	4	2	0.4	Very soluble	Very soluble	Soluble	High	No	No	No	No	No	-7.89	0	0.55	0	1	0	2.3	none	none	none	none	Nc1ccc(cc1)S(=O)(=O)Nc1ncccn1
ZINC000012503291	392.51	5	4	1	0.41	Soluble	Moderately soluble	Soluble	High	No	No	No	No	No	-7.03	0	0.55	0	2	1	4.6	none	none	none	none	O=C(C(c1cccs1)(c1cccs1)O)OC1C[C@@H]2[C@H]3[C@@H]([C@H](C1)[N+]2(C)C)O3
ZINC000004095696	358.45	12	6	4	0.41	Very soluble	Very soluble	Soluble	Low	No	No	No	No	No	-9.22	0	0.11	0	1	2	4.22	none	none	none	none	OC(=O)[C@H](CSCCCC/C=C(/C(=O)O)\NC(=O)[C@H]1CC1(C)C)N
ZINC000000599985	94.11	0	1	1	0.47	Very soluble	Very soluble	Soluble	High	No	No	No	No	No	-6.65	0	0.55	0	0	1	1	none	none	none	none	Nc1ccncc1
ZINC000000901555	124.23	2	1	1	0.47	Very soluble	Very soluble	Soluble	High	No	No	No	No	No	-6.92	0	0.55	0	1	1	2.23	none	none	none	none	OC[C@H](CS)S
ZINC000000901552	124.23	2	1	1	0.48	Very soluble	Very soluble	Soluble	High	No	No	No	No	No	-6.92	0	0.55	0	1	1	2.23	none	none	none	none	OC[C@@H](CS)S
ZINC000000049153	265.35	4	3	2	0.53	Soluble	Soluble	Soluble	High	No	No	No	No	No	-7.19	0	0.55	0	1	0	2.99	none	none	none	none	OCCc1sc[n+](c1C)Cc1cnc(nc1N)C
ZINC000000005152	159.23	5	3	2	0.56	Highly soluble	Highly soluble	Soluble	High	No	No	No	No	No	-8.37	0	0.55	0	0	1	1.87	none	none	none	none	NC[C@H](CC(=O)O)CC(C)C
ZINC000003830500	347.39	5	5	3	0.57	Soluble	Soluble	Soluble	High	No	No	No	No	No	-7.96	0	0.55	0	0	0	4.41	none	none	none	none	N[C@H](c1ccccc1)C(=O)N[C@@H]1C(=O)N2[C@@H]1SCC(=C2C(=O)O)C
ZINC000100008319	392.51	5	4	1	0.6	Soluble	Moderately soluble	Soluble	High	No	No	No	No	No	-7.03	0	0.55	0	2	1	4.6	none	none	none	none	O=C(C(c1cccs1)(c1cccs1)O)O[C@@H]1C[C@@H]2[C@@H]3[C@H]([C@H](C1)[N+]2(C)C)O3
ZINC000000896958	318.43	5	3	1	0.61	Soluble	Soluble	Moderately soluble	High	No	No	No	No	No	-6.07	0	0.55	0	1	0	3.7	none	none	none	none	O=C([C@@](c1ccccc1)(C1CCCC1)O)O[C@H]1CC[N+](C1)(C)C
ZINC000000057001	217.29	4	3	1	0.62	Very soluble	Very soluble	Soluble	High	No	No	No	No	No	-7.38	0	0.56	0	1	1	2.47	none	none	none	none	SC[C@H](C(=O)N1CCC[C@H]1C(=O)O)C
ZINC000004474564	328.49	14	2	1	0.64	Soluble	Soluble	Soluble	High	No	No	No	No	No	-7.95	1	0.55	0	1	1	4.82	none	none	none	none	CC/C=C\C/C=C\C/C=C\C/C=C\C/C=C\C/C=C\CCC(=O)O
ZINC000004474603	302.45	13	2	1	0.64	Soluble	Soluble	Soluble	High	No	No	No	No	No	-7.95	1	0.55	0	1	1	4.82	none	none	none	none	CC/C=C\C/C=C\C/C=C\C/C=C\C/C=C\CCCC(=O)O
ZINC000001530728	314.4	10	4	2	0.64	Very soluble	Soluble	Soluble	High	No	No	No	No	No	-8.03	0	0.55	0	2	1	3.58	none	none	none	none	CN/C(=C\[N+](=O)[O-])/NCCSCc1ccc(o1)CN(C)C
ZINC000100005670	259.06	0	3	1	0.65	Soluble	Soluble	Soluble	High	Yes	No	No	No	No	-7.17	0	0.55	0	0	0	2.19	none	none	none	none	Brc1[nH]c2c(n1)n(C)c(=O)n(c2=O)C
ZINC000000113355	167.21	3	3	3	0.65	Very soluble	Very soluble	Soluble	High	No	No	No	No	No	-7.54	0	0.55	0	0	1	1.62	none	none	none	none	CNC[C@@H](c1cccc(c1)O)O
ZINC000000000346	318.43	5	3	1	0.66	Soluble	Soluble	Moderately soluble	High	No	No	No	No	No	-6.07	0	0.55	0	1	0	3.7	none	none	none	none	O=C([C@](c1ccccc1)(C1CCCC1)O)O[C@H]1CC[N+](C1)(C)C
ZINC000022443609	502.78	4	8	6	0.68	Soluble	Very soluble	Poorly soluble	Low	No	No	No	No	No	-9.37	2	0.17	0	0	1	4.31	none	none	none	none	C1CNCCN(CCCNCCNC1)Cc1ccc(cc1)CN1CCNCCCNCCNCCC1
ZINC000043100953	450.32	6	11	2	0.69	Soluble	Soluble	Soluble	Low	No	No	No	No	No	-8.83	1	0.11	0	1	1	3.96	none	none	none	none	O=C1O[C@H](CN1c1ccc(c(c1)F)c1ccc(nc1)c1nnn(n1)C)COP(=O)(O)O
ZINC000001536109	477.47	11	9	5	0.69	Very soluble	Soluble	Moderately soluble	Low	No	No	No	No	No	-9.84	1	0.11	0	1	2	4.15	none	none	none	none	C#CC[C@H](c1ccc(cc1)C(=O)N[C@H](C(=O)O)CCC(=O)O)Cc1cnc2c(n1)c(N)nc(n2)N
ZINC000000897288	82.1	0	1	1	0.71	Very soluble	Very soluble	Soluble	High	No	No	No	No	No	-6.39	0	0.55	0	0	1	1	none	none	none	none	Cc1c[nH]nc1
ZINC000000896968	318.43	5	3	1	0.72	Soluble	Soluble	Moderately soluble	High	No	No	No	No	No	-6.07	0	0.55	0	1	0	3.7	none	none	none	none	O=C([C@](c1ccccc1)(C1CCCC1)O)O[C@@H]1CC[N+](C1)(C)C
ZINC000011616925	477.47	11	9	5	0.72	Very soluble	Soluble	Moderately soluble	Low	No	No	No	No	No	-9.84	1	0.11	0	1	2	4.15	none	none	none	none	C#CC[C@@H](c1ccc(cc1)C(=O)N[C@H](C(=O)O)CCC(=O)O)Cc1cnc2c(n1)c(N)nc(n2)N
ZINC000000968301	318.43	5	3	1	0.73	Soluble	Soluble	Moderately soluble	High	No	No	No	No	No	-6.07	0	0.55	0	1	0	3.7	none	none	none	none	O=C([C@@](c1ccccc1)(C1CCCC1)O)O[C@@H]1CC[N+](C1)(C)C
ZINC000001187543	114.17	0	0	1	0.74	Very soluble	Very soluble	Soluble	High	No	No	No	No	No	-7.24	0	0.55	0	1	1	1.32	none	none	none	none	Cn1cc[nH]c1=S
ZINC000100015780	332.46	6	3	1	0.77	Soluble	Soluble	Moderately soluble	High	No	No	No	No	No	-6.45	0	0.55	0	1	0	4.82	none	none	none	none	OC[C@H](c1ccccc1)C(=O)O[C@@H]1C[C@@H]2CC[C@H](C1)[N+]2(C)C(C)C
ZINC000253476025	332.46	6	3	1	0.77	Soluble	Soluble	Moderately soluble	High	No	No	No	No	No	-6.45	0	0.55	0	1	0	4.82	none	none	none	none	OC[C@H](c1ccccc1)C(=O)O[C@@H]1C[C@@H]2CC[C@H](C1)[N@+]2(C)C(C)C
ZINC000001530922	362.27	5	6	3	0.77	Soluble	Soluble	Soluble	High	No	No	No	No	No	-8.11	0	0.56	0	2	1	2.92	none	none	none	none	O=C1N(COP(=O)(O)O)C(=O)NC1(c1ccccc1)c1ccccc1
ZINC000000004949	171.24	3	3	2	0.79	Very soluble	Highly soluble	Soluble	High	No	No	No	No	No	-8.13	0	0.55	0	0	1	1.63	none	none	none	none	NCC1(CCCCC1)CC(=O)O
ZINC000100015775	332.46	6	3	1	0.8	Soluble	Soluble	Moderately soluble	High	No	No	No	No	No	-6.45	0	0.55	0	1	0	4.82	none	none	none	none	OC[C@@H](c1ccccc1)C(=O)O[C@@H]1C[C@@H]2CC[C@H](C1)[N+]2(C)C(C)C
ZINC000253476027	332.46	6	3	1	0.8	Soluble	Soluble	Moderately soluble	High	No	No	No	No	No	-6.45	0	0.55	0	1	0	4.82	none	none	none	none	OC[C@@H](c1ccccc1)C(=O)O[C@@H]1C[C@@H]2CC[C@H](C1)[N@+]2(C)C(C)C
ZINC000001530621	324.44	3	6	2	0.8	Soluble	Soluble	Soluble	Low	No	No	No	No	No	-7.99	0	0.55	0	0	0	4.21	none	none	none	none	CCN[C@H]1C[C@H](C)S(=O)(=O)c2c1cc(s2)S(=O)(=O)N
ZINC000001530803	238.24	7	4	2	0.81	Very soluble	Soluble	Soluble	High	No	No	No	No	No	-7.32	0	0.55	0	1	1	1.99	none	none	none	none	NC(=O)OCC(c1ccccc1)COC(=O)N
ZINC000002015928	286.33	4	4	3	0.82	Soluble	Soluble	Soluble	High	Yes	No	No	No	No	-7.43	0	0.55	0	1	0	3.77	none	none	none	none	OC[C@@H]1C=C[C@@H](C1)n1cnc2c1nc(N)nc2NC1CC1
ZINC000035024346	244.31	5	4	3	0.82	Very soluble	Soluble	Soluble	High	No	No	No	No	No	-7.46	0	0.55	0	0	1	4.02	none	none	none	none	OC(=O)CCCC[C@@H]1SC[C@H]2[C@@H]1NC(=N2)O
ZINC000019632834	388.81	4	7	0	0.82	Soluble	Very soluble	Soluble	High	No	No	No	No	No	-8.33	0	0.55	0	0	1	3.74	none	none	none	none	CN1CCN(CC1)C(=O)O[C@H]1c2nccnc2C(=O)N1c1ccc(cn1)Cl
ZINC000001540998	427.41	10	7	6	0.83	Soluble	Soluble	Moderately soluble	Low	No	No	No	No	No	-8.75	2	0.11	0	0	2	3.38	none	none	none	none	OC(=O)CC[C@@H](C(=O)O)NC(=O)c1ccc(cc1)CCc1c[nH]c2c1c(=O)[nH]c(n2)N
ZINC000000089763	253.28	3	4	2	0.84	Soluble	Soluble	Soluble	High	No	No	No	No	No	-7.21	0	0.55	0	1	0	2.73	none	none	none	none	Nc1ccc(cc1)S(=O)(=O)Nc1noc(c1)C
ZINC000000007673	250.29	8	3	2	0.85	Very soluble	Very soluble	Soluble	High	No	No	No	No	No	-7.64	0	0.55	0	0	1	2.27	none	none	none	none	COC[C@H](C(=O)NCc1ccccc1)NC(=O)C
ZINC000022059926	389.38	5	8	2	0.85	Very soluble	Very soluble	Soluble	High	No	No	No	No	No	-9.17	0	0.55	0	2	1	3.66	none	none	none	none	NC[C@H]1CN(C/C/1=N\OC)c1nc2c(cc1F)c(=O)c(cn2C1CC1)C(=O)O
ZINC000022059930	389.38	5	8	2	0.85	Very soluble	Very soluble	Soluble	High	No	No	No	No	No	-9.17	0	0.55	0	2	1	3.66	none	none	none	none	NC[C@@H]1CN(C/C/1=N\OC)c1nc2c(cc1F)c(=O)c(cn2C1CC1)C(=O)O
ZINC000000156395	223.23	5	4	3	0.87	Soluble	Soluble	Soluble	High	No	No	No	No	No	-6.72	0	0.56	0	0	1	1.87	none	none	none	none	OC(=O)[C@H](Cc1ccc(cc1)O)NC(=O)C
ZINC000000004009	306.27	5	7	1	0.88	Soluble	Very soluble	Soluble	High	No	Yes	No	No	No	-7.92	0	0.55	0	0	0	2.45	none	none	none	none	Fc1ccc(c(c1)F)C(Cn1cncn1)(Cn1cncn1)O
ZINC000003813083	340.44	5	3	1	0.9	Moderately soluble	Soluble	Poorly soluble	High	No	No	No	Yes	No	-6.07	0	0.55	0	1	0	3.36	none	none	none	none	O=C(C(c1ccccc1)(c1ccccc1)O)O[C@@H]1CCC[N+](C1)(C)C
ZINC000004097383	572.86	6	4	0	0.91	Poorly soluble	Poorly soluble	Poorly soluble	High	No	No	No	No	No	-5.14	1	0.55	0	2	2	6.23	none	none	none	none	CC(=O)O[C@H]1C[C@@H]2CC[C@@H]3[C@@H]([C@]2(C[C@@H]1[N+]1(C)CCCCC1)C)CC[C@]1([C@H]3C[C@@H]([C@@H]1OC(=O)C)[N+]1(C)CCCCC1)C
ZINC000001530737	331.46	10	4	2	0.92	Soluble	Moderately soluble	Soluble	High	No	No	No	No	No	-7.19	0	0.55	0	2	1	3.68	none	none	none	none	CN/C(=C/[N+](=O)[O-])/NCCSCc1csc(n1)CN(C)C
ZINC000003830579	352.45	5	3	1	0.95	Moderately soluble	Soluble	Moderately soluble	High	Yes	No	No	Yes	No	-6.12	0	0.55	0	1	1	4.56	none	none	none	none	O=C(C(c1ccccc1)(c1ccccc1)O)O[C@H]1C[N+]2(C)CCC1CC2
ZINC000014961096	339.39	3	4	1	0.95	Soluble	Soluble	Soluble	High	No	No	No	No	No	-7.98	0	0.55	0	0	0	3.51	none	none	none	none	N#Cc1ccccc1Cn1c(cc(=O)n(c1=O)C)N1CCC[C@H](C1)N
ZINC000000001706	137.14	2	3	0	0.96	Very soluble	Very soluble	Soluble	High	No	No	No	No	No	-6.55	0	0.55	0	0	1	1.16	none	none	none	none	COC(=O)c1cccnc1
ZINC000000000449	340.44	5	3	1	0.97	Moderately soluble	Soluble	Poorly soluble	High	No	No	No	Yes	No	-6.07	0	0.55	0	1	0	3.36	none	none	none	none	O=C(C(c1ccccc1)(c1ccccc1)O)O[C@H]1CCC[N+](C1)(C)C
ZINC000000000353	198.22	5	4	2	0.97	Very soluble	Soluble	Soluble	High	No	No	No	No	No	-6.52	0	0.55	0	0	1	2.34	none	none	none	none	OC[C@H](COc1ccccc1OC)O
ZINC000001530736	331.46	10	4	2	0.99	Soluble	Moderately soluble	Soluble	High	No	No	No	No	No	-7.19	0	0.55	0	2	1	3.68	none	none	none	none	CN/C(=C\[N+](=O)[O-])/NCCSCc1csc(n1)CN(C)C
ZINC000000601316	352.45	5	3	1	1	Moderately soluble	Soluble	Moderately soluble	High	Yes	No	No	Yes	No	-6.12	0	0.55	0	1	1	4.56	none	none	none	none	O=C(C(c1ccccc1)(c1ccccc1)O)O[C@@H]1C[N+]2(C)CCC1CC2
ZINC000000000271	204.23	2	2	1	1	Very soluble	Very soluble	Soluble	High	No	No	No	No	No	-6.8	0	0.55	0	1	1	2.09	none	none	none	none	CCN1C(=O)N[C@@H](C1=O)c1ccccc1
ZINC000000897291	204.23	2	2	1	1	Very soluble	Very soluble	Soluble	High	No	No	No	No	No	-6.8	0	0.55	0	1	1	2.09	none	none	none	none	CCN1C(=O)N[C@H](C1=O)c1ccccc1
ZINC000000113415	266.34	8	4	3	1	Very soluble	Very soluble	Soluble	High	No	No	No	No	No	-7.81	0	0.55	0	0	1	2.51	none	none	none	none	O[C@H](COc1ccc(cc1)CC(=O)N)CNC(C)C
ZINC000000394284	198.22	5	4	2	1.02	Very soluble	Soluble	Soluble	High	No	No	No	No	No	-6.52	0	0.55	0	0	1	2.34	none	none	none	none	OC[C@@H](COc1ccccc1OC)O
ZINC000000014007	266.34	8	4	3	1.02	Very soluble	Very soluble	Soluble	High	No	No	No	No	No	-7.81	0	0.55	0	0	1	2.51	none	none	none	none	O[C@@H](COc1ccc(cc1)CC(=O)N)CNC(C)C
ZINC000000035804	330.74	5	6	3	1.03	Soluble	Moderately soluble	Moderately soluble	High	No	No	No	No	No	-6.88	0	0.56	0	0	0	2.43	none	none	none	none	OC(=O)c1cc(c(cc1NCc1ccco1)Cl)S(=O)(=O)N
ZINC000000538273	361.37	2	6	1	1.1	Very soluble	Very soluble	Soluble	High	No	No	No	No	No	-8.78	0	0.55	0	0	1	3.63	none	none	none	none	CN1CCN(CC1)c1c(F)cc2c3c1OC[C@@H](n3cc(c2=O)C(=O)O)C
ZINC000000020220	331.34	3	5	2	1.1	Very soluble	Highly soluble	Soluble	High	No	No	No	No	No	-9.09	0	0.55	0	0	0	2.51	none	none	none	none	Fc1cc2c(cc1N1CCNCC1)n(cc(c2=O)C(=O)O)C1CC1
ZINC000000403533	315.36	1	5	1	1.12	Very soluble	Highly soluble	Soluble	High	No	No	No	Yes	No	-8.9	0	0.55	0	0	0	4.57	none	none	none	none	COc1ccc2c3c1O[C@@H]1[C@@]43CCN([C@H](C2)[C@]4(O)CCC1=O)C
ZINC000000075008	208.26	3	3	0	1.13	Very soluble	Very soluble	Soluble	High	No	No	No	No	No	-7.49	0	0.55	0	0	1	3.09	none	none	none	none	CC[C@@H]1C(=O)OC[C@@H]1Cc1cncn1C
ZINC000000007601	239.31	5	4	4	1.13	Very soluble	Very soluble	Soluble	High	No	No	No	No	No	-7.54	0	0.55	0	0	1	2.3	none	none	none	none	OCc1cc(ccc1O)[C@H](CNC(C)(C)C)O
ZINC000000537891	361.37	2	6	1	1.15	Very soluble	Very soluble	Soluble	High	No	No	No	No	No	-8.78	0	0.55	0	0	1	3.63	none	none	none	none	CN1CCN(CC1)c1c(F)cc2c3c1OC[C@H](n3cc(c2=O)C(=O)O)C
ZINC000100037885	315.41	3	4	2	1.16	Soluble	Soluble	Soluble	High	No	No	No	No	No	-7.71	0	0.55	0	0	0	5.02	none	none	none	none	N#C[C@@H]1C[C@H]2[C@@H](N1C(=O)[C@H](C13C[C@@H]4C[C@@H](C1)CC(C3)(C4)O)N)C2
ZINC000095616599	387.43	5	6	1	1.16	Soluble	Soluble	Soluble	High	Yes	No	No	No	No	-7.77	0	0.55	0	0	1	3.53	none	none	none	none	COc1cc2nc(nc(c2cc1OC)N)N1CCN(CC1)C(=O)[C@@H]1CCCO1
ZINC000095616600	387.43	5	6	1	1.16	Soluble	Soluble	Soluble	High	Yes	No	No	No	No	-7.77	0	0.55	0	0	1	3.53	none	none	none	none	COc1cc2nc(nc(c2cc1OC)N)N1CCN(CC1)C(=O)[C@H]1CCCO1
ZINC000003938684	588.56	5	13	3	1.17	Soluble	Soluble	Soluble	Low	No	No	No	Yes	No	-9.46	2	0.17	0	0	1	6.27	none	none	none	none	COc1cc(cc(c1O)OC)[C@H]1[C@H]2C(=O)OC[C@@H]2[C@@H](c2c1cc1OCOc1c2)O[C@@H]1O[C@@H]2CO[C@H](O[C@H]2[C@@H]([C@H]1O)O)C
ZINC000003921872	412.6	5	3	3	1.2	Soluble	Soluble	Soluble	High	Yes	No	No	No	No	-6.43	0	0.55	0	2	1	2.17	none	none	none	none	O[C@H]1C[C@H](O)C(=C)/C(=C\C=C\2/CCC[C@]3([C@H]2CC[C@@H]3[C@@H](/C=C/[C@H](C2CC2)O)C)C)/C1
ZINC000003875483	301.34	0	5	2	1.21	Soluble	Very soluble	Soluble	High	No	No	No	Yes	No	-7.55	0	0.55	0	0	0	4.46	none	none	none	none	O=C1CC[C@@]2([C@@]34[C@H]1Oc1c4c(C[C@H]2N(CC3)C)ccc1O)O
ZINC000003882036	394.43	2	7	4	1.21	Soluble	Soluble	Soluble	High	No	No	No	No	No	-7.88	0	0.55	0	0	1	5.46	none	none	none	none	OCC(=O)[C@@]1(O)[C@H](O)C[C@@H]2[C@]1(C)C[C@H](O)[C@]1([C@H]2CCC2=CC(=O)C=C[C@]12C)F
ZINC000003818808	312.37	4	4	1	1.22	Soluble	Soluble	Soluble	High	No	No	No	No	No	-7.14	0	0.55	0	0	0	3.26	none	none	none	none	N#CCC(=O)N1CC[C@H]([C@H](C1)N(c1ncnc2c1cc[nH]2)C)C
ZINC000100037890	315.41	3	4	2	1.22	Soluble	Soluble	Soluble	High	No	No	No	No	No	-7.71	0	0.55	0	0	0	5.02	none	none	none	none	N#C[C@@H]1C[C@H]2[C@@H](N1C(=O)[C@H](C13C[C@H]4C[C@H](C1)CC(C3)(C4)O)N)C2
ZINC000013648755	315.41	3	4	2	1.23	Soluble	Soluble	Soluble	High	No	No	No	No	No	-7.71	0	0.55	0	0	0	5.02	none	none	none	none	N#C[C@@H]1C[C@H]2[C@@H](N1C(=O)[C@H](C13C[C@@H]4C[C@H](C1)CC(C3)(C4)O)N)C2
ZINC000000002176	316.42	7	6	2	1.24	Soluble	Soluble	Soluble	High	No	No	No	No	No	-6.93	0	0.55	0	0	0	4.23	none	none	none	none	O[C@H](COc1nsnc1N1CCOCC1)CNC(C)(C)C
ZINC000006627681	290.32	5	5	2	1.24	Soluble	Soluble	Moderately soluble	High	No	No	No	No	No	-7.42	0	0.55	0	0	0	2.58	none	none	none	none	COc1cc(Cc2cnc(nc2N)N)cc(c1OC)OC
ZINC000000020230	239.31	5	4	4	1.25	Very soluble	Very soluble	Soluble	High	No	No	No	No	No	-7.54	0	0.55	0	0	1	2.3	none	none	none	none	OCc1cc(ccc1O)[C@@H](CNC(C)(C)C)O
ZINC000000403609	316.42	7	6	2	1.26	Soluble	Soluble	Soluble	High	No	No	No	No	No	-6.93	0	0.55	0	0	0	4.23	none	none	none	none	O[C@@H](COc1nsnc1N1CCOCC1)CNC(C)(C)C
ZINC000000085733	213.66	4	3	2	1.26	Very soluble	Highly soluble	Soluble	High	No	No	No	No	No	-8.28	0	0.55	0	0	1	1.81	none	none	none	none	NC[C@H](c1ccc(cc1)Cl)CC(=O)O
ZINC000000000061	213.66	4	3	2	1.28	Very soluble	Highly soluble	Soluble	High	No	No	No	No	No	-8.28	0	0.55	0	0	1	1.81	none	none	none	none	NC[C@@H](c1ccc(cc1)Cl)CC(=O)O
ZINC000100037020	303.35	5	5	1	1.31	Soluble	Very soluble	Soluble	High	No	No	No	Yes	No	-7.45	0	0.55	0	1	0	4.03	none	none	none	none	OC[C@H](c1ccccc1)C(=O)O[C@@H]1C[C@H]2N([C@@H](C1)[C@H]1[C@@H]2O1)C
ZINC000038197764	375.39	4	6	2	1.31	Very soluble	Very soluble	Soluble	High	No	No	No	No	No	-9.12	0	0.55	0	0	1	3.47	none	none	none	none	COc1c(N2CCN[C@H](C2)C)c(F)cc2c1n(cc(c2=O)C(=O)O)C1CC1
ZINC000003607120	375.39	4	6	2	1.33	Very soluble	Very soluble	Soluble	High	No	No	No	No	No	-9.12	0	0.55	0	0	1	3.47	none	none	none	none	COc1c(N2CCN[C@@H](C2)C)c(F)cc2c1n(cc(c2=O)C(=O)O)C1CC1
ZINC000000007782	238.19	3	5	1	1.34	Soluble	Very soluble	Soluble	High	No	No	No	No	No	-7.26	0	0.55	0	0	1	2.22	none	none	none	none	Fc1cccc(c1Cn1nnc(c1)C(=O)N)F
ZINC000043200832	548.06	10	7	3	1.34	Soluble	Moderately soluble	Moderately soluble	Low	No	No	No	No	Yes	-8.63	2	0.17	0	1	2	5.04	none	none	none	none	CN1CCc2c(C1)sc(n2)C(=O)N[C@@H]1C[C@H](CC[C@@H]1NC(=O)C(=O)Nc1ccc(cn1)Cl)C(=O)N(C)C
ZINC000051133897	331.35	3	5	2	1.38	Moderately soluble	Moderately soluble	Moderately soluble	High	No	No	Yes	No	No	-6.15	0	0.56	0	0	0	3.42	none	none	none	none	O=C(C1=C(O)c2ccccc2S(=O)(=O)N1C)Nc1ccccn1
ZINC000003929508	312.4	9	5	2	1.38	Very soluble	Soluble	Soluble	High	No	No	No	No	No	-7.42	0	0.55	0	0	1	4.44	none	none	none	none	CCOC(=O)C1=C[C@H]([C@@H]([C@H](C1)N)NC(=O)C)OC(CC)CC
ZINC000000020259	165.23	3	2	2	1.4	Very soluble	Very soluble	Soluble	High	No	No	No	No	No	-6.65	0	0.55	0	0	1	1.76	none	none	none	none	CN[C@H]([C@H](c1ccccc1)O)C
ZINC000009224016	211.22	1	3	1	1.43	Soluble	Very soluble	Moderately soluble	High	Yes	No	No	No	No	-7.15	0	0.55	0	0	1	2.26	none	none	none	none	N#Cc1cc(c2ccncc2)c([nH]c1=O)C
ZINC000021303210	292.13	1	3	2	1.43	Soluble	Very soluble	Moderately soluble	High	Yes	No	No	No	Yes	-7.4	0	0.55	0	1	0	2.8	none	none	none	none	Brc1c(ccc2c1nccn2)N=C1NCCN1
ZINC000003812983	285.34	0	4	2	1.44	Soluble	Very soluble	Soluble	High	No	No	No	Yes	No	-7.5	0	0.55	0	1	0	4.78	none	none	none	none	O[C@H]1C=C[C@@H]2[C@@]34[C@H]1Oc1c4c(C[C@H]2N(CC3)C)ccc1O
ZINC000100074252	529.45	11	11	3	1.44	Soluble	Moderately soluble	Moderately soluble	Low	No	No	No	No	Yes	-8.83	2	0.17	0	1	2	6.12	none	none	none	none	CC(OC(=O)[C@@H](N[P@@](=O)(Oc1ccccc1)OC[C@H]1O[C@H]([C@]([C@@H]1O)(C)F)n1ccc(=O)[nH]c1=O)C)C
ZINC000000074836	165.23	3	2	2	1.45	Very soluble	Very soluble	Soluble	High	No	No	No	No	No	-6.65	0	0.55	0	0	1	1.76	none	none	none	none	CN[C@H]([C@@H](c1ccccc1)O)C
ZINC000003872520	166.24	2	1	1	1.47	Very soluble	Soluble	Soluble	High	No	No	No	No	No	-6.55	0	0.55	0	1	1	1.63	none	none	none	none	CCc1nccc(c1)C(=S)N
ZINC000013550868	151.16	1	3	2	1.48	Very soluble	Very soluble	Soluble	High	No	No	No	No	No	-6.32	0	0.55	0	2	1	2.19	none	none	none	none	Oc1ccc(cc1)/N=C(/O)\C
ZINC000000391812	162.23	1	2	0	1.48	Very soluble	Very soluble	Soluble	High	No	No	No	No	No	-6.46	0	0.55	0	0	1	2.05	none	none	none	none	CN1CCC[C@H]1c1cccnc1
ZINC000145401681	529.45	11	11	3	1.49	Soluble	Moderately soluble	Moderately soluble	Low	No	No	No	No	Yes	-8.83	2	0.17	0	1	2	6.12	none	none	none	none	CC(OC(=O)[C@@H](N[P@@](=O)(Oc1ccccc1)OC[C@@H]1O[C@H]([C@]([C@@H]1O)(C)F)n1ccc(=O)[nH]c1=O)C)C
ZINC000000001798	162.23	1	2	0	1.5	Very soluble	Very soluble	Soluble	High	No	No	No	No	No	-6.46	0	0.55	0	0	1	2.05	none	none	none	none	CN1CCC[C@@H]1c1cccnc1
ZINC000095616601	383.4	5	6	1	1.5	Soluble	Soluble	Moderately soluble	High	No	No	Yes	Yes	Yes	-7.28	0	0.55	0	0	1	3.09	none	none	none	none	COc1cc2nc(nc(c2cc1OC)N)N1CCN(CC1)C(=O)c1ccco1
ZINC000000020231	245.11	1	1	3	1.54	Soluble	Very soluble	Moderately soluble	High	No	No	No	No	No	-7.18	0	0.55	0	2	1	2.82	none	none	none	none	Clc1cc(N)cc(c1N=C1NCCN1)Cl
ZINC000000014257	203.24	1	2	0	1.55	Soluble	Very soluble	Soluble	High	No	No	No	No	No	-6.69	0	0.55	0	1	1	1.93	none	none	none	none	CN1C(=O)C[C@](C1=O)(C)c1ccccc1
ZINC000000896703	203.24	1	2	0	1.55	Soluble	Very soluble	Soluble	High	No	No	No	No	No	-6.69	0	0.55	0	1	1	1.93	none	none	none	none	CN1C(=O)C[C@@](C1=O)(C)c1ccccc1
ZINC000003791297	376.45	11	6	2	1.55	Very soluble	Very soluble	Soluble	High	No	No	No	No	No	-8.65	0	0.55	0	0	2	3.61	none	none	none	none	CCOC(=O)[C@@H](N[C@H](C(=O)N1CCC[C@H]1C(=O)O)C)CCc1ccccc1
ZINC000001542392	389.45	9	6	2	1.56	Soluble	Soluble	Moderately soluble	High	No	No	No	No	No	-7.49	0	0.55	0	0	2	3.59	none	none	none	none	COc1cc2nc(nc(c2cc1OC)N)N(CCCNC(=O)[C@@H]1CCCO1)C
ZINC000001530788	468.37	8	11	3	1.56	Soluble	Moderately soluble	Moderately soluble	Low	No	No	Yes	No	No	-7.79	1	0.11	0	0	2	3.63	none	none	none	none	OC(COc1cccc2c1c(=O)cc(o2)C(=O)O)COc1cccc2c1c(=O)cc(o2)C(=O)O
ZINC000001843099	389.45	9	6	2	1.58	Soluble	Soluble	Moderately soluble	High	No	No	No	No	No	-7.49	0	0.55	0	0	2	3.59	none	none	none	none	COc1cc2nc(nc(c2cc1OC)N)N(CCCNC(=O)[C@H]1CCCO1)C
ZINC000003872277	230.67	0	3	1	1.59	Soluble	Soluble	Soluble	High	Yes	No	No	No	No	-6.86	0	0.55	0	0	1	3.21	none	none	none	none	Clc1ccc2c(c1)S(=O)(=O)N=C(N2)C
ZINC000019702309	253.71	1	3	2	1.62	Soluble	Soluble	Moderately soluble	High	Yes	No	No	No	No	-6.8	0	0.55	0	1	0	2.81	none	none	none	none	Clc1ccc2c(c1N=C1NCCN1)nsn2
ZINC000001481833	211.26	0	3	1	1.62	Soluble	Very soluble	Moderately soluble	High	No	No	No	Yes	No	-7.03	0	0.55	0	0	1	2.69	none	none	none	none	N1C[C@@H]2C[C@H](C1)c1c2cc2c(c1)nccn2
ZINC000000896463	292.37	6	4	3	1.64	Soluble	Soluble	Moderately soluble	High	No	No	No	Yes	No	-7.39	0	0.55	0	0	0	3.12	none	none	none	none	O[C@H](COc1cccc2c1CCC(=O)N2)CNC(C)(C)C
ZINC000011680943	263.38	9	3	3	1.65	Very soluble	Soluble	Moderately soluble	High	No	No	No	Yes	No	-7.06	0	0.55	0	0	1	2.6	none	none	none	none	NCCCC[C@@H](C(=O)N[C@H](Cc1ccccc1)C)N
ZINC000000000128	292.37	6	4	3	1.66	Soluble	Soluble	Moderately soluble	High	No	No	No	Yes	No	-7.39	0	0.55	0	0	0	3.12	none	none	none	none	O[C@@H](COc1cccc2c1CCC(=O)N2)CNC(C)(C)C
ZINC000012503068	392.51	5	3	1	1.67	Moderately soluble	Moderately soluble	Poorly soluble	High	Yes	No	No	Yes	Yes	-5.6	0	0.55	0	1	2	4.55	none	none	none	none	O=C(C(c1ccccc1)(c1ccccc1)O)OC1C[C@@H]2CC[C@H](C1)[N+]12CCCC1
ZINC000003941829	585.61	15	10	4	1.67	Soluble	Moderately soluble	Moderately soluble	Low	No	No	No	No	Yes	-8.59	2	0.11	0	2	2	5.43	none	none	none	none	CC(CN(S(=O)(=O)c1ccc(cc1)N)C[C@H]([C@H](Cc1ccccc1)NC(=O)O[C@H]1CCOC1)OP(=O)(O)O)C
ZINC000100016084	392.51	5	3	1	1.69	Moderately soluble	Moderately soluble	Poorly soluble	High	Yes	No	No	Yes	Yes	-5.6	0	0.55	0	1	2	4.55	none	none	none	none	O=C(C(c1ccccc1)(c1ccccc1)O)O[C@@H]1C[C@@H]2CC[C@H](C1)[N+]12CCCC1
ZINC000100018594	392.51	5	3	1	1.69	Moderately soluble	Moderately soluble	Poorly soluble	High	Yes	No	No	Yes	Yes	-5.6	0	0.55	0	1	2	4.55	none	none	none	none	O=C(C(c1ccccc1)(c1ccccc1)O)OC1C[C@@H]2CC[C@@H](C1)[N+]12CCCC1
ZINC000100018598	392.51	5	3	1	1.69	Moderately soluble	Moderately soluble	Poorly soluble	High	Yes	No	No	Yes	Yes	-5.6	0	0.55	0	1	2	4.55	none	none	none	none	O=C(C(c1ccccc1)(c1ccccc1)O)OC1C[C@H]2CC[C@H](C1)[N+]12CCCC1
ZINC000001482197	133.19	1	1	1	1.69	Very soluble	Very soluble	Soluble	High	No	No	No	No	No	-6.05	0	0.55	0	0	1	1.58	none	none	none	none	N[C@@H]1C[C@H]1c1ccccc1
ZINC000000010164	199.31	0	2	0	1.69	Soluble	Very soluble	Soluble	High	No	No	No	No	No	-6.47	0	0.55	0	0	1	5.1	none	none	none	none	C[C@@H]1SC[C@]2(O1)CN1CCC2CC1
ZINC000012484958	300.44	5	2	1	1.69	Soluble	Very soluble	Soluble	High	No	No	No	No	No	-6.47	0	0.55	0	0	1	5.1	none	none	none	none	C/C(=C/C=C\C(=C/C(=O)O)\C)/C=C\C1=C(C)CCCC1(C)C
ZINC000000013156	256.09	1	3	2	1.69	Soluble	Soluble	Moderately soluble	High	Yes	No	No	No	No	-6.85	0	0.55	0	0	0	2.72	none	none	none	none	Nc1nnc(c(n1)N)c1cccc(c1Cl)Cl
ZINC000000896663	133.19	1	1	1	1.7	Very soluble	Very soluble	Soluble	High	No	No	No	No	No	-6.05	0	0.55	0	0	1	1.58	none	none	none	none	N[C@H]1C[C@@H]1c1ccccc1
ZINC000001639567	133.19	1	1	1	1.7	Very soluble	Very soluble	Soluble	High	No	No	No	No	No	-6.05	0	0.55	0	0	1	1.58	none	none	none	none	N[C@@H]1C[C@@H]1c1ccccc1
ZINC000000010163	199.31	0	2	0	1.7	Soluble	Very soluble	Soluble	High	No	No	No	No	No	-6.47	0	0.55	0	0	1	5.1	none	none	none	none	C[C@H]1SC[C@]2(O1)CN1CCC2CC1
ZINC000013831130	444.42	7	10	3	1.71	Soluble	Moderately soluble	Moderately soluble	Low	No	No	No	No	No	-7.85	1	0.55	0	2	1	3.88	none	none	none	none	Fc1ccc(cc1)C/N=C(/c1nc(n(c(=O)c1O)C)C(NC(=O)c1nnc(o1)C)(C)C)\O
ZINC000000896666	133.19	1	1	1	1.72	Very soluble	Very soluble	Soluble	High	No	No	No	No	No	-6.05	0	0.55	0	0	1	1.58	none	none	none	none	N[C@H]1C[C@H]1c1ccccc1
ZINC000013129998	351.4	3	5	2	1.73	Moderately soluble	Moderately soluble	Soluble	High	No	No	Yes	No	Yes	-6.01	0	0.56	0	0	1	3.57	none	none	none	none	Cc1cnc(s1)NC(=O)C1=C(O)c2ccccc2S(=O)(=O)N1C
ZINC000000896731	236.29	3	2	2	1.73	Soluble	Soluble	Soluble	High	No	No	No	No	No	-6.6	0	0.55	0	2	1	2.78	none	none	none	none	ON([C@@H](c1cc2c(s1)cccc2)C)C(=O)N
ZINC000000001464	303.29	3	5	0	1.73	Soluble	Very soluble	Soluble	High	No	No	No	No	No	-7.44	0	0.55	0	0	0	3.06	none	none	none	none	CCOC(=O)c1ncn2c1CN(C)C(=O)c1c2ccc(c1)F
ZINC000000389747	327.37	2	5	2	1.74	Soluble	Soluble	Soluble	High	No	No	No	Yes	No	-6.81	0	0.55	0	1	0	4.63	none	none	none	none	C=CCN1CC[C@@]23[C@@]4([C@H]1Cc1c3c(O[C@H]2C(=O)CC4)c(cc1)O)O
ZINC000003833821	360.44	2	5	3	1.74	Soluble	Soluble	Soluble	High	No	No	No	No	No	-7.35	0	0.55	0	0	1	5.23	none	none	none	none	OCC(=O)[C@@]1(O)CC[C@@H]2[C@]1(C)C[C@H](O)[C@H]1[C@H]2CCC2=CC(=O)C=C[C@]12C
ZINC000003812867	368.47	10	6	2	1.74	Soluble	Soluble	Soluble	High	No	No	No	No	No	-7.9	0	0.55	0	0	2	4.2	none	none	none	none	CCC[C@@H](C(=O)OCC)N[C@H](C(=O)N1[C@H]2CCCC[C@H]2C[C@H]1C(=O)O)C
ZINC000003872738	246.09	3	2	2	1.75	Soluble	Soluble	Soluble	High	Yes	No	No	No	No	-6.36	0	0.55	0	2	1	2.1	none	none	none	none	O=C(Cc1c(Cl)cccc1Cl)N=C(N)N
ZINC000003806721	299.36	1	4	1	1.75	Soluble	Very soluble	Soluble	High	No	No	No	Yes	No	-7.32	0	0.55	0	1	0	4.89	none	none	none	none	COc1ccc2c3c1O[C@@H]1[C@@]43CCN([C@H](C2)[C@@H]4C=C[C@@H]1O)C
ZINC000058581064	419.38	4	7	2	1.77	Moderately soluble	Moderately soluble	Moderately soluble	High	No	No	No	No	No	-7.13	0	0.55	0	0	1	4.16	none	none	none	none	Fc1ccc(c(c1)F)CNC(=O)c1cn2C[C@@H]3OCC[C@H](N3C(=O)c2c(c1=O)O)C
ZINC000000009342	263.38	4	3	2	1.78	Very soluble	Highly soluble	Soluble	High	No	No	No	Yes	No	-8.79	0	0.55	0	0	0	2.48	none	none	none	none	CN(C[C@@H](C1(O)CCCCC1)c1ccc(cc1)O)C
ZINC000000000850	236.29	3	2	2	1.79	Soluble	Soluble	Soluble	High	No	No	No	No	No	-6.6	0	0.55	0	2	1	2.78	none	none	none	none	ON([C@H](c1cc2c(s1)cccc2)C)C(=O)N
ZINC000001280665	299.36	1	4	0	1.79	Very soluble	Very soluble	Soluble	High	No	No	No	Yes	No	-8.05	0	0.55	0	0	0	4.43	none	none	none	none	COc1ccc2c3c1O[C@@H]1[C@@]43CCN([C@H](C2)[C@@H]4CCC1=O)C
ZINC000002525885	263.38	4	3	2	1.8	Very soluble	Highly soluble	Soluble	High	No	No	No	Yes	No	-8.79	0	0.55	0	0	0	2.48	none	none	none	none	CN(C[C@H](C1(O)CCCCC1)c1ccc(cc1)O)C
ZINC000084843283	169.57	0	2	1	1.84	Soluble	Soluble	Soluble	High	Yes	No	No	No	No	-6.06	0	0.55	0	0	1	2.27	none	none	none	none	Clc1ccc2c(c1)[nH]c(=O)o2
ZINC000003873921	437.44	7	9	2	1.84	Soluble	Moderately soluble	Moderately soluble	Low	No	No	No	No	No	-7.8	0	0.11	0	1	1	2.76	none	none	none	none	OS(=O)(=O)Oc1ccc(cc1)C(c1ccccn1)c1ccc(cc1)OS(=O)(=O)O
ZINC000000001773	341.4	2	5	2	1.85	Soluble	Soluble	Soluble	High	No	No	No	Yes	No	-7.26	0	0.55	0	0	0	4.72	none	none	none	none	O=C1CC[C@@]2([C@@]34[C@H]1Oc1c4c(C[C@H]2N(CC3)CC2CC2)ccc1O)O
ZINC000003826253	401.43	4	6	2	1.85	Soluble	Very soluble	Soluble	High	No	No	No	Yes	No	-8.32	0	0.55	0	0	1	3.89	none	none	none	none	COc1c(N2C[C@@H]3[C@H](C2)CCCN3)c(F)cc2c1n(cc(c2=O)C(=O)O)C1CC1
ZINC000012414057	284.4	1	1	0	1.86	Soluble	Soluble	Moderately soluble	High	No	No	No	No	No	-6.44	0	0.55	0	2	0	3.4	none	none	none	none	CN(c1ccc2c(c1)sc1c(n2)ccc(=[N+](C)C)c1)C
ZINC000100055899	476.47	12	9	2	1.86	Soluble	Moderately soluble	Moderately soluble	Low	No	Yes	No	No	Yes	-7.84	1	0.55	0	1	2	5.64	none	none	none	none	C[C@H](Cn1cnc2c1ncnc2N)OC[P@@](=O)(N[C@H](C(=O)OC(C)C)C)Oc1ccccc1
ZINC000003871541	256.09	0	2	1	1.87	Soluble	Soluble	Moderately soluble	High	Yes	No	No	No	No	-6.73	0	0.55	0	0	0	2.75	none	none	none	none	O=C1N=C2N(C1)Cc1c(N2)ccc(c1Cl)Cl
ZINC000003781664	211.33	3	2	2	1.88	Soluble	Soluble	Soluble	High	Yes	No	No	No	No	-6.27	0	0.55	0	0	1	3.37	none	none	none	none	CCCN[C@H]1CCc2c(C1)sc(n2)N
ZINC000000402954	285.34	0	4	1	1.88	Soluble	Soluble	Soluble	High	No	No	No	Yes	No	-6.73	0	0.55	0	0	0	4.33	none	none	none	none	O=C1CC[C@@H]2[C@@]34[C@H]1Oc1c4c(C[C@H]2N(CC3)C)ccc1O
ZINC000000896711	233.31	4	3	1	1.88	Very soluble	Very soluble	Soluble	High	No	No	No	No	No	-7.58	0	0.55	0	0	1	2.78	none	none	none	none	COC(=O)[C@H](c1ccccc1)[C@H]1CCCCN1
ZINC000000896709	233.31	4	3	1	1.89	Very soluble	Very soluble	Soluble	High	No	No	No	No	No	-7.58	0	0.55	0	0	1	2.78	none	none	none	none	COC(=O)[C@@H](c1ccccc1)[C@H]1CCCCN1
ZINC000000000471	221.25	3	3	1	1.9	Soluble	Soluble	Soluble	High	Yes	No	No	No	No	-6.1	0	0.55	0	0	1	2.65	none	none	none	none	O=C1NC[C@@H](O1)COc1cc(C)cc(c1)C
ZINC000000897322	221.25	3	3	1	1.9	Soluble	Soluble	Soluble	High	Yes	No	No	No	No	-6.1	0	0.55	0	0	1	2.65	none	none	none	none	O=C1NC[C@H](O1)COc1cc(C)cc(c1)C
ZINC000000006156	273.35	5	2	1	1.9	Soluble	Soluble	Moderately soluble	High	No	No	No	No	No	-6.75	0	0.55	0	0	0	2.83	none	none	none	none	NC(=O)C[S@@](=O)C(c1ccccc1)c1ccccc1
ZINC000000001267	233.31	4	3	1	1.9	Very soluble	Very soluble	Soluble	High	No	No	No	No	No	-7.58	0	0.55	0	0	1	2.78	none	none	none	none	COC(=O)[C@H](c1ccccc1)[C@@H]1CCCCN1
ZINC000002522648	233.31	4	3	1	1.9	Very soluble	Very soluble	Soluble	High	No	No	No	No	No	-7.58	0	0.55	0	0	1	2.78	none	none	none	none	COC(=O)[C@@H](c1ccccc1)[C@@H]1CCCCN1
ZINC000000056646	248.32	6	3	3	1.91	Soluble	Soluble	Moderately soluble	High	No	No	No	No	No	-6.57	0	0.55	0	0	1	2.51	none	none	none	none	O[C@@H](COc1cccc2c1cc[nH]2)CNC(C)C
ZINC000022010375	191.27	1	2	0	1.92	Soluble	Very soluble	Soluble	High	No	No	No	No	No	-6.15	0	0.55	0	0	1	2.52	none	none	none	none	C[C@H]1N(C)CCO[C@@H]1c1ccccc1
ZINC000022010382	191.27	1	2	0	1.92	Soluble	Very soluble	Soluble	High	No	No	No	No	No	-6.15	0	0.55	0	0	1	2.52	none	none	none	none	C[C@H]1N(C)CCO[C@H]1c1ccccc1
ZINC000022010387	191.27	1	2	0	1.92	Soluble	Very soluble	Soluble	High	No	No	No	No	No	-6.15	0	0.55	0	0	1	2.52	none	none	none	none	C[C@@H]1N(C)CCO[C@H]1c1ccccc1
ZINC000001543873	264.32	10	3	3	1.92	Soluble	Soluble	Moderately soluble	High	No	No	No	No	No	-6.59	0	0.55	0	2	1	1.91	none	none	none	none	ONC(=O)CCCCCCC(=O)Nc1ccccc1
ZINC000000491073	287.35	1	4	1	1.92	Soluble	Soluble	Soluble	High	No	No	No	Yes	No	-6.75	0	0.55	0	1	0	4.57	none	none	none	none	COc1ccc2c3c1O[C@@H]1[C@@]3(CCN(C2)C)C=C[C@@H](C1)O
ZINC000003831139	273.35	5	2	1	1.92	Soluble	Soluble	Moderately soluble	High	No	No	No	No	No	-6.75	0	0.55	0	0	0	2.83	none	none	none	none	NC(=O)C[S@](=O)C(c1ccccc1)c1ccccc1
ZINC000022010379	191.27	1	2	0	1.93	Soluble	Very soluble	Soluble	High	No	No	No	No	No	-6.15	0	0.55	0	0	1	2.52	none	none	none	none	C[C@@H]1N(C)CCO[C@@H]1c1ccccc1
ZINC000000596731	441.56	11	6	2	1.93	Soluble	Soluble	Poorly soluble	High	No	Yes	Yes	Yes	Yes	-7.7	0	0.55	0	0	2	2.68	none	none	none	none	CN(CCc1ccc(cc1)NS(=O)(=O)C)CCOc1ccc(cc1)NS(=O)(=O)C
ZINC000000056645	248.32	6	3	3	1.94	Soluble	Soluble	Moderately soluble	High	No	No	No	No	No	-6.57	0	0.55	0	0	1	2.51	none	none	none	none	O[C@H](COc1cccc2c1cc[nH]2)CNC(C)C
ZINC000019796168	474.58	7	8	1	1.94	Soluble	Soluble	Moderately soluble	High	No	No	Yes	No	Yes	-8.14	0	0.55	0	0	1	3.95	none	none	none	none	CCCc1nn(c2c1nc([nH]c2=O)c1cc(ccc1OCC)S(=O)(=O)N1CCN(CC1)C)C
ZINC000004099009	656.65	6	13	3	1.95	Moderately soluble	Moderately soluble	Moderately soluble	Low	No	No	No	Yes	No	-9.43	2	0.17	0	0	1	6.48	none	none	none	none	COc1cc(cc(c1O)OC)[C@H]1[C@H]2C(=O)OC[C@@H]2[C@@H](c2c1cc1OCOc1c2)O[C@@H]1O[C@@H]2CO[C@H](O[C@H]2[C@@H]([C@H]1O)O)c1cccs1
ZINC000003782807	371.34	5	7	2	1.96	Soluble	Moderately soluble	Moderately soluble	High	No	No	No	No	No	-6.99	0	0.56	0	1	1	3.25	none	none	none	none	CCCc1c2oc(cc(=O)c2cc2c1n(CC)c(cc2=O)C(=O)O)C(=O)O
ZINC000000005895	269.34	5	3	1	1.97	Soluble	Soluble	Moderately soluble	High	Yes	No	No	Yes	No	-6.51	0	0.55	0	0	0	2.19	none	none	none	none	CN(CCc1c[nH]c2c1cc(cc2)Cn1cncn1)C
ZINC000003875560	374.47	2	5	3	1.97	Soluble	Soluble	Soluble	High	No	No	No	No	No	-7.2	0	0.55	0	0	1	5.42	none	none	none	none	OCC(=O)[C@@]1(O)CC[C@@H]2[C@]1(C)C[C@H](O)[C@H]1[C@H]2C[C@@H](C2=CC(=O)C=C[C@]12C)C
ZINC000036520252	450.91	6	7	4	1.97	Soluble	Soluble	Moderately soluble	High	No	No	No	Yes	No	-7.61	0	0.55	0	0	1	4.87	none	none	none	none	OC[C@H]1O[C@@H](c2ccc(c(c2)Cc2ccc(cc2)O[C@@H]2COCC2)Cl)[C@@H]([C@H]([C@@H]1O)O)O
ZINC000094566092	451.48	5	7	1	1.99	Moderately soluble	Moderately soluble	Moderately soluble	High	No	No	Yes	Yes	Yes	-6.71	0	0.55	0	0	1	4.03	none	none	none	none	COc1cc2nc(nc(c2cc1OC)N)N1CCN(CC1)C(=O)[C@@H]1COc2c(O1)cccc2
ZINC000094566093	451.48	5	7	1	1.99	Moderately soluble	Moderately soluble	Moderately soluble	High	No	No	Yes	Yes	Yes	-6.71	0	0.55	0	0	1	4.03	none	none	none	none	COc1cc2nc(nc(c2cc1OC)N)N1CCN(CC1)C(=O)[C@H]1COc2c(O1)cccc2
ZINC000013537284	294.35	2	2	1	1.99	Soluble	Soluble	Moderately soluble	High	Yes	No	No	Yes	Yes	-6.96	0	0.55	0	0	0	2.52	none	none	none	none	O=C1N(CCc2c1c1ccccc1n2C)Cc1[nH]cnc1C
ZINC000000000506	246.35	6	2	1	2.01	Soluble	Very soluble	Soluble	High	No	No	No	Yes	No	-6.84	0	0.55	0	0	1	2.63	none	none	none	none	NC[C@@H]1C[C@]1(c1ccccc1)C(=O)N(CC)CC
ZINC000000014037	246.35	6	2	1	2.01	Soluble	Very soluble	Soluble	High	No	No	No	Yes	No	-6.84	0	0.55	0	0	1	2.63	none	none	none	none	NC[C@H]1C[C@@]1(c1ccccc1)C(=O)N(CC)CC
ZINC000000395010	166.17	2	3	1	2.02	Soluble	Soluble	Soluble	High	No	No	No	No	No	-4.96	0	0.55	0	0	1	1.32	none	none	none	none	COC(=O)c1ccc(cc1O)C
ZINC000100009280	289.37	5	4	1	2.02	Soluble	Soluble	Soluble	High	No	No	No	Yes	No	-6.77	0	0.55	0	0	0	4.33	none	none	none	none	OC[C@H](c1ccccc1)C(=O)O[C@@H]1C[C@@H]2CC[C@H](C1)N2C
ZINC000100036955	167.29	1	1	1	2.03	Soluble	Soluble	Soluble	High	No	No	No	No	No	-5.51	0	0.55	0	0	1	3.16	none	none	none	none	CN[C@]1(C)[C@H]2CC[C@H](C1(C)C)C2
ZINC000100052205	167.29	1	1	1	2.03	Soluble	Soluble	Soluble	High	No	No	No	No	No	-5.51	0	0.55	0	0	1	3.16	none	none	none	none	CN[C@@]1(C)[C@H]2CC[C@H](C1(C)C)C2
ZINC000000002279	255.27	3	3	1	2.03	Soluble	Soluble	Soluble	High	No	No	No	No	No	-5.93	0	0.85	0	0	0	2.79	none	none	none	none	OC(=O)[C@@H]1CCn2c1ccc2C(=O)c1ccccc1
ZINC000030691420	408.92	2	5	3	2.03	Soluble	Soluble	Soluble	High	No	No	No	No	No	-7.25	0	0.55	0	1	1	5.67	none	none	none	none	OCC(=O)[C@@]1(O)[C@H](C)C[C@@H]2[C@]1(C)C[C@H](O)[C@H]1[C@H]2[C@H](Cl)CC2=CC(=O)C=C[C@]12C
ZINC000072316335	434.54	6	5	2	2.04	Soluble	Soluble	Moderately soluble	High	No	No	Yes	Yes	Yes	-7.4	0	0.55	0	0	1	3.47	none	none	none	none	CN(C(=O)c1cc2c(n1C1CCCC1)nc(nc2)Nc1ccc(cn1)N1CCNCC1)C
ZINC000000011012	255.27	3	3	1	2.05	Soluble	Soluble	Soluble	High	No	No	No	No	No	-5.93	0	0.85	0	0	0	2.79	none	none	none	none	OC(=O)[C@H]1CCn2c1ccc2C(=O)c1ccccc1
ZINC000000015515	287.36	5	3	2	2.05	Soluble	Soluble	Moderately soluble	High	No	No	No	Yes	No	-6.51	0	0.55	0	0	0	2.88	none	none	none	none	CN(CCc1c[nH]c2c1cc(C[C@H]1COC(=O)N1)cc2)C
ZINC000003812989	357.44	2	5	3	2.05	Soluble	Soluble	Soluble	High	No	No	No	Yes	No	-7.01	0	0.55	0	0	1	5.09	none	none	none	none	O[C@H]1CC[C@@]2([C@@]34[C@H]1Oc1c4c(C[C@H]2N(CC3)CC2CCC2)ccc1O)O
ZINC000003819392	422.42	6	7	2	2.05	Soluble	Moderately soluble	Moderately soluble	Low	Yes	No	Yes	No	Yes	-7.75	0	0.55	0	0	1	3.27	none	none	none	none	COC(=O)N(c1c(N)nc(nc1N)c1nn(c2c1cccn2)Cc1ccccc1F)C
ZINC000003820029	472.54	4	6	1	2.05	Moderately soluble	Soluble	Moderately soluble	High	No	No	Yes	No	Yes	-7.83	0	0.55	0	1	1	4.4	none	none	none	none	CC#CCn1c(nc2c1c(=O)n(Cc1nc(C)c3c(n1)cccc3)c(=O)n2C)N1CCC[C@H](C1)N
ZINC000002599970	344.4	9	5	4	2.06	Soluble	Soluble	Moderately soluble	High	No	No	No	Yes	No	-7.09	0	0.55	0	2	1	3.08	none	none	none	none	O=CNc1cc(ccc1O)[C@H](CN[C@@H](Cc1ccc(cc1)OC)C)O
ZINC000000897258	344.4	9	5	4	2.07	Soluble	Soluble	Moderately soluble	High	No	No	No	Yes	No	-7.09	0	0.55	0	2	1	3.08	none	none	none	none	O=CNc1cc(ccc1O)[C@@H](CN[C@@H](Cc1ccc(cc1)OC)C)O
ZINC000004215736	301.38	1	4	1	2.08	Soluble	Soluble	Soluble	High	No	No	No	Yes	No	-6.6	0	0.55	0	0	0	4.67	none	none	none	none	COc1ccc2c3c1O[C@@H]1[C@@]43CCN([C@H](C2)[C@@H]4CC[C@@H]1O)C
ZINC000000004076	335.46	5	4	2	2.08	Soluble	Soluble	Moderately soluble	High	No	No	No	Yes	No	-6.93	0	0.55	0	0	0	2.76	none	none	none	none	CNS(=O)(=O)CCc1ccc2c(c1)c(c[nH]2)C1CCN(CC1)C
ZINC000000968255	336.43	11	5	3	2.09	Soluble	Soluble	Moderately soluble	High	No	No	No	No	No	-7.14	0	0.55	0	0	1	3.19	none	none	none	none	CCCC(=O)Nc1ccc(c(c1)C(=O)C)OC[C@@H](CNC(C)C)O
ZINC000100009278	289.37	5	4	1	2.1	Soluble	Soluble	Soluble	High	No	No	No	Yes	No	-6.77	0	0.55	0	0	0	4.33	none	none	none	none	OC[C@@H](c1ccccc1)C(=O)O[C@@H]1C[C@@H]2CC[C@H](C1)N2C
ZINC000000601281	416.52	10	6	0	2.11	Soluble	Soluble	Moderately soluble	High	No	Yes	Yes	No	Yes	-7.31	0	0.55	0	0	2	3.44	none	none	none	none	COCC1(CCN(CC1)CCn1nnn(c1=O)CC)N(c1ccccc1)C(=O)CC
ZINC000000007295	296.32	3	3	1	2.12	Soluble	Soluble	Moderately soluble	High	No	No	No	No	No	-6.67	0	0.55	0	0	0	3.38	none	none	none	none	CC(=O)O[C@H]1Cc2ccccc2N(c2c1cccc2)C(=O)N
ZINC000004099008	656.65	6	13	3	2.12	Moderately soluble	Moderately soluble	Moderately soluble	Low	No	No	No	Yes	No	-9.43	2	0.17	0	0	1	6.48	none	none	none	none	COc1cc(cc(c1O)OC)[C@H]1[C@H]2C(=O)OC[C@@H]2[C@@H](c2c1cc1OCOc1c2)O[C@@H]1O[C@@H]2CO[C@@H](O[C@H]2[C@@H]([C@H]1O)O)c1cccs1
ZINC000004215234	506.58	8	8	3	2.12	Moderately soluble	Moderately soluble	Moderately soluble	Low	No	No	No	Yes	No	-9.43	2	0.17	0	0	1	6.48	none	none	none	none	CO/N=C(\C(=O)N[C@@H]1C(=O)N2[C@@H]1SCC(=C2C(=O)O)/C=C\c1scnc1C)/c1csc(n1)N
ZINC000001530912	302.41	5	3	0	2.13	Soluble	Soluble	Soluble	High	No	No	No	Yes	No	-6.57	0	0.55	0	0	0	3.04	none	none	none	none	CCOCCn1c(nc2c1cccc2)N1CCCN(CC1)C
ZINC000000018087	335.46	6	4	1	2.13	Soluble	Soluble	Moderately soluble	High	No	Yes	No	Yes	No	-6.98	0	0.55	0	0	0	2.84	none	none	none	none	CN(CCc1c[nH]c2c1cc(cc2)CS(=O)(=O)N1CCCC1)C
ZINC000003806104	440.6	14	7	3	2.13	Soluble	Soluble	Poorly soluble	High	No	No	No	No	No	-7.97	0	0.55	0	0	2	4.13	none	none	none	none	CCCCS(=O)(=O)N[C@H](C(=O)O)Cc1ccc(cc1)OCCCCC1CCNCC1
ZINC000000056568	164.2	4	2	1	2.14	Soluble	Soluble	Soluble	High	No	No	No	No	No	-5.58	0	0.85	0	0	1	1	none	none	none	none	OC(=O)CCCc1ccccc1
ZINC000003876136	392.46	2	6	3	2.14	Soluble	Soluble	Soluble	High	No	No	No	No	No	-7.32	0	0.55	0	0	1	5.47	none	none	none	none	OCC(=O)[C@@]1(O)[C@@H](C)C[C@@H]2[C@]1(C)C[C@H](O)[C@]1([C@H]2CCC2=CC(=O)C=C[C@]12C)F
ZINC000000897256	344.4	9	5	4	2.15	Soluble	Soluble	Moderately soluble	High	No	No	No	Yes	No	-7.09	0	0.55	0	2	1	3.08	none	none	none	none	O=CNc1cc(ccc1O)[C@H](CN[C@H](Cc1ccc(cc1)OC)C)O
ZINC000003875332	392.46	2	6	3	2.15	Soluble	Soluble	Soluble	High	No	No	No	No	No	-7.32	0	0.55	0	0	1	5.47	none	none	none	none	OCC(=O)[C@@]1(O)[C@H](C)C[C@@H]2[C@]1(C)C[C@H](O)[C@]1([C@H]2CCC2=CC(=O)C=C[C@]12C)F
ZINC000000000856	344.4	9	5	4	2.16	Soluble	Soluble	Moderately soluble	High	No	No	No	Yes	No	-7.09	0	0.55	0	2	1	3.08	none	none	none	none	O=CNc1cc(ccc1O)[C@@H](CN[C@H](Cc1ccc(cc1)OC)C)O
ZINC000000896484	230.09	1	1	2	2.17	Soluble	Soluble	Moderately soluble	High	Yes	No	No	No	No	-6.3	0	0.55	0	1	1	2.68	none	none	none	none	Clc1cccc(c1N=C1NCCN1)Cl
ZINC000003819138	408.87	6	6	4	2.17	Soluble	Moderately soluble	Moderately soluble	High	No	No	No	Yes	No	-7.13	0	0.55	0	0	1	4.52	none	none	none	none	CCOc1ccc(cc1)Cc1cc(ccc1Cl)[C@@H]1O[C@H](CO)[C@H]([C@@H]([C@H]1O)O)O
ZINC000000156792	336.43	11	5	3	2.17	Soluble	Soluble	Moderately soluble	High	No	No	No	Yes	No	-7.14	0	0.55	0	0	1	3.19	none	none	none	none	CCCC(=O)Nc1ccc(c(c1)C(=O)C)OC[C@H](CNC(C)C)O
ZINC000001535101	481.54	10	9	3	2.17	Soluble	Moderately soluble	Moderately soluble	Low	No	No	No	No	No	-8.07	0	0.56	0	0	2	4.6	none	none	none	none	O[C@@H](C[C@H](CC(=O)O)O)/C=C/c1c(nc(nc1c1ccc(cc1)F)N(S(=O)(=O)C)C)C(C)C
ZINC000001530717	267.36	9	4	2	2.18	Soluble	Soluble	Moderately soluble	High	No	No	No	Yes	No	-6.6	0	0.55	0	0	1	2.67	none	none	none	none	COCCc1ccc(cc1)OC[C@H](CNC(C)C)O
ZINC000000538283	376.45	10	6	0	2.18	Soluble	Soluble	Moderately soluble	High	No	No	No	No	No	-7.26	0	0.55	0	1	2	2.82	none	none	none	none	COC(=O)C1(CCN(CC1)CCC(=O)OC)N(c1ccccc1)C(=O)CC
ZINC000005733652	300.26	2	6	3	2.19	Moderately soluble	Moderately soluble	Moderately soluble	High	Yes	No	Yes	Yes	Yes	-5.93	0	0.55	0	0	0	3.05	none	none	none	none	COc1ccc(cc1O)c1cc(=O)c2c(o1)cc(cc2O)O
ZINC000022002214	276.37	3	3	1	2.19	Soluble	Soluble	Moderately soluble	High	No	No	No	Yes	No	-6.75	0	0.55	0	0	0	3.21	none	none	none	none	CCc1c(C)[nH]c2c1C(=O)[C@@H](CC2)CN1CCOCC1
ZINC000022002218	276.37	3	3	1	2.19	Soluble	Soluble	Moderately soluble	High	No	No	No	Yes	No	-6.75	0	0.55	0	0	0	3.21	none	none	none	none	CCc1c(C)[nH]c2c1C(=O)[C@H](CC2)CN1CCOCC1
ZINC000000896698	277.4	5	3	1	2.2	Very soluble	Highly soluble	Moderately soluble	High	No	No	No	Yes	No	-8.65	0	0.55	0	0	0	2.61	none	none	none	none	COc1ccc(cc1)[C@@H](C1(O)CCCCC1)CN(C)C
ZINC000000006016	277.4	5	3	1	2.21	Very soluble	Highly soluble	Moderately soluble	High	No	No	No	Yes	No	-8.65	0	0.55	0	0	0	2.61	none	none	none	none	COc1ccc(cc1)[C@H](C1(O)CCCCC1)CN(C)C
ZINC000001530571	385.5	6	5	0	2.22	Soluble	Soluble	Moderately soluble	High	No	No	No	Yes	Yes	-6.78	0	0.55	0	1	1	3.46	none	none	none	none	O=C1CC2(CCCC2)CC(=O)N1CCCCN1CCN(CC1)c1ncccn1
ZINC000001530718	267.36	9	4	2	2.23	Soluble	Soluble	Moderately soluble	High	No	No	No	Yes	No	-6.6	0	0.55	0	0	1	2.67	none	none	none	none	COCCc1ccc(cc1)OC[C@@H](CNC(C)C)O
ZINC000003798757	416.51	11	6	2	2.23	Soluble	Soluble	Moderately soluble	High	No	No	No	Yes	Yes	-7.83	0	0.55	0	0	2	4.23	none	none	none	none	CCOC(=O)[C@@H](N[C@H](C(=O)N1[C@H]2CCC[C@H]2C[C@H]1C(=O)O)C)CCc1ccccc1
ZINC000000896523	295.37	10	5	2	2.24	Soluble	Soluble	Moderately soluble	High	No	No	No	Yes	No	-6.79	0	0.55	0	0	1	2.68	none	none	none	none	COC(=O)CCc1ccc(cc1)OC[C@H](CNC(C)C)O
ZINC000030691736	460.5	9	7	1	2.24	Soluble	Moderately soluble	Poorly soluble	High	Yes	Yes	Yes	Yes	Yes	-7.8	0	0.55	0	1	2	3.79	none	none	none	none	CCOc1cc(ccc1OC)[C@H](N1C(=O)c2c(C1=O)c(ccc2)NC(=O)C)CS(=O)(=O)C
ZINC000003812306	498.57	13	8	2	2.26	Soluble	Soluble	Poorly soluble	High	No	No	No	No	Yes	-8.5	0	0.55	0	0	2	4.55	none	none	none	none	CCOC(=O)[C@@H](N[C@H](C(=O)N1Cc2cc(OC)c(cc2C[C@H]1C(=O)O)OC)C)CCc1ccccc1
ZINC000053229445	529.77	6	5	1	2.27	Moderately soluble	Poorly soluble	Moderately soluble	High	No	No	No	No	No	-5.96	1	0.55	0	2	2	5.98	none	none	none	none	C=CC[N+]1(CCCC1)[C@H]1C[C@@H]2[C@]([C@H]1OC(=O)C)(C)CC[C@H]1[C@H]2CC[C@@H]2[C@]1(C)C[C@@H]([C@H](C2)O)N1CCOCC1
ZINC000000968310	265.35	0	2	0	2.27	Soluble	Soluble	Moderately soluble	High	No	No	No	Yes	Yes	-6.04	0	0.55	0	0	0	3.4	none	none	none	none	CN1CCN2[C@H](C1)c1ccccc1Cc1c2nccc1
ZINC000000000257	295.37	10	5	2	2.27	Soluble	Soluble	Moderately soluble	High	No	No	No	Yes	No	-6.79	0	0.55	0	0	1	2.68	none	none	none	none	COC(=O)CCc1ccc(cc1)OC[C@@H](CNC(C)C)O
ZINC000003801163	438.52	11	6	2	2.27	Soluble	Soluble	Moderately soluble	High	No	No	No	No	Yes	-8.09	0	0.55	0	0	2	4.13	none	none	none	none	CCOC(=O)[C@@H](N[C@H](C(=O)N1Cc2ccccc2C[C@H]1C(=O)O)C)CCc1ccccc1
ZINC000019875504	171.24	2	1	1	2.28	Soluble	Very soluble	Soluble	High	No	No	No	Yes	No	-6.05	0	0.55	0	1	1	2.13	none	none	none	none	C#CCN[C@@H]1CCc2c1cccc2
ZINC000000001958	185.22	1	1	0	2.28	Soluble	Very soluble	Moderately soluble	High	Yes	No	No	No	No	-6.11	0	0.55	0	0	1	1.83	none	none	none	none	Cc1ccc(=O)n(c1)c1ccccc1
ZINC000000000575	286.71	1	3	2	2.28	Soluble	Soluble	Moderately soluble	High	No	No	No	No	No	-6.46	0	0.55	0	0	0	3.41	none	none	none	none	O=C1Nc2ccc(cc2C(=N[C@H]1O)c1ccccc1)Cl
ZINC000000509440	286.71	1	3	2	2.28	Soluble	Soluble	Moderately soluble	High	No	No	No	No	No	-6.46	0	0.55	0	0	0	3.41	none	none	none	none	O=C1Nc2ccc(cc2C(=N[C@@H]1O)c1ccccc1)Cl
ZINC000002019954	284.37	8	4	2	2.3	Soluble	Moderately soluble	Soluble	High	Yes	No	No	No	No	-6.06	0	0.55	0	0	1	3.47	none	none	none	none	CCCN[C@@H](C(=O)Nc1c(C)csc1C(=O)OC)C
ZINC000004676424	383.37	7	8	1	2.3	Soluble	Moderately soluble	Poorly soluble	High	Yes	Yes	Yes	Yes	Yes	-6.96	0	0.55	0	0	1	3.68	none	none	none	none	COc1c(OC)ccnc1C[S@@](=O)c1nc2c([nH]1)cc(cc2)OC(F)F
ZINC000011726211	307.39	1	3	0	2.3	Soluble	Soluble	Moderately soluble	High	Yes	Yes	No	Yes	Yes	-7	0	0.55	0	1	0	3.39	none	none	none	none	O=Cc1cnc2n1CCc1c(C2=C2CCN(CC2)C)cccc1
ZINC000000113428	200.28	1	1	1	2.31	Soluble	Very soluble	Moderately soluble	High	No	No	No	Yes	No	-6.25	0	0.55	0	0	1	3.02	none	none	none	none	C1CN=C(N1)[C@H]1CCCc2c1cccc2
ZINC000000968330	357.43	7	4	1	2.31	Soluble	Moderately soluble	Moderately soluble	High	No	Yes	Yes	Yes	Yes	-6.27	0	0.55	0	1	1	3.35	none	none	none	none	O=C1NC(=O)[C@H](S1)Cc1ccc(cc1)OCCN(c1ccccn1)C
ZINC000004693575	345.42	5	5	1	2.31	Soluble	Soluble	Poorly soluble	High	Yes	Yes	No	Yes	Yes	-6.82	0	0.55	0	0	0	3.58	none	none	none	none	COc1ccc2c(c1)[nH]c(n2)[S@@](=O)Cc1ncc(c(c1C)OC)C
ZINC000043450324	545.62	11	10	2	2.31	Soluble	Soluble	Moderately soluble	High	No	No	No	Yes	Yes	-9.05	1	0.55	0	1	2	6.43	none	none	none	none	COC(=O)C[C@@](C(=O)O[C@@H]1C(=C[C@]23[C@H]1c1cc4OCOc4cc1CCN3CCC2)OC)(CCCC(O)(C)C)O
ZINC000030691727	484.65	10	4	1	2.32	Moderately soluble	Poorly soluble	Poorly soluble	High	No	Yes	Yes	Yes	Yes	-5.89	0	0.55	0	1	3	5.45	none	none	none	none	O=C(C(c1cccs1)(c1cccs1)O)O[C@H]1C[N+]2(CCCOc3ccccc3)CCC1CC2
ZINC000000000509	265.35	0	2	0	2.32	Soluble	Soluble	Moderately soluble	High	No	No	No	Yes	Yes	-6.04	0	0.55	0	0	0	3.4	none	none	none	none	CN1CCN2[C@@H](C1)c1ccccc1Cc1c2nccc1
ZINC000002019953	284.37	8	4	2	2.32	Soluble	Moderately soluble	Soluble	High	Yes	No	No	No	No	-6.06	0	0.55	0	0	1	3.47	none	none	none	none	CCCN[C@H](C(=O)Nc1c(C)csc1C(=O)OC)C
ZINC000001530599	276.74	5	4	2	2.32	Soluble	Moderately soluble	Soluble	High	Yes	Yes	No	No	No	-6.18	0	0.55	0	2	0	2.88	none	none	none	none	CCCN/C(=N/S(=O)(=O)c1ccc(cc1)Cl)/O
ZINC000000004778	266.3	1	3	1	2.33	Soluble	Soluble	Moderately soluble	High	Yes	No	No	No	No	-6.53	0	0.55	0	0	0	2.3	none	none	none	none	Cc1ccnc2c1[nH]c(=O)c1c(n2C2CC2)nccc1
ZINC000043450326	545.62	11	10	2	2.33	Soluble	Soluble	Moderately soluble	High	No	No	No	Yes	Yes	-9.05	1	0.55	0	1	2	6.43	none	none	none	none	COC(=O)C[C@](C(=O)O[C@@H]1C(=C[C@]23[C@H]1c1cc4OCOc4cc1CCN3CCC2)OC)(CCCC(O)(C)C)O
ZINC000000004413	250.34	6	3	0	2.34	Soluble	Soluble	Soluble	High	No	No	No	No	No	-6.2	0	0.55	0	0	0	2.73	none	none	none	none	CCN(C(=O)Oc1cccc(c1)[C@@H](N(C)C)C)C
ZINC000100299039	206.31	2	1	0	2.34	Soluble	Soluble	Soluble	High	Yes	No	No	No	No	-6.45	0	0.55	0	0	1	3.2	none	none	none	none	CN1CCCN=C1/C=C\c1cccs1
ZINC000100003200	179.3	0	1	1	2.35	Soluble	Soluble	Soluble	High	No	No	No	No	No	-5.06	0	0.55	0	0	1	3.7	none	none	none	none	C[C@]12CC3C[C@](C1)(C)CC(C2)(C3)N
ZINC000100003201	179.3	0	1	1	2.35	Soluble	Soluble	Soluble	High	No	No	No	No	No	-5.06	0	0.55	0	0	1	3.7	none	none	none	none	C[C@@]12CC3C[C@@](C1)(C)CC(C2)(C3)N
ZINC000002519740	288.28	6	5	2	2.35	Soluble	Soluble	Soluble	High	No	No	No	No	No	-6.31	0	0.56	0	2	0	3.06	none	none	none	none	CC(c1cccc(c1OCOP(=O)(O)O)C(C)C)C
ZINC000003781943	424.49	10	6	2	2.35	Soluble	Soluble	Poorly soluble	High	No	No	No	Yes	Yes	-7.99	0	0.55	0	0	2	4	none	none	none	none	CCOC(=O)[C@@H](N[C@H]1CCc2c(N(C1=O)CC(=O)O)cccc2)CCc1ccccc1
ZINC000000113426	200.28	1	1	1	2.36	Soluble	Very soluble	Moderately soluble	High	No	No	No	Yes	No	-6.25	0	0.55	0	0	1	3.02	none	none	none	none	C1CN=C(N1)[C@@H]1CCCc2c1cccc2
ZINC000000968328	357.43	7	4	1	2.36	Soluble	Moderately soluble	Moderately soluble	High	No	Yes	Yes	Yes	Yes	-6.27	0	0.55	0	1	1	3.35	none	none	none	none	O=C1NC(=O)[C@@H](S1)Cc1ccc(cc1)OCCN(c1ccccn1)C
ZINC000003798763	424.53	11	7	4	2.36	Soluble	Moderately soluble	Soluble	High	No	No	No	No	Yes	-7.12	0	0.56	0	0	2	5.88	none	none	none	none	CC[C@@H](C(=O)O[C@H]1C[C@H](O)C=C2[C@H]1[C@@H](CC[C@H](C[C@H](CC(=O)O)O)O)[C@H](C=C2)C)C
ZINC000026011099	545.62	11	10	2	2.36	Soluble	Soluble	Moderately soluble	High	No	No	No	Yes	Yes	-9.05	1	0.55	0	1	2	6.43	none	none	none	none	COC(=O)C[C@@](C(=O)O[C@@H]1C(=C[C@]23[C@@H]1c1cc4OCOc4cc1CCN3CCC2)OC)(CCCC(O)(C)C)O
ZINC000000967520	152.23	0	1	0	2.37	Soluble	Soluble	Soluble	High	No	No	No	No	No	-5.67	0	0.55	0	0	1	3.22	none	none	none	none	O=C1C[C@@H]2C([C@@]1(C)CC2)(C)C
ZINC000000097996	206.31	2	1	0	2.37	Soluble	Soluble	Soluble	High	Yes	No	No	No	No	-6.45	0	0.55	0	0	1	3.2	none	none	none	none	CN1CCCN=C1/C=C/c1cccs1
ZINC000000967521	152.23	0	1	0	2.38	Soluble	Soluble	Soluble	High	No	No	No	No	No	-5.67	0	0.55	0	0	1	3.22	none	none	none	none	O=C1C[C@H]2C([C@]1(C)CC2)(C)C
ZINC000001530703	270.35	6	4	2	2.39	Soluble	Moderately soluble	Soluble	High	Yes	Yes	No	No	No	-6.07	0	0.55	0	2	0	2.94	none	none	none	none	CCCCN/C(=N/S(=O)(=O)c1ccc(cc1)C)/O
ZINC000001530935	359.44	8	5	1	2.39	Soluble	Soluble	Poorly soluble	High	Yes	Yes	Yes	Yes	Yes	-7	0	0.55	0	0	2	3.7	none	none	none	none	COCCCOc1ccnc(c1C)C[S@](=O)c1nc2c([nH]1)cccc2
ZINC000043207851	306.37	4	4	1	2.4	Soluble	Soluble	Moderately soluble	High	Yes	Yes	Yes	Yes	Yes	-6.66	0	0.55	0	0	0	3.16	none	none	none	none	N#CC[C@@H](n1ncc(c1)c1ncnc2c1cc[nH]2)C1CCCC1
ZINC000000014864	349.31	5	8	1	2.4	Soluble	Soluble	Moderately soluble	High	No	No	No	Yes	No	-7.36	0	0.55	0	0	0	3.61	none	none	none	none	Fc1ccc(c(c1)F)[C@]([C@H](c1ncncc1F)C)(Cn1cncn1)O
ZINC000238809662	929.14	26	12	0	2.42	Poorly soluble	Insoluble	Insoluble	Low	No	No	No	No	No	-6.39	2	0.17	0	2	3	7.68	none	none	none	none	COc1cc2c(cc1OC)CC[N@@+]([C@H]2Cc1ccc(c(c1)OC)OC)(C)CCC(=O)OCCCCCOC(=O)CC[N@@+]1(C)CCc2c([C@H]1Cc1ccc(c(c1)OC)OC)cc(c(c2)OC)OC
ZINC000028957444	522.57	10	10	4	2.42	Moderately soluble	Moderately soluble	Moderately soluble	Low	No	No	No	No	Yes	-8.05	1	0.55	0	0	2	5.41	none	none	none	none	CCCSc1nc(N[C@@H]2C[C@H]2c2ccc(c(c2)F)F)c2c(n1)n(nn2)[C@@H]1C[C@@H]([C@H]([C@H]1O)O)OCCO
ZINC000004618208	359.44	8	5	1	2.43	Soluble	Soluble	Poorly soluble	High	Yes	Yes	Yes	Yes	Yes	-7	0	0.55	0	0	2	3.7	none	none	none	none	COCCCOc1ccnc(c1C)C[S@@](=O)c1nc2c([nH]1)cccc2
ZINC000001996784	396.51	10	4	4	2.43	Soluble	Moderately soluble	Poorly soluble	High	No	Yes	No	Yes	Yes	-7.23	0	0.55	0	0	2	3.52	none	none	none	none	O=C(Cc1csc(n1)N)Nc1ccc(cc1)CCNC[C@@H](c1ccccc1)O
ZINC000000537795	445.54	9	7	3	2.43	Soluble	Moderately soluble	Poorly soluble	Low	No	No	Yes	No	No	-7.29	0	0.55	0	2	2	3.57	none	none	none	none	O/C(=N\S(=O)(=O)c1ccc(cc1)CCNC(=O)c1cnc(cn1)C)/NC1CCCCC1
ZINC000004212851	416.51	2	6	2	2.44	Moderately soluble	Moderately soluble	Soluble	High	No	No	No	No	No	-6.9	0	0.55	0	0	1	5.88	none	none	none	none	OCC(=O)[C@@]12OC(O[C@@H]1C[C@@H]1[C@]2(C)C[C@H](O)[C@H]2[C@H]1CCC1=CC(=O)C=C[C@]21C)(C)C
ZINC000004097305	434.5	2	7	2	2.44	Soluble	Moderately soluble	Soluble	High	No	No	No	No	No	-7.17	0	0.55	0	0	1	5.94	none	none	none	none	OCC(=O)[C@@]12OC(O[C@@H]1C[C@@H]1[C@]2(C)C[C@H](O)[C@H]2[C@H]1C[C@@H](C1=CC(=O)C=C[C@]21C)F)(C)C
ZINC000003955219	547.66	13	8	3	2.47	Moderately soluble	Moderately soluble	Moderately soluble	Low	No	No	No	No	Yes	-7.55	1	0.55	0	1	2	5.67	none	none	none	none	CC(CN(S(=O)(=O)c1ccc(cc1)N)C[C@H]([C@H](Cc1ccccc1)NC(=O)O[C@H]1CO[C@@H]2[C@H]1CCO2)O)C
ZINC000000001408	244.29	5	3	0	2.48	Soluble	Soluble	Soluble	High	No	Yes	Yes	No	No	-5.62	0	0.55	0	0	1	2.63	none	none	none	none	CCOC(=O)c1cncn1[C@@H](c1ccccc1)C
ZINC000096006013	929.14	26	12	0	2.48	Poorly soluble	Insoluble	Insoluble	Low	No	No	No	No	No	-6.39	2	0.17	0	2	3	7.68	none	none	none	none	COc1cc2c(cc1OC)CC[N+]([C@@H]2Cc1ccc(c(c1)OC)OC)(C)CCC(=O)OCCCCCOC(=O)CC[N+]1(C)CCc2c([C@H]1Cc1ccc(c(c1)OC)OC)cc(c(c2)OC)OC
ZINC000169621215	847	5	13	5	2.48	Poorly soluble	Insoluble	Insoluble	Low	No	No	No	No	No	-6.39	2	0.17	0	2	3	7.68	none	none	none	none	CO[C@H]1/C=C/O[C@@]2(C)Oc3c(C2=O)c2C4=NC5(NC4=C(C(=O)c2c(c3C)O)NC(=O)/C(=C\C=C\[C@@H]([C@@H]([C@H]([C@H]([C@H]([C@@H]([C@@H]1C)OC(=O)C)C)O)C)O)C)/C)CCN(CC5)CC(C)C
ZINC000000004448	293.36	2	2	0	2.49	Soluble	Soluble	Moderately soluble	High	Yes	Yes	No	Yes	Yes	-6.46	0	0.55	0	0	0	3.13	none	none	none	none	O=C1[C@H](CCc2c1c1ccccc1n2C)Cn1ccnc1C
ZINC000009212654	300.44	5	2	1	2.49	Soluble	Soluble	Moderately soluble	High	Yes	Yes	No	Yes	Yes	-6.46	0	0.55	0	0	0	3.13	none	none	none	none	C/C(=C/C=C\C(=C/C(=O)O)\C)/C=C/C1=C(C)CCCC1(C)C
ZINC000004392649	245.32	5	2	1	2.5	Soluble	Soluble	Moderately soluble	High	No	No	No	Yes	No	-6.27	0	0.55	0	0	1	2.96	none	none	none	none	CCC(=O)NC[C@@H]1C[C@H]1c1cccc2c1CCO2
ZINC000238809664	929.14	26	12	0	2.5	Poorly soluble	Insoluble	Insoluble	Low	No	No	No	No	No	-6.39	2	0.17	0	2	3	7.68	none	none	none	none	COc1cc2c(cc1OC)CC[N@+]([C@@H]2Cc1ccc(c(c1)OC)OC)(C)CCC(=O)OCCCCCOC(=O)CC[N@@+]1(C)CCc2c([C@H]1Cc1ccc(c(c1)OC)OC)cc(c(c2)OC)OC
ZINC000004693574	345.42	5	5	1	2.5	Soluble	Soluble	Poorly soluble	High	Yes	Yes	Yes	Yes	Yes	-6.82	0	0.55	0	0	0	3.58	none	none	none	none	COc1ccc2c(c1)[nH]c(n2)[S@](=O)Cc1ncc(c(c1C)OC)C
ZINC000001489478	407.31	6	10	1	2.51	Soluble	Very soluble	Moderately soluble	High	No	No	No	No	No	-8.29	0	0.55	0	1	1	3.5	none	none	none	none	N[C@H](Cc1cc(F)c(cc1F)F)CC(=O)N1CCn2c(C1)nnc2C(F)(F)F
ZINC000013973998	329.39	10	6	2	2.52	Soluble	Moderately soluble	Soluble	High	No	Yes	No	No	No	-6.09	0	0.56	0	2	1	3.53	none	none	none	none	C[C@@H](OC(=O)C(C)C)OC(=O)NCC1(CCCCC1)CC(=O)O
ZINC000100001965	408.88	10	6	2	2.52	Soluble	Moderately soluble	Moderately soluble	High	Yes	Yes	Yes	No	Yes	-6.66	0	0.55	0	1	2	4.39	none	none	none	none	NCCOCC1=C(C(=O)OCC)[C@@H](C(=C(N1)C)C(=O)OC)c1ccccc1Cl
ZINC000004099200	383.37	7	8	1	2.52	Soluble	Moderately soluble	Poorly soluble	High	Yes	Yes	Yes	Yes	Yes	-6.96	0	0.55	0	0	1	3.68	none	none	none	none	COc1c(OC)ccnc1C[S@](=O)c1nc2c([nH]1)cc(cc2)OC(F)F
ZINC000000001681	247.33	4	3	0	2.53	Soluble	Soluble	Soluble	High	No	No	No	Yes	No	-5.88	0	0.55	0	0	1	2.07	none	none	none	none	CCOC(=O)C1(CCN(CC1)C)c1ccccc1
ZINC000001554010	329.39	10	6	2	2.53	Soluble	Moderately soluble	Soluble	High	No	Yes	No	No	No	-6.09	0	0.56	0	2	1	3.53	none	none	none	none	C[C@H](OC(=O)C(C)C)OC(=O)NCC1(CCCCC1)CC(=O)O
ZINC000000121541	295.29	4	4	2	2.53	Soluble	Soluble	Moderately soluble	High	Yes	No	No	No	No	-6.42	0	0.55	0	0	0	2.57	none	none	none	none	COC(=O)/N=c/1\[nH]c2c([nH]1)cc(cc2)C(=O)c1ccccc1
ZINC000000001175	300.74	1	2	0	2.53	Soluble	Soluble	Moderately soluble	High	No	Yes	Yes	No	No	-6.63	0	0.55	0	1	0	2.54	none	none	none	none	Clc1ccc2c(c1)N(C(=O)CC(=O)N2C)c1ccccc1
ZINC000000006157	249.31	0	1	1	2.54	Moderately soluble	Moderately soluble	Moderately soluble	High	Yes	No	No	Yes	No	-5.33	0	0.55	0	0	2	3.6	none	none	none	none	NC1=NC[C@H]2N1c1ccccc1Cc1c2cccc1
ZINC000001999487	249.31	0	1	1	2.54	Moderately soluble	Moderately soluble	Moderately soluble	High	Yes	No	No	Yes	No	-5.33	0	0.55	0	0	2	3.6	none	none	none	none	NC1=NC[C@@H]2N1c1ccccc1Cc1c2cccc1
ZINC000000020251	281.35	4	2	2	2.54	Soluble	Soluble	Moderately soluble	High	Yes	No	No	Yes	No	-6.14	0	0.55	0	0	0	3.2	none	none	none	none	Cc1ccc(cc1)N(c1cccc(c1)O)CC1=NCCN1
ZINC000000075126	293.36	2	2	0	2.54	Soluble	Soluble	Moderately soluble	High	Yes	Yes	No	Yes	Yes	-6.46	0	0.55	0	0	0	3.13	none	none	none	none	O=C1[C@@H](CCc2c1c1ccccc1n2C)Cn1ccnc1C
ZINC000238809663	929.14	26	12	0	2.55	Poorly soluble	Insoluble	Insoluble	Low	No	No	No	No	No	-6.39	2	0.17	0	2	3	7.68	none	none	none	none	COc1cc2c(cc1OC)CC[N@@+]([C@@H]2Cc1ccc(c(c1)OC)OC)(C)CCC(=O)OCCCCCOC(=O)CC[N@@+]1(C)CCc2c([C@H]1Cc1ccc(c(c1)OC)OC)cc(c(c2)OC)OC
ZINC000019632917	299.75	2	2	1	2.55	Soluble	Soluble	Poorly soluble	High	Yes	No	No	No	No	-6.4	0	0.55	0	1	0	3.71	none	none	none	none	CNC1=Nc2ccc(cc2C(=[N+](C1)[O-])c1ccccc1)Cl
ZINC000100001964	408.88	10	6	2	2.56	Soluble	Moderately soluble	Moderately soluble	High	Yes	Yes	Yes	No	Yes	-6.66	0	0.55	0	1	2	4.39	none	none	none	none	NCCOCC1=C(C(=O)OCC)[C@H](C(=C(N1)C)C(=O)OC)c1ccccc1Cl
ZINC000038140873	167.29	1	1	1	2.57	Soluble	Soluble	Soluble	High	No	No	No	No	No	-5.51	0	0.55	0	0	1	3.16	none	none	none	none	CN[C@]1(C)[C@@H]2CC[C@H](C1(C)C)C2
ZINC000043763856	167.29	1	1	1	2.57	Soluble	Soluble	Soluble	High	No	No	No	No	No	-5.51	0	0.55	0	0	1	3.16	none	none	none	none	CN[C@@]1(C)[C@@H]2CC[C@H](C1(C)C)C2
ZINC000003830339	291.39	6	4	2	2.57	Soluble	Soluble	Moderately soluble	High	No	No	No	Yes	No	-6.37	0	0.55	0	0	0	3.24	none	none	none	none	O[C@H](COc1cccc2c1CCCC2=O)CNC(C)(C)C
ZINC000000005823	348.42	6	5	3	2.58	Soluble	Moderately soluble	Moderately soluble	High	No	No	Yes	No	No	-6.15	0	0.55	0	2	0	3.53	none	none	none	none	CC(N/C(=N/S(=O)(=O)c1cnccc1Nc1cccc(c1)C)/O)C
ZINC000019364229	388.89	8	5	1	2.58	Soluble	Soluble	Moderately soluble	High	No	No	No	Yes	No	-7.47	0	0.55	0	0	2	3.19	none	none	none	none	OC(=O)COCCN1CCN(CC1)[C@H](c1ccc(cc1)Cl)c1ccccc1
ZINC000018324776	488.6	8	8	1	2.58	Moderately soluble	Moderately soluble	Poorly soluble	High	No	No	Yes	No	Yes	-7.53	0	0.55	0	0	2	4.26	none	none	none	none	CCOc1ccc(cc1c1[nH]c(=O)c2n(n1)c(CCC)nc2C)S(=O)(=O)N1CCN(CC1)CC
ZINC000003802417	424.53	9	5	3	2.58	Soluble	Soluble	Poorly soluble	High	No	No	No	Yes	No	-7.7	0	0.55	0	0	2	3.73	none	none	none	none	OC(=O)CNC(=O)[C@@H](Cc1ccccc1)CN1CC[C@@]([C@H](C1)C)(C)c1cccc(c1)O
ZINC000001482164	156.27	1	1	1	2.59	Soluble	Soluble	Soluble	High	No	No	No	No	No	-4.84	0	0.55	0	0	1	2.63	none	none	none	none	C[C@@H]1CC[C@H]([C@@H](C1)O)C(C)C
ZINC000034608502	428.59	8	2	1	2.59	Moderately soluble	Moderately soluble	Poorly soluble	High	Yes	No	No	Yes	Yes	-5.58	0	0.55	0	1	3	4.58	none	none	none	none	OC(C12CC[N+](CC1)(CC2)CCOCc1ccccc1)(c1ccccc1)c1ccccc1
ZINC000000000196	291.39	7	4	1	2.59	Soluble	Soluble	Soluble	High	No	No	No	Yes	No	-6.13	0	0.55	0	0	0	3.19	none	none	none	none	CN(CCOC(=O)[C@@H](C1(O)CCCC1)c1ccccc1)C
ZINC000019364230	388.89	8	5	1	2.59	Soluble	Soluble	Moderately soluble	High	No	No	No	Yes	No	-7.47	0	0.55	0	0	2	3.19	none	none	none	none	OC(=O)COCCN1CCN(CC1)[C@@H](c1ccc(cc1)Cl)c1ccccc1
ZINC000000000853	263.38	4	3	1	2.6	Soluble	Soluble	Soluble	High	No	No	No	Yes	No	-6.1	0	0.55	0	0	0	2.9	none	none	none	none	COc1cccc(c1)[C@@]1(O)CCCC[C@@H]1CN(C)C
ZINC000017146904	265.33	5	3	2	2.61	Soluble	Moderately soluble	Moderately soluble	High	Yes	Yes	No	No	No	-6.19	0	0.55	0	0	0	2.73	none	none	none	none	CCCSc1ccc2c(c1)[nH]/c(=N\C(=O)OC)/[nH]2
ZINC000004212809	441.52	4	7	1	2.61	Soluble	Soluble	Soluble	High	No	No	No	No	No	-7.59	0	0.55	0	0	1	5.88	none	none	none	none	CC(=O)OCC(=O)[C@@]12N=C(O[C@@H]1C[C@@H]1[C@]2(C)C[C@H](O)[C@H]2[C@H]1CCC1=CC(=O)C=C[C@]21C)C
ZINC000003831429	179.3	1	1	1	2.62	Soluble	Soluble	Soluble	High	No	No	No	No	No	-5.53	0	0.55	0	0	1	3.82	none	none	none	none	C[C@@H](C12CC3CC(C2)CC(C1)C3)N
ZINC000003831430	179.3	1	1	1	2.62	Soluble	Soluble	Soluble	High	No	No	No	No	No	-5.53	0	0.55	0	0	1	3.82	none	none	none	none	C[C@H](C12CC3CC(C2)CC(C1)C3)N
ZINC000053084692	302.34	7	4	2	2.62	Soluble	Soluble	Moderately soluble	High	No	Yes	No	Yes	Yes	-6.58	0	0.55	0	0	0	2.55	none	none	none	none	NC(=O)[C@@H](NCc1ccc(cc1)OCc1cccc(c1)F)C
ZINC000001853205	430.54	11	6	2	2.62	Soluble	Soluble	Moderately soluble	High	No	No	No	Yes	Yes	-7.53	0	0.55	0	0	2	4.34	none	none	none	none	CCOC(=O)[C@@H](N[C@H](C(=O)N1[C@H]2CCCC[C@@H]2C[C@H]1C(=O)O)C)CCc1ccccc1
ZINC000238809665	929.14	26	12	0	2.63	Poorly soluble	Insoluble	Insoluble	Low	No	No	No	No	No	-6.39	2	0.17	0	2	3	7.68	none	none	none	none	COc1cc2c(cc1OC)CC[N@+]([C@H]2Cc1ccc(c(c1)OC)OC)(C)CCC(=O)OCCCCCOC(=O)CC[N@@+]1(C)CCc2c([C@H]1Cc1ccc(c(c1)OC)OC)cc(c(c2)OC)OC
ZINC000003938751	430.53	4	6	2	2.63	Soluble	Moderately soluble	Soluble	High	No	No	No	No	No	-7.12	0	0.55	0	0	1	6.09	none	none	none	none	CCC[C@@H]1O[C@H]2[C@](O1)(C(=O)CO)[C@@]1([C@@H](C2)[C@@H]2CCC3=CC(=O)C=C[C@@]3([C@H]2[C@H](C1)O)C)C
ZINC000003977981	452.49	2	8	2	2.63	Moderately soluble	Moderately soluble	Soluble	High	No	No	No	No	No	-7.3	0	0.55	0	0	1	6.02	none	none	none	none	OCC(=O)[C@@]12OC(O[C@@H]1C[C@@H]1[C@]2(C)C[C@H](O)[C@]2([C@H]1C[C@@H](C1=CC(=O)C=C[C@]21C)F)F)(C)C
ZINC000001530694	408.51	11	7	2	2.65	Soluble	Moderately soluble	Poorly soluble	High	No	Yes	Yes	Yes	Yes	-6.85	0	0.55	0	0	2	3.62	none	none	none	none	CCOc1ccccc1OCCN[C@@H](Cc1ccc(c(c1)S(=O)(=O)N)OC)C
ZINC000000155531	291.39	7	4	1	2.66	Soluble	Soluble	Soluble	High	No	No	No	Yes	No	-6.13	0	0.55	0	0	0	3.19	none	none	none	none	CN(CCOC(=O)[C@H](C1(O)CCCC1)c1ccccc1)C
ZINC000000001370	294.74	1	3	0	2.66	Soluble	Soluble	Poorly soluble	High	Yes	No	No	No	No	-6.88	0	0.55	0	0	0	3.21	none	none	none	none	Clc1ccc2c(c1)C(=NCc1n2cnn1)c1ccccc1
ZINC000035999642	237.73	2	2	1	2.67	Soluble	Soluble	Moderately soluble	High	No	No	No	Yes	No	-6.2	0	0.55	0	0	1	2.31	none	none	none	none	CN[C@@]1(CCCCC1=O)c1ccccc1Cl
ZINC000036294079	237.73	2	2	1	2.67	Soluble	Soluble	Moderately soluble	High	No	No	No	Yes	No	-6.2	0	0.55	0	0	1	2.31	none	none	none	none	CN[C@]1(CCCCC1=O)c1ccccc1Cl
ZINC000000000242	270.37	6	3	0	2.67	Soluble	Soluble	Moderately soluble	High	No	No	No	Yes	No	-6.2	0	0.55	0	0	0	3.04	none	none	none	none	CN(CCO[C@](c1ccccn1)(c1ccccc1)C)C
ZINC000011677857	483.95	9	8	3	2.67	Moderately soluble	Moderately soluble	Poorly soluble	High	No	No	Yes	Yes	Yes	-7.04	0	0.55	0	2	2	4.15	none	none	none	none	OC[C@@H]1CCCN1c1ncc(c(n1)NCc1ccc(c(c1)Cl)OC)/C(=N/Cc1ncccn1)/O
ZINC000014210876	569.65	12	7	4	2.68	Soluble	Soluble	Poorly soluble	Low	No	No	No	No	No	-9.17	1	0.55	0	0	2	4.72	none	none	none	none	COc1ccc(cc1C(=O)O)CN([C@H](c1[nH]cc(n1)c1ccccc1)C)C(=O)[C@H](Cc1c(C)cc(cc1C)C(=O)N)N
ZINC000004212854	376.46	2	5	2	2.69	Soluble	Soluble	Soluble	High	No	No	No	No	No	-6.93	0	0.55	0	0	1	5.38	none	none	none	none	OCC(=O)[C@H]1[C@H](C)C[C@@H]2[C@]1(C)C[C@H](O)[C@]1([C@H]2CCC2=CC(=O)C=C[C@]12C)F
ZINC000004097286	430.53	4	6	2	2.71	Soluble	Moderately soluble	Soluble	High	No	No	No	No	No	-7.12	0	0.55	0	0	1	6.09	none	none	none	none	CCC[C@H]1O[C@H]2[C@](O1)(C(=O)CO)[C@@]1([C@@H](C2)[C@@H]2CCC3=CC(=O)C=C[C@@]3([C@H]2[C@H](C1)O)C)C
ZINC000000001758	320.34	6	6	2	2.72	Soluble	Moderately soluble	Soluble	High	Yes	No	No	No	No	-5.98	0	0.56	0	1	0	3.02	none	none	none	none	COc1c(C/C=C(/CCC(=O)O)\C)c(O)c2c(c1C)COC2=O
ZINC000001530775	340.42	10	4	4	2.72	Soluble	Moderately soluble	Moderately soluble	High	No	No	Yes	Yes	No	-6.56	0	0.55	0	2	1	2.38	none	none	none	none	NC(=N)c1ccc(cc1)OCCCCCOc1ccc(cc1)C(=N)N
ZINC000000006251	348.39	5	6	1	2.72	Soluble	Soluble	Moderately soluble	High	No	No	No	Yes	No	-6.98	0	0.55	0	1	0	3.68	none	none	none	none	C=C1CCN(CC1)[C@@H]([C@@](c1ccc(cc1F)F)(Cn1cncn1)O)C
ZINC000000538509	388.46	11	6	1	2.72	Soluble	Soluble	Poorly soluble	High	No	No	No	Yes	No	-7.04	0	0.55	0	0	2	2.76	none	none	none	none	COc1cc(cc(c1OC)OC)C(=O)NCc1ccc(cc1)OCCN(C)C
ZINC000007997952	270.37	6	3	0	2.73	Soluble	Soluble	Moderately soluble	High	No	No	No	Yes	No	-6.2	0	0.55	0	0	0	3.04	none	none	none	none	CN(CCO[C@@](c1ccccn1)(c1ccccc1)C)C
ZINC000001481910	155.28	3	1	1	2.75	Soluble	Soluble	Soluble	High	No	No	No	No	No	-4.78	0	0.55	0	0	1	1.83	none	none	none	none	CN[C@H](CC1CCCCC1)C
ZINC000001482094	155.28	3	1	1	2.75	Soluble	Soluble	Soluble	High	No	No	No	No	No	-4.78	0	0.55	0	0	1	1.83	none	none	none	none	CN[C@@H](CC1CCCCC1)C
ZINC000006733300	195.69	0	1	1	2.75	Soluble	Soluble	Moderately soluble	High	Yes	No	No	Yes	No	-5.55	0	0.55	0	0	1	2.24	none	none	none	none	Clc1ccc2c(c1)[C@@H](C)CNCC2
ZINC000006094354	296.41	1	2	0	2.75	Soluble	Soluble	Soluble	High	No	No	No	Yes	No	-6.15	0	0.55	0	0	0	4.37	none	none	none	none	O=C1N(C[C@H]2c3c1cccc3CCC2)[C@@H]1CN2CCC1CC2
ZINC000000105216	230.26	3	3	1	2.76	Soluble	Soluble	Moderately soluble	High	No	No	No	No	No	-5.33	0	0.85	0	0	1	1.85	none	none	none	none	COc1ccc2c(c1)ccc(c2)[C@@H](C(=O)O)C
ZINC000003795819	296.41	1	2	0	2.76	Soluble	Soluble	Soluble	High	No	No	No	Yes	No	-6.15	0	0.55	0	0	0	4.37	none	none	none	none	O=C1N(C[C@@H]2c3c1cccc3CCC2)[C@@H]1CN2CCC1CC2
ZINC000100070954	490.62	11	5	3	2.77	Moderately soluble	Poorly soluble	Poorly soluble	Low	No	No	Yes	No	Yes	-6.56	0	0.55	0	0	3	4.71	none	none	none	none	CCC1=C(C)CN(C1=O)C(=O)NCCc1ccc(cc1)S(=O)(=O)NC(=O)N[C@@H]1CC[C@@H](CC1)C
ZINC000006858022	408.57	4	5	4	2.77	Soluble	Soluble	Soluble	High	No	No	No	No	No	-7.36	0	0.56	0	0	1	5.03	none	none	none	none	O[C@@H]1CC[C@]2([C@@H](C1)C[C@H]([C@@H]1[C@@H]2C[C@H](O)[C@]2([C@H]1CC[C@@H]2[C@@H](CCC(=O)O)C)C)O)C
ZINC000040430143	434.46	6	5	1	2.78	Soluble	Soluble	Poorly soluble	High	No	Yes	Yes	Yes	Yes	-7.6	0	0.55	0	0	1	3.15	none	none	none	none	O=C(N1CCN(CC1)C(=O)c1cc(ccc1F)Cc1n[nH]c(=O)c2c1cccc2)C1CC1
ZINC000022448696	613.79	14	7	4	2.78	Moderately soluble	Moderately soluble	Poorly soluble	High	No	No	No	No	No	-7.97	1	0.55	0	0	2	5.6	none	none	none	none	O[C@H](CN1CCN(C[C@H]1C(=O)NC(C)(C)C)Cc1cccnc1)C[C@H](C(=O)N[C@@H]1[C@H](O)Cc2c1cccc2)Cc1ccccc1
ZINC000000020240	259.34	6	3	2	2.79	Soluble	Soluble	Moderately soluble	High	Yes	No	No	Yes	No	-5.77	0	0.55	0	0	0	2.43	none	none	none	none	O[C@@H](COc1cccc2c1cccc2)CNC(C)C
ZINC000000602128	388.89	8	5	1	2.79	Soluble	Very soluble	Moderately soluble	High	No	No	No	Yes	Yes	-7.94	0	0.55	0	0	2	3.39	none	none	none	none	OC(=O)CCCN1CCC(CC1)O[C@H](c1ccccn1)c1ccc(cc1)Cl
ZINC000003831405	324.42	4	4	1	2.8	Soluble	Soluble	Moderately soluble	High	No	No	No	Yes	No	-6.23	0	0.55	0	1	0	4.34	none	none	none	none	C=C[C@H]1CN2CC[C@H]1C[C@@H]2[C@H](c1ccnc2c1cc(OC)cc2)O
ZINC000003871703	388.89	8	5	1	2.8	Soluble	Very soluble	Moderately soluble	High	No	No	No	Yes	Yes	-7.94	0	0.55	0	0	2	3.39	none	none	none	none	OC(=O)CCCN1CCC(CC1)O[C@@H](c1ccccn1)c1ccc(cc1)Cl
ZINC000000006481	234.2	2	5	1	2.81	Soluble	Moderately soluble	Soluble	High	Yes	Yes	No	No	No	-5.17	0	0.55	0	0	2	2.24	none	none	none	none	Nc1nc2c(s1)cc(cc2)OC(F)(F)F
ZINC000019632633	187.28	4	1	0	2.81	Soluble	Soluble	Soluble	High	Yes	No	No	Yes	No	-5.38	0	0.55	0	1	1	2.11	none	none	none	none	C[C@@H](N(CC#C)C)Cc1ccccc1
ZINC000003831404	324.42	4	4	1	2.81	Soluble	Soluble	Moderately soluble	High	No	No	No	Yes	No	-6.23	0	0.55	0	1	0	4.34	none	none	none	none	C=C[C@H]1CN2CC[C@H]1C[C@H]2[C@@H](c1ccnc2c1cc(OC)cc2)O
ZINC000000621893	414.52	7	5	0	2.81	Soluble	Moderately soluble	Moderately soluble	High	No	Yes	Yes	Yes	Yes	-6.91	0	0.55	0	0	1	4.36	none	none	none	none	COc1ccc(cc1)[C@@H]1Sc2ccccc2N(C(=O)[C@@H]1OC(=O)C)CCN(C)C
ZINC000000004840	270.21	4	6	1	2.83	Soluble	Soluble	Moderately soluble	High	Yes	Yes	No	No	No	-6.18	0	0.55	0	0	0	2.45	none	none	none	none	O=C(c1cnoc1C)Nc1ccc(cc1)C(F)(F)F
ZINC000022056030	187.28	4	1	0	2.84	Soluble	Soluble	Soluble	High	Yes	No	No	Yes	No	-5.38	0	0.55	0	1	1	2.11	none	none	none	none	C[C@H](N(CC#C)C)Cc1ccccc1
ZINC000000005560	254.28	4	3	1	2.84	Soluble	Soluble	Moderately soluble	High	No	No	No	No	No	-5.64	0	0.85	0	0	0	2.57	none	none	none	none	OC(=O)[C@H](c1cccc(c1)C(=O)c1ccccc1)C
ZINC000000056556	259.34	6	3	2	2.84	Soluble	Soluble	Moderately soluble	High	Yes	No	No	Yes	No	-5.77	0	0.55	0	0	0	2.43	none	none	none	none	O[C@H](COc1cccc2c1cccc2)CNC(C)C
ZINC000000538621	446.5	8	7	3	2.84	Moderately soluble	Moderately soluble	Poorly soluble	High	No	Yes	No	No	No	-6.67	0	0.56	0	0	2	3.7	none	none	none	none	CCCc1nc(c(n1Cc1ccc(cc1)c1ccccc1c1nnn[nH]1)C(=O)O)C(O)(C)C
ZINC000003812933	179.3	0	1	1	2.85	Soluble	Soluble	Soluble	High	No	No	No	No	No	-5.06	0	0.55	0	0	1	3.7	none	none	none	none	C[C@]12CC3C[C@@](C1)(C)CC(C2)(C3)N
ZINC000000002272	254.28	4	3	1	2.85	Soluble	Soluble	Moderately soluble	High	No	No	No	No	No	-5.64	0	0.85	0	0	0	2.57	none	none	none	none	OC(=O)[C@@H](c1cccc(c1)C(=O)c1ccccc1)C
ZINC000000002041	260.37	7	2	1	2.85	Soluble	Soluble	Moderately soluble	High	No	No	No	Yes	No	-5.97	0	0.55	0	0	0	2.38	none	none	none	none	CCCN(CCC)CCc1cccc2c1CC(=O)N2
ZINC000003914596	670.84	16	7	5	2.87	Moderately soluble	Poorly soluble	Poorly soluble	Low	No	No	No	No	Yes	-7.38	2	0.17	0	0	3	5.94	none	none	none	none	NC(=O)C[C@@H](C(=O)N[C@H]([C@@H](CN1C[C@H]2CCCC[C@H]2C[C@H]1C(=O)NC(C)(C)C)O)Cc1ccccc1)NC(=O)c1ccc2c(n1)cccc2
ZINC000003960338	259.34	5	2	1	2.9	Soluble	Soluble	Moderately soluble	High	No	Yes	No	Yes	No	-5.96	0	0.55	0	0	0	2.91	none	none	none	none	CCC(=O)NCC[C@@H]1CCc2c1c1CCOc1cc2
ZINC000001530567	307.43	11	4	2	2.9	Soluble	Soluble	Moderately soluble	High	No	No	No	Yes	No	-6.18	0	0.55	0	0	1	3.14	none	none	none	none	O[C@H](COc1ccc(cc1)CCOCC1CC1)CNC(C)C
ZINC000001530568	307.43	11	4	2	2.9	Soluble	Soluble	Moderately soluble	High	No	No	No	Yes	No	-6.18	0	0.55	0	0	1	3.14	none	none	none	none	O[C@@H](COc1ccc(cc1)CCOCC1CC1)CNC(C)C
ZINC000001530617	339.47	8	3	1	2.9	Soluble	Soluble	Moderately soluble	High	No	No	No	Yes	Yes	-6.54	0	0.55	0	0	1	3.39	none	none	none	none	CC(N(C(C)C)CC[C@](c1ccccn1)(c1ccccc1)C(=O)N)C
ZINC000084758235	546.93	9	10	3	2.9	Moderately soluble	Moderately soluble	Poorly soluble	Low	No	No	No	No	No	-8.12	1	0.55	0	0	2	4.4	none	none	none	none	Nc1nc(cc(n1)c1ccc(cc1)C[C@@H](C(=O)O)N)O[C@@H](C(F)(F)F)c1ccc(cc1n1ccc(n1)C)Cl
ZINC000052957434	312.43	1	2	1	2.91	Soluble	Soluble	Moderately soluble	High	Yes	Yes	Yes	Yes	Yes	-6.18	0	0.55	0	0	0	3.86	none	none	none	none	CN1CCN(CC1)C1=Nc2ccccc2Nc2c1cc(s2)C
ZINC000000000607	240.34	5	2	0	2.93	Soluble	Soluble	Moderately soluble	High	No	No	No	Yes	No	-5.81	0	0.55	0	0	1	2.63	none	none	none	none	CN(CC[C@H](c1ccccn1)c1ccccc1)C
ZINC000004102194	500.62	17	9	4	2.93	Soluble	Moderately soluble	Soluble	Low	No	No	No	No	Yes	-7.21	1	0.56	0	2	2	6.29	none	none	none	none	OC(=O)CCCCCCCCOC(=O)/C=C(/C[C@@H]1OC[C@@H]([C@H]([C@H]1O)O)C[C@@H]1O[C@H]1[C@H]([C@@H](O)C)C)\C
ZINC000000508068	240.34	5	2	0	2.94	Soluble	Soluble	Moderately soluble	High	No	No	No	Yes	No	-5.81	0	0.55	0	0	1	2.63	none	none	none	none	CN(CC[C@@H](c1ccccn1)c1ccccc1)C
ZINC000000003642	287.35	4	3	2	2.95	Soluble	Soluble	Moderately soluble	High	Yes	Yes	No	Yes	No	-6.06	0	0.85	0	0	0	3.47	none	none	none	none	CC[C@@]1(OCCc2c1[nH]c1c2cccc1CC)CC(=O)O
ZINC000004214700	426.48	4	7	1	2.95	Soluble	Soluble	Moderately soluble	High	No	No	No	Yes	Yes	-7.36	0	0.55	0	0	1	4.6	none	none	none	none	Fc1ccc2c(c1)onc2C1CCN(CC1)CCc1c(C)nc2n(c1=O)CCC[C@@H]2O
ZINC000000057313	287.35	4	3	2	2.96	Soluble	Soluble	Moderately soluble	High	Yes	Yes	No	Yes	No	-6.06	0	0.85	0	0	0	3.47	none	none	none	none	CC[C@]1(OCCc2c1[nH]c1c2cccc1CC)CC(=O)O
ZINC000001481956	426.48	4	7	1	2.96	Soluble	Soluble	Moderately soluble	High	No	No	No	Yes	Yes	-7.36	0	0.55	0	0	1	4.6	none	none	none	none	Fc1ccc2c(c1)onc2C1CCN(CC1)CCc1c(C)nc2n(c1=O)CCC[C@H]2O
ZINC000019796155	326.82	1	2	1	2.98	Moderately soluble	Soluble	Poorly soluble	High	Yes	No	No	Yes	Yes	-6	0	0.55	0	0	0	3.69	none	none	none	none	CN1CCN(CC1)C1=Nc2cc(Cl)ccc2Nc2c1cccc2
ZINC000100378061	570.64	7	9	4	2.98	Moderately soluble	Moderately soluble	Poorly soluble	Low	No	No	No	Yes	Yes	-7.49	1	0.55	0	0	1	6.29	none	none	none	none	O=C(C1=C(O)[C@H]2[C@]34[C@](C1)(O)[C@@H](Cc1c4c(O2)c(O)cc1)N(CC3)CC1CC1)NC(c1onc(n1)c1ccccc1)(C)C
ZINC000003830713	352.47	12	5	3	2.99	Soluble	Moderately soluble	Soluble	High	No	No	No	Yes	No	-6.45	0	0.56	0	1	2	4.9	none	none	none	none	CCCCC[C@@H](/C=C/[C@H]1[C@H](O)CC(=O)[C@@H]1C/C=C\CCCC(=O)O)O
ZINC000000000903	308.76	1	3	0	2.99	Soluble	Soluble	Poorly soluble	High	Yes	No	No	No	No	-6.68	0	0.55	0	0	0	3.33	none	none	none	none	Clc1ccc2c(c1)C(=NCc1n2c(C)nn1)c1ccccc1
ZINC000001530618	339.47	8	3	1	3	Soluble	Soluble	Moderately soluble	High	No	No	No	Yes	Yes	-6.54	0	0.55	0	0	1	3.39	none	none	none	none	CC(N(C(C)C)CC[C@@](c1ccccn1)(c1ccccc1)C(=O)N)C
ZINC000000002647	206.28	4	2	1	3.01	Soluble	Soluble	Soluble	High	No	No	No	No	No	-5.07	0	0.85	0	0	1	1.92	none	none	none	none	CC(Cc1ccc(cc1)[C@@H](C(=O)O)C)C
ZINC000000113398	206.28	4	2	1	3.01	Soluble	Soluble	Soluble	High	No	No	No	No	No	-5.07	0	0.85	0	0	1	1.92	none	none	none	none	CC(Cc1ccc(cc1)[C@H](C(=O)O)C)C
ZINC000000002043	290.79	6	3	0	3.01	Soluble	Soluble	Moderately soluble	High	No	Yes	No	Yes	Yes	-6.01	0	0.55	0	0	0	2.98	none	none	none	none	CN(CCO[C@@H](c1ccccn1)c1ccc(cc1)Cl)C
ZINC000012495062	352.47	10	5	3	3.01	Soluble	Moderately soluble	Soluble	High	No	No	No	No	No	-6.36	0	0.56	0	1	2	5.32	none	none	none	none	CCCCC[C@@H](/C=C/[C@H]1[C@H](O)C[C@H]2[C@@H]1C/C(=C\CCCC(=O)O)/O2)O
ZINC000000000122	290.79	6	3	0	3.02	Soluble	Soluble	Moderately soluble	High	No	Yes	No	Yes	No	-6.01	0	0.55	0	0	0	2.98	none	none	none	none	CN(CCO[C@H](c1ccccn1)c1ccc(cc1)Cl)C
ZINC000000020783	221.34	5	2	1	3.03	Soluble	Soluble	Soluble	High	No	No	No	Yes	No	-5.14	0	0.55	0	0	2	2.21	none	none	none	none	CC[C@@H](c1cccc(c1)O)[C@H](CN(C)C)C
ZINC000003813078	352.47	10	5	3	3.03	Soluble	Moderately soluble	Soluble	High	No	No	No	No	No	-6.36	0	0.56	0	1	2	5.32	none	none	none	none	CCCCC[C@@H](/C=C/[C@H]1[C@H](O)C[C@H]2[C@@H]1C/C(=C/CCCC(=O)O)/O2)O
ZINC000100296828	348.44	6	4	1	3.03	Soluble	Soluble	Moderately soluble	High	No	No	No	No	No	-7.27	0	0.55	0	1	0	3.18	none	none	none	none	OC(=O)/C=C\c1cccc(n1)/C(=C/CN1CCCC1)/c1ccc(cc1)C
ZINC000100296832	348.44	6	4	1	3.03	Soluble	Soluble	Moderately soluble	High	No	No	No	No	No	-7.27	0	0.55	0	1	0	3.18	none	none	none	none	OC(=O)/C=C\c1cccc(n1)/C(=C\CN1CCCC1)/c1ccc(cc1)C
ZINC000000402909	242.27	4	3	1	3.05	Soluble	Soluble	Moderately soluble	High	No	No	No	No	No	-5.43	0	0.85	0	0	1	2.41	none	none	none	none	OC(=O)[C@@H](c1cccc(c1)Oc1ccccc1)C
ZINC000021297660	433.49	10	8	1	3.05	Moderately soluble	Moderately soluble	Moderately soluble	High	Yes	No	No	Yes	Yes	-6.68	0	0.55	0	2	2	3.75	none	none	none	none	COc1c(C/C=C(/CCC(=O)OCCN2CCOCC2)\C)c(O)c2c(c1C)COC2=O
ZINC000000000301	242.27	4	3	1	3.07	Soluble	Soluble	Moderately soluble	High	No	No	No	No	No	-5.43	0	0.85	0	0	1	2.41	none	none	none	none	OC(=O)[C@H](c1cccc(c1)Oc1ccccc1)C
ZINC000000020228	239.74	4	2	1	3.07	Soluble	Soluble	Moderately soluble	High	Yes	No	No	Yes	No	-5.48	0	0.55	0	0	1	2.11	none	none	none	none	Clc1cccc(c1)C(=O)[C@@H](NC(C)(C)C)C
ZINC000000968326	356.44	7	4	1	3.08	Moderately soluble	Moderately soluble	Poorly soluble	High	Yes	Yes	Yes	Yes	Yes	-5.81	0	0.55	0	1	2	3.46	none	none	none	none	CCc1ccc(nc1)CCOc1ccc(cc1)C[C@@H]1SC(=O)NC1=O
ZINC000008214614	408.58	20	4	1	3.09	Moderately soluble	Poorly soluble	Poorly soluble	High	No	No	No	No	Yes	-3.97	0	0.55	0	2	3	5.16	none	none	none	none	CCCCCCCCCCCCCCCCO[P@](=O)(OCC[N+](C)(C)C)O
ZINC000000968327	356.44	7	4	1	3.09	Moderately soluble	Moderately soluble	Poorly soluble	High	Yes	Yes	Yes	Yes	Yes	-5.81	0	0.55	0	1	2	3.46	none	none	none	none	CCc1ccc(nc1)CCOc1ccc(cc1)C[C@H]1SC(=O)NC1=O
ZINC000000057435	260.37	3	2	2	3.09	Soluble	Soluble	Moderately soluble	High	No	No	No	Yes	No	-5.86	0	0.55	0	0	0	2.93	none	none	none	none	Cc1cc(c(c(c1CC1=NCCN1)C)O)C(C)(C)C
ZINC000001552174	369.46	7	5	1	3.1	Soluble	Moderately soluble	Moderately soluble	High	No	Yes	Yes	No	Yes	-6.35	0	0.55	0	0	1	3.16	none	none	none	none	O=C1CCc2c(N1)ccc(c2)OCCCCc1nnnn1C1CCCCC1
ZINC000027641461	368.51	12	5	4	3.12	Soluble	Moderately soluble	Soluble	High	No	No	No	No	No	-6.48	0	0.56	0	1	2	5.15	none	none	none	none	CCCCC[C@@](/C=C/[C@H]1[C@@H](O)C[C@@H]([C@@H]1C/C=C\CCCC(=O)O)O)(O)C
ZINC000000599734	369.36	6	7	1	3.13	Moderately soluble	Moderately soluble	Poorly soluble	High	Yes	Yes	Yes	Yes	Yes	-6.42	0	0.55	0	0	1	3.4	none	none	none	none	O=[S@@](c1nc2c([nH]1)cccc2)Cc1nccc(c1C)OCC(F)(F)F
ZINC000000057206	239.74	4	2	1	3.15	Soluble	Soluble	Moderately soluble	High	Yes	No	No	Yes	No	-5.48	0	0.55	0	0	1	2.11	none	none	none	none	Clc1cccc(c1)C(=O)[C@H](NC(C)(C)C)C
ZINC000003830986	369.36	6	7	1	3.15	Moderately soluble	Moderately soluble	Poorly soluble	High	Yes	Yes	Yes	Yes	Yes	-6.42	0	0.55	0	0	1	3.4	none	none	none	none	O=[S@](c1nc2c([nH]1)cccc2)Cc1nccc(c1C)OCC(F)(F)F
ZINC000003776633	348.44	6	4	1	3.16	Soluble	Soluble	Moderately soluble	High	No	No	No	Yes	No	-7.27	0	0.55	0	1	0	3.18	none	none	none	none	OC(=O)/C=C/c1cccc(n1)/C(=C/CN1CCCC1)/c1ccc(cc1)C
ZINC000000538627	378.42	7	6	1	3.17	Moderately soluble	Moderately soluble	Poorly soluble	High	No	No	Yes	No	Yes	-5.91	0	0.56	0	0	2	3.64	none	none	none	none	COC([C@@H](C(=O)O)Oc1nc(C)cc(n1)C)(c1ccccc1)c1ccccc1
ZINC000030691754	451.91	9	5	3	3.17	Moderately soluble	Moderately soluble	Poorly soluble	High	No	Yes	Yes	Yes	Yes	-6.53	0	0.55	0	2	3	3.05	none	none	none	none	COc1ccc(c(c1)C(=O)Nc1ccc(cn1)Cl)NC(=O)c1ccc(cc1)C(=N)N(C)C
ZINC000003977978	494.52	4	9	1	3.17	Moderately soluble	Moderately soluble	Moderately soluble	High	No	No	No	No	No	-7.05	0	0.55	0	0	1	6.09	none	none	none	none	CC(=O)OCC(=O)[C@@]12OC(O[C@@H]1C[C@@H]1[C@]2(C)C[C@H](O)[C@]2([C@H]1C[C@@H](C1=CC(=O)C=C[C@]21C)F)F)(C)C
ZINC000000009689	317.42	7	3	2	3.18	Moderately soluble	Moderately soluble	Moderately soluble	High	No	No	Yes	No	No	-5.35	0	0.85	0	0	1	3.22	none	none	none	none	CC(C1CCC(CC1)C(=O)N[C@@H](C(=O)O)Cc1ccccc1)C
ZINC000012503177	354.48	13	5	3	3.18	Soluble	Moderately soluble	Soluble	High	No	No	No	Yes	No	-6.19	0	0.56	0	1	2	4.91	none	none	none	none	CCCCC[C@@H](/C=C\[C@H]1[C@H](O)CC(=O)[C@@H]1CCCCCCC(=O)O)O
ZINC000004212945	508.55	8	9	1	3.19	Soluble	Soluble	Moderately soluble	High	No	No	No	No	No	-8.1	1	0.55	0	1	2	5.95	none	none	none	none	CCCC(=O)O[C@@]1(CC[C@@H]2[C@]1(C)C[C@H](O)[C@]1([C@H]2C[C@@H](C2=CC(=O)C=C[C@]12C)F)F)C(=O)COC(=O)C
ZINC000031274852	348.44	6	4	1	3.2	Soluble	Soluble	Moderately soluble	High	No	No	No	Yes	No	-7.27	0	0.55	0	1	0	3.18	none	none	none	none	OC(=O)/C=C/c1cccc(n1)/C(=C\CN1CCCC1)/c1ccc(cc1)C
ZINC000049637509	717.76	16	12	2	3.2	Poorly soluble	Poorly soluble	Poorly soluble	Low	No	No	Yes	No	Yes	-7.76	2	0.17	0	2	3	6.06	none	none	none	none	CNCC(=O)OCc1cccnc1N(C(=O)O[C@H]([n+]1cnn(c1)C[C@](c1cc(F)ccc1F)([C@H](c1scc(n1)c1ccc(cc1)C#N)C)O)C)C
ZINC000003813088	354.48	13	5	3	3.21	Soluble	Moderately soluble	Soluble	High	No	No	No	Yes	No	-6.19	0	0.56	0	1	2	4.91	none	none	none	none	CCCCC[C@@H](/C=C/[C@H]1[C@H](O)CC(=O)[C@@H]1CCCCCCC(=O)O)O
ZINC000026985532	670.84	16	7	5	3.22	Moderately soluble	Poorly soluble	Poorly soluble	Low	No	No	No	No	Yes	-7.38	2	0.17	0	0	3	5.94	none	none	none	none	NC(=O)C[C@@H](C(=O)N[C@H]([C@@H](CN1C[C@H]2CCCC[C@@H]2C[C@H]1C(=O)NC(C)(C)C)O)Cc1ccccc1)NC(=O)c1ccc2c(n1)cccc2
ZINC000101489663	317.42	7	3	2	3.23	Moderately soluble	Moderately soluble	Moderately soluble	High	No	No	Yes	No	No	-5.35	0	0.85	0	0	1	3.22	none	none	none	none	CC([C@@H]1CC[C@@H](CC1)C(=O)N[C@@H](C(=O)O)Cc1ccccc1)C
ZINC000001546066	393.44	10	6	1	3.23	Moderately soluble	Moderately soluble	Poorly soluble	High	Yes	Yes	Yes	Yes	Yes	-6.35	0	0.55	0	1	2	3.19	none	none	none	none	COCCOc1cc2c(ncnc2cc1OCCOC)Nc1cccc(c1)C#C
ZINC000052245489	506.7	2	6	3	3.23	Moderately soluble	Poorly soluble	Moderately soluble	Low	No	No	No	No	Yes	-6.82	1	0.55	0	1	2	6.4	none	none	none	none	O=C1N[C@@H](C[C@@H]2O[C@]2(C)CCC[C@@H]([C@@H]([C@@H](C(=O)C([C@@H](C1)O)(C)C)C)O)C)/C(=C/c1csc(n1)C)/C
ZINC000000537791	490.62	10	6	3	3.24	Moderately soluble	Poorly soluble	Moderately soluble	Low	No	No	Yes	No	Yes	-6.18	0	0.55	0	2	3	4.94	none	none	none	none	CCC1=C(C)CN(C1=O)C(=O)NCCc1ccc(cc1)S(=O)(=O)/N=C(/NC1CCC(CC1)C)\O
ZINC000029416466	670.84	16	7	5	3.24	Moderately soluble	Poorly soluble	Poorly soluble	Low	No	No	No	No	Yes	-7.38	2	0.17	0	0	3	5.94	none	none	none	none	NC(=O)C[C@@H](C(=O)N[C@H]([C@@H](CN1C[C@@H]2CCCC[C@@H]2C[C@H]1C(=O)NC(C)(C)C)O)Cc1ccccc1)NC(=O)c1ccc2c(n1)cccc2
ZINC000003990451	496.62	13	6	1	3.25	Moderately soluble	Moderately soluble	Poorly soluble	High	No	Yes	Yes	Yes	Yes	-6.6	0	0.55	0	0	3	3.95	none	none	none	none	O=C(NS(=O)(=O)C)COCCCCN(c1cnc(c(n1)c1ccccc1)c1ccccc1)C(C)C
ZINC000003993846	506.7	2	6	3	3.25	Moderately soluble	Poorly soluble	Moderately soluble	Low	No	No	No	No	Yes	-6.82	1	0.55	0	1	2	6.4	none	none	none	none	O=C1N[C@@H](C[C@@H]2O[C@]2(C)CCC[C@@H]([C@@H]([C@H](C(=O)C([C@H](C1)O)(C)C)C)O)C)/C(=C/c1csc(n1)C)/C
ZINC000043207238	444.52	5	6	4	3.27	Moderately soluble	Moderately soluble	Moderately soluble	High	Yes	No	No	Yes	No	-6.72	0	0.55	0	0	1	4.99	none	none	none	none	OC[C@H]1O[C@@H](c2ccc(c(c2)Cc2ccc(s2)c2ccc(cc2)F)C)[C@@H]([C@H]([C@@H]1O)O)O
ZINC000000005423	316.37	5	5	1	3.28	Moderately soluble	Moderately soluble	Moderately soluble	High	Yes	Yes	Yes	No	No	-5.46	0	0.56	0	0	1	3.12	none	none	none	none	N#Cc1cc(ccc1OCC(C)C)c1nc(c(s1)C(=O)O)C
ZINC000013986658	415.42	5	6	2	3.28	Moderately soluble	Moderately soluble	Poorly soluble	High	No	No	Yes	Yes	No	-6.21	0	0.55	0	0	2	3.86	none	none	none	none	CC[C@@H](c1nc2cccc(c2c(=O)n1c1ccccc1)F)Nc1ncnc2c1nc[nH]2
ZINC000003782599	372.54	3	2	2	3.31	Soluble	Soluble	Moderately soluble	High	No	No	No	No	No	-6.42	0	0.55	0	0	1	5.37	none	none	none	none	O=C1C=C[C@]2([C@H](N1)CC[C@@H]1[C@@H]2CC[C@]2([C@H]1CC[C@@H]2C(=O)NC(C)(C)C)C)C
ZINC000026664090	670.84	16	7	5	3.31	Moderately soluble	Poorly soluble	Poorly soluble	Low	No	No	No	No	Yes	-7.38	2	0.17	0	0	3	5.94	none	none	none	none	NC(=O)C[C@@H](C(=O)N[C@H]([C@@H](CN1C[C@@H]2CCCC[C@H]2C[C@H]1C(=O)NC(C)(C)C)O)Cc1ccccc1)NC(=O)c1ccc2c(n1)cccc2
ZINC000004474405	415.57	13	4	4	3.32	Soluble	Moderately soluble	Moderately soluble	High	No	No	No	No	No	-6.83	0	0.55	0	1	2	4.6	none	none	none	none	CCNC(=O)CCC/C=C\C[C@H]1[C@@H](O)C[C@H]([C@@H]1/C=C/[C@H](CCc1ccccc1)O)O
ZINC000001542113	441.52	7	4	2	3.33	Moderately soluble	Moderately soluble	Poorly soluble	High	No	Yes	Yes	Yes	Yes	-6.17	0	0.55	0	0	2	3.46	none	none	none	none	N#Cc1ccc2c(c1)c(CCCCN1CCN(CC1)c1ccc3c(c1)cc(o3)C(=O)N)c[nH]2
ZINC000052716421	390.4	5	5	1	3.33	Moderately soluble	Soluble	Moderately soluble	High	Yes	Yes	Yes	Yes	No	-6.37	0	0.55	0	0	1	2.81	none	none	none	none	O=c1[nH]c2c(n1CCN1CCN(CC1)c1cccc(c1)C(F)(F)F)cccc2
ZINC000004097404	557.83	6	5	0	3.34	Poorly soluble	Poorly soluble	Moderately soluble	High	No	No	No	No	No	-5.07	1	0.55	0	2	2	6.05	none	none	none	none	CC(=O)O[C@H]1C[C@@H]2CC[C@@H]3[C@@H]([C@]2(C[C@@H]1N1CCCCC1)C)CC[C@]1([C@H]3C[C@@H]([C@@H]1OC(=O)C)[N+]1(C)CCCCC1)C
ZINC000000001984	318.75	5	4	1	3.34	Moderately soluble	Moderately soluble	Moderately soluble	High	Yes	Yes	Yes	No	No	-5.47	0	0.85	0	0	1	2.14	none	none	none	none	Clc1ccc(cc1)C(=O)c1ccc(cc1)OC(C(=O)O)(C)C
ZINC000003201907	271.4	1	2	0	3.37	Soluble	Soluble	Moderately soluble	High	No	No	No	Yes	No	-5.51	0	0.55	0	0	0	3.73	none	none	none	none	COc1ccc2c(c1)[C@@]13CCCC[C@@H]3[C@H](C2)N(CC1)C
ZINC000003872605	318.33	10	7	1	3.37	Soluble	Soluble	Moderately soluble	High	No	Yes	No	Yes	No	-6.37	0	0.55	0	2	1	3	none	none	none	none	NCCO/N=C(/c1ccc(cc1)C(F)(F)F)\CCCCOC
ZINC000252678020	318.33	10	7	1	3.37	Soluble	Soluble	Moderately soluble	High	No	Yes	No	Yes	No	-6.37	0	0.55	0	2	1	3	none	none	none	none	NCCON=C(c1ccc(cc1)C(F)(F)F)CCCCOC
ZINC000043202140	588.27	11	9	2	3.37	Moderately soluble	Poorly soluble	Poorly soluble	Low	Yes	Yes	Yes	No	Yes	-7.25	1	0.55	0	0	3	3.81	none	none	none	none	CCCNS(=O)(=O)Nc1ncnc(c1c1ccc(cc1)Br)OCCOc1ncc(cn1)Br
ZINC000072267023	404.54	12	5	2	3.38	Moderately soluble	Moderately soluble	Moderately soluble	High	No	No	No	Yes	No	-6.15	0	0.55	0	0	3	4.24	none	none	none	none	CCCCCCCC(=O)N[C@@H]([C@@H](c1ccc2c(c1)OCCO2)O)CN1CCCC1
ZINC000013587680	360.49	8	4	3	3.38	Soluble	Moderately soluble	Soluble	High	No	No	Yes	No	Yes	-6.51	0	0.56	0	2	2	5.51	none	none	none	none	CC#CC[C@@H]([C@@H](/C=C/[C@H]1[C@H](O)C[C@H]2[C@@H]1C/C(=C/CCCC(=O)O)/C2)O)C
ZINC000014768621	505.45	13	4	6	3.38	Moderately soluble	Moderately soluble	Poorly soluble	High	No	Yes	Yes	Yes	Yes	-6.81	0	0.55	0	0	3	3.78	none	none	none	none	N/C(=N/CCCCCC/N=C(/N=C(/Nc1ccc(cc1)Cl)\N)\N)/N=C(\Nc1ccc(cc1)Cl)/N
ZINC000019632618	493.6	8	6	2	3.38	Moderately soluble	Moderately soluble	Poorly soluble	High	No	Yes	Yes	Yes	Yes	-6.81	0	0.55	0	0	3	3.78	none	none	none	none	CN1CCN(CC1)Cc1ccc(cc1)C(=O)Nc1ccc(c(c1)Nc1nccc(n1)c1cccnc1)C
ZINC000001538857	551.61	11	10	2	3.38	Moderately soluble	Poorly soluble	Poorly soluble	Low	No	Yes	Yes	Yes	Yes	-6.95	2	0.17	0	0	3	4.39	none	none	none	none	OCCOc1nc(nc(c1Oc1ccccc1OC)NS(=O)(=O)c1ccc(cc1)C(C)(C)C)c1ncccn1
ZINC000003812988	327.46	2	3	2	3.39	Moderately soluble	Moderately soluble	Moderately soluble	High	No	No	No	Yes	No	-5.62	0	0.55	0	0	1	4.27	none	none	none	none	Oc1ccc2c(c1)[C@]13CCCC[C@]3([C@@H](C2)N(CC1)CC1CCC1)O
ZINC000001530759	341.44	11	4	2	3.39	Soluble	Moderately soluble	Poorly soluble	High	Yes	No	No	Yes	Yes	-6.03	0	0.55	0	0	1	3.27	none	none	none	none	CCCNC[C@@H](COc1ccccc1C(=O)CCc1ccccc1)O
ZINC000049643479	293.32	5	4	1	3.4	Moderately soluble	Moderately soluble	Poorly soluble	High	Yes	Yes	Yes	Yes	No	-5.11	0	0.85	0	0	1	3.24	none	none	none	none	OC(=O)CCc1nc(c(o1)c1ccccc1)c1ccccc1
ZINC000013520815	272.38	0	2	2	3.4	Moderately soluble	Moderately soluble	Soluble	High	No	No	No	Yes	No	-5.11	0	0.55	0	0	1	3.49	none	none	none	none	Oc1ccc2c(c1)CC[C@@H]1[C@@H]2CC[C@]2([C@H]1CC[C@@H]2O)C
ZINC000003936683	362.46	4	3	0	3.4	Moderately soluble	Moderately soluble	Moderately soluble	High	No	No	Yes	Yes	Yes	-5.69	0	0.55	0	0	2	4.93	none	none	none	none	O=C(N1CCc2c([C@@H]1c1ccccc1)cccc2)O[C@H]1CN2CCC1CC2
ZINC000002570895	381.37	4	7	1	3.4	Moderately soluble	Moderately soluble	Poorly soluble	High	Yes	No	Yes	No	No	-6.21	0	0.55	0	0	1	2.74	none	none	none	none	Cc1ccc(cc1)c1cc(nn1c1ccc(cc1)S(=O)(=O)N)C(F)(F)F
ZINC000003805768	468.59	10	6	0	3.4	Soluble	Soluble	Poorly soluble	High	No	No	No	Yes	Yes	-7.45	0	0.55	0	0	2	4.17	none	none	none	none	COc1cc2C[C@@H](c2cc1OC)CN(CCCN1CCc2c(CC1=O)cc(c(c2)OC)OC)C
ZINC000029571072	717.76	16	12	2	3.4	Poorly soluble	Poorly soluble	Poorly soluble	Low	No	No	Yes	No	Yes	-7.76	2	0.17	0	2	3	6.06	none	none	none	none	CNCC(=O)OCc1cccnc1N(C(=O)O[C@@H]([n+]1cnn(c1)C[C@](c1cc(F)ccc1F)([C@H](c1scc(n1)c1ccc(cc1)C#N)C)O)C)C
ZINC000012466082	318.33	10	7	1	3.41	Soluble	Soluble	Moderately soluble	High	No	Yes	No	Yes	No	-6.37	0	0.55	0	2	1	3	none	none	none	none	NCCO/N=C(\c1ccc(cc1)C(F)(F)F)/CCCCOC
ZINC000003807917	288.42	0	2	1	3.42	Soluble	Soluble	Soluble	High	No	No	No	No	No	-5.77	0	0.55	0	1	0	4.66	none	none	none	none	O[C@H]1CC[C@]2(C(=CC[C@@H]3[C@@H]2CC[C@]2([C@H]3CCC2=O)C)C1)C
ZINC000001530760	341.44	11	4	2	3.42	Soluble	Moderately soluble	Poorly soluble	High	Yes	No	No	Yes	Yes	-6.03	0	0.55	0	0	1	3.27	none	none	none	none	CCCNC[C@H](COc1ccccc1C(=O)CCc1ccccc1)O
ZINC000003784120	360.49	8	4	3	3.42	Soluble	Moderately soluble	Soluble	High	No	No	Yes	No	Yes	-6.51	0	0.56	0	2	2	5.51	none	none	none	none	CC#CC[C@H]([C@@H](/C=C/[C@H]1[C@H](O)C[C@H]2[C@@H]1C/C(=C/CCCC(=O)O)/C2)O)C
ZINC000000057534	244.38	3	1	1	3.43	Soluble	Soluble	Moderately soluble	High	No	No	No	Yes	No	-5.5	0	0.55	0	0	1	2.92	none	none	none	none	Cc1cc(cc(c1CC1=NCCN1)C)C(C)(C)C
ZINC000001530575	305.41	10	3	2	3.43	Soluble	Moderately soluble	Moderately soluble	High	Yes	No	No	Yes	Yes	-5.62	0	0.55	0	1	2	2.32	none	none	none	none	COc1cc(CNC(=O)CCCC/C=C/C(C)C)ccc1O
ZINC000000002212	343.21	1	3	0	3.44	Soluble	Soluble	Poorly soluble	High	Yes	Yes	Yes	No	No	-6.68	0	0.55	0	0	0	3.37	none	none	none	none	Clc1ccc2c(c1)C(=NCc1n2c(C)nn1)c1ccccc1Cl
ZINC000003813047	306.44	0	3	1	3.45	Moderately soluble	Moderately soluble	Soluble	High	No	No	Yes	No	No	-5.51	0	0.55	0	0	1	4.22	none	none	none	none	O=C1OC[C@]2([C@H](C1)CC[C@@H]1[C@@H]2CC[C@]2([C@H]1CC[C@]2(C)O)C)C
ZINC000049036447	450.92	4	5	0	3.45	Moderately soluble	Poorly soluble	Poorly soluble	High	No	Yes	Yes	No	Yes	-5.56	0	0.55	0	0	2	3.97	none	none	none	none	Cc1ccc(c(c1)C(=O)N1CCN(CC[C@H]1C)c1oc2c(n1)cc(cc2)Cl)n1nccn1
ZINC000011681534	405.44	6	7	3	3.45	Moderately soluble	Moderately soluble	Moderately soluble	High	No	No	No	Yes	Yes	-5.9	0	0.55	0	0	2	4.24	none	none	none	none	O[C@@H]([C@@H]1CCc2c(O1)ccc(c2)F)CNC[C@H]([C@@H]1CCc2c(O1)ccc(c2)F)O
ZINC000004393164	551.76	20	7	4	3.47	Moderately soluble	Poorly soluble	Poorly soluble	Low	No	No	No	No	Yes	-7.15	1	0.55	0	0	3	5.43	none	none	none	none	COCCCOc1cc(ccc1OC)C[C@H](C(C)C)C[C@@H]([C@H](C[C@H](C(=O)NCC(C(=O)N)(C)C)C(C)C)O)N
ZINC000000113404	274.79	5	2	0	3.48	Soluble	Soluble	Poorly soluble	High	No	No	No	Yes	No	-5.57	0	0.55	0	0	0	2.7	none	none	none	none	CN(CC[C@H](c1ccccn1)c1ccc(cc1)Cl)C
ZINC000001999441	405.44	6	7	3	3.48	Moderately soluble	Moderately soluble	Moderately soluble	High	No	No	No	Yes	Yes	-5.9	0	0.55	0	0	2	4.24	none	none	none	none	O[C@H]([C@H]1CCc2c(O1)ccc(c2)F)CNC[C@H]([C@@H]1CCc2c(O1)ccc(c2)F)O
ZINC000001532179	266.4	12	4	1	3.5	Soluble	Moderately soluble	Soluble	High	No	No	Yes	No	No	-4.56	0	0.85	0	1	2	3.13	none	none	none	none	CCCCCCCCCCCCOS(=O)(=O)O
ZINC000034781704	321.82	4	3	0	3.5	Moderately soluble	Moderately soluble	Moderately soluble	High	No	Yes	Yes	Yes	No	-5.6	0	0.55	0	0	1	3.21	none	none	none	none	COC(=O)[C@H](c1ccccc1Cl)N1CCc2c(C1)ccs2
ZINC000001530579	406.47	10	5	3	3.5	Moderately soluble	Moderately soluble	Poorly soluble	High	Yes	Yes	Yes	Yes	Yes	-5.68	0	0.55	0	0	3	3.34	none	none	none	none	COc1ccccc1OCCNC[C@@H](COc1cccc2c1c1ccccc1[nH]2)O
ZINC000000527386	329.37	4	5	1	3.5	Moderately soluble	Moderately soluble	Poorly soluble	High	No	Yes	No	Yes	Yes	-5.82	0	0.55	0	0	1	3.52	none	none	none	none	Fc1ccc(cc1)[C@@H]1CCNC[C@H]1COc1ccc2c(c1)OCO2
ZINC000000113410	274.79	5	2	0	3.51	Soluble	Soluble	Poorly soluble	High	No	No	No	Yes	No	-5.57	0	0.55	0	0	0	2.7	none	none	none	none	CN(CC[C@@H](c1ccccn1)c1ccc(cc1)Cl)C
ZINC000003973334	296.4	0	2	0	3.51	Soluble	Soluble	Moderately soluble	High	No	Yes	Yes	No	No	-5.93	0	0.55	0	0	0	5.03	none	none	none	none	O=C1C=C[C@]2(C(=C1)C(=C)C[C@@H]1[C@@H]2CC[C@]2([C@H]1CCC2=O)C)C
ZINC000003782818	440.45	7	7	2	3.51	Moderately soluble	Poorly soluble	Poorly soluble	High	Yes	Yes	Yes	No	No	-6.05	0	0.56	0	0	2	3.33	none	none	none	none	CCOc1nc2c(n1Cc1ccc(cc1)c1ccccc1c1nnn[nH]1)c(ccc2)C(=O)O
ZINC000008383240	354.28	2	2	0	3.54	Moderately soluble	Moderately soluble	Moderately soluble	High	Yes	Yes	Yes	No	Yes	-5.64	0	0.55	0	1	2	3.65	none	none	none	none	N#C/C(=C\1/SC[C@@H](S1)c1ccc(cc1Cl)Cl)/n1cncc1
ZINC000003806063	495.53	14	8	3	3.54	Moderately soluble	Moderately soluble	Poorly soluble	High	No	Yes	No	Yes	Yes	-6.74	0	0.55	0	0	3	3.87	none	none	none	none	OCCCN1CCc2c1c(cc(c2)C[C@H](NCCOc1ccccc1OCC(F)(F)F)C)C(=O)N
ZINC000003785276	330.5	15	2	0	3.54	Poorly soluble	Soluble	Poorly soluble	High	No	No	Yes	No	No	-9.36	1	0.55	0	1	1	2.98	none	none	none	none	CC/C=C\C/C=C\C/C=C\C/C=C\C/C=C\CCCC(=O)OCC
ZINC000003830993	776.87	5	5	3	3.54	Poorly soluble	Soluble	Poorly soluble	High	No	No	Yes	No	No	-9.36	1	0.55	0	1	1	2.98	none	none	none	none	OC(=O)[C@H](Cc1cc(I)c(c(c1)I)Oc1cc(I)c(c(c1)I)O)N
ZINC000005844788	405.44	6	7	3	3.55	Moderately soluble	Moderately soluble	Moderately soluble	High	No	No	No	Yes	Yes	-5.9	0	0.55	0	0	2	4.24	none	none	none	none	O[C@H]([C@@H]1CCc2c(O1)ccc(c2)F)CNC[C@H]([C@H]1CCc2c(O1)ccc(c2)F)O
ZINC000003929486	354.28	2	2	0	3.56	Moderately soluble	Moderately soluble	Moderately soluble	High	Yes	Yes	Yes	No	Yes	-5.64	0	0.55	0	1	2	3.65	none	none	none	none	N#C/C(=C\1/SC[C@H](S1)c1ccc(cc1Cl)Cl)/n1cncc1
ZINC000004213946	405.44	6	7	3	3.56	Moderately soluble	Moderately soluble	Moderately soluble	High	No	No	No	Yes	Yes	-5.9	0	0.55	0	0	2	4.24	none	none	none	none	O[C@H]([C@@H]1CCc2c(O1)ccc(c2)F)CNC[C@H]([C@@H]1CCc2c(O1)ccc(c2)F)O
ZINC000019796080	379.43	6	4	1	3.56	Moderately soluble	Moderately soluble	Poorly soluble	High	Yes	Yes	Yes	Yes	Yes	-6.13	0	0.55	0	0	1	3.34	none	none	none	none	Fc1ccc(cc1)C(=O)CCCN1CCC(=CC1)n1c(=O)[nH]c2c1cccc2
ZINC000035801098	392.49	6	4	4	3.56	Moderately soluble	Moderately soluble	Poorly soluble	High	No	No	No	Yes	No	-6.32	0	0.55	0	0	1	3.42	none	none	none	none	CCc1cc2CC(Cc2cc1CC)NC[C@@H](c1ccc(c2c1ccc(=O)[nH]2)O)O
ZINC000000896455	319.24	5	2	0	3.57	Moderately soluble	Soluble	Poorly soluble	High	Yes	No	No	Yes	No	-5.8	0	0.55	0	0	0	2.77	none	none	none	none	CN(CC[C@@H](c1ccccn1)c1ccc(cc1)Br)C
ZINC000000155269	269.38	6	2	0	3.58	Soluble	Soluble	Poorly soluble	High	Yes	No	No	Yes	No	-5.27	0	0.55	0	0	1	2.91	none	none	none	none	CN(CCO[C@H](c1ccccc1C)c1ccccc1)C
ZINC000000607986	405.44	6	7	3	3.58	Moderately soluble	Moderately soluble	Moderately soluble	High	No	No	No	Yes	Yes	-5.9	0	0.55	0	0	2	4.24	none	none	none	none	O[C@H]([C@H]1CCc2c(O1)ccc(c2)F)CNC[C@H]([C@H]1CCc2c(O1)ccc(c2)F)O
ZINC000005844792	405.44	6	7	3	3.58	Moderately soluble	Moderately soluble	Moderately soluble	High	No	No	No	Yes	Yes	-5.9	0	0.55	0	0	2	4.24	none	none	none	none	O[C@H]([C@@H]1CCc2c(O1)ccc(c2)F)CNC[C@@H]([C@@H]1CCc2c(O1)ccc(c2)F)O
ZINC000000000096	319.24	5	2	0	3.59	Moderately soluble	Soluble	Poorly soluble	High	Yes	No	No	Yes	No	-5.8	0	0.55	0	0	0	2.77	none	none	none	none	CN(CC[C@H](c1ccccn1)c1ccc(cc1)Br)C
ZINC000003914809	392.57	4	4	3	3.59	Soluble	Moderately soluble	Soluble	High	No	No	No	No	No	-6.51	0	0.56	0	0	1	4.93	none	none	none	none	O[C@@H]1CC[C@]2([C@@H](C1)C[C@@H]([C@@H]1[C@@H]2CC[C@]2([C@H]1CC[C@@H]2[C@@H](CCC(=O)O)C)C)O)C
ZINC000000000565	269.38	6	2	0	3.6	Soluble	Soluble	Poorly soluble	High	Yes	No	No	Yes	No	-5.27	0	0.55	0	0	1	2.91	none	none	none	none	CN(CCO[C@@H](c1ccccc1C)c1ccccc1)C
ZINC000003914808	392.57	4	4	3	3.6	Soluble	Moderately soluble	Soluble	High	No	No	No	No	No	-6.51	0	0.56	0	0	1	4.93	none	none	none	none	O[C@@H]1CC[C@]2([C@@H](C1)C[C@H]([C@@H]1[C@@H]2CC[C@]2([C@H]1CC[C@@H]2[C@@H](CCC(=O)O)C)C)O)C
ZINC000001530580	406.47	10	5	3	3.61	Moderately soluble	Moderately soluble	Poorly soluble	High	Yes	Yes	Yes	Yes	Yes	-5.68	0	0.55	0	0	3	3.34	none	none	none	none	COc1ccccc1OCCNC[C@H](COc1cccc2c1c1ccccc1[nH]2)O
ZINC000095626706	325.77	1	3	0	3.61	Soluble	Soluble	Poorly soluble	High	Yes	Yes	No	No	Yes	-6.53	0	0.55	0	0	0	3.37	none	none	none	none	Clc1ccc2c(c1)C(=NCc1n2c(C)nc1)c1ccccc1F
ZINC000000000323	244.26	3	3	1	3.62	Moderately soluble	Moderately soluble	Moderately soluble	High	No	No	No	No	No	-4.84	0	0.85	0	0	2	2.45	none	none	none	none	OC(=O)[C@H](c1ccc(c(c1)F)c1ccccc1)C
ZINC000000008667	244.26	3	3	1	3.62	Moderately soluble	Moderately soluble	Moderately soluble	High	No	No	No	No	No	-4.84	0	0.85	0	0	2	2.45	none	none	none	none	OC(=O)[C@@H](c1ccc(c(c1)F)c1ccccc1)C
ZINC000000538550	412.94	4	3	1	3.62	Moderately soluble	Moderately soluble	Poorly soluble	High	Yes	Yes	Yes	Yes	Yes	-5.96	0	0.55	0	0	2	3.17	none	none	none	none	O=C1Nc2c(C1)cc(c(c2)Cl)CCN1CCN(CC1)c1nsc2c1cccc2
ZINC000000538312	410.48	4	6	0	3.62	Moderately soluble	Soluble	Poorly soluble	High	Yes	Yes	Yes	Yes	Yes	-6.87	0	0.55	0	0	1	3.82	none	none	none	none	Fc1ccc2c(c1)onc2C1CCN(CC1)CCc1c(C)nc2n(c1=O)CCCC2
ZINC000000601283	357.79	5	4	1	3.63	Moderately soluble	Moderately soluble	Moderately soluble	High	Yes	Yes	Yes	No	No	-5.45	0	0.85	0	0	2	2.51	none	none	none	none	COc1ccc2c(c1)c(CC(=O)O)c(n2C(=O)c1ccc(cc1)Cl)C
ZINC000003812897	296.4	0	2	2	3.63	Moderately soluble	Moderately soluble	Moderately soluble	High	No	No	Yes	Yes	No	-5.5	0	0.55	0	1	1	4.01	none	none	none	none	C#C[C@]1(O)CC[C@@H]2[C@]1(C)CC[C@H]1[C@H]2CCc2c1ccc(c2)O
ZINC000008214402	384.58	14	4	2	3.63	Moderately soluble	Moderately soluble	Poorly soluble	High	No	No	Yes	Yes	Yes	-5.78	0	0.55	0	0	3	3.31	none	none	none	none	CCCCCCCN(CCC[C@H](c1ccc(cc1)NS(=O)(=O)C)O)CC
ZINC000003875259	435.52	11	6	2	3.63	Moderately soluble	Poorly soluble	Poorly soluble	High	No	Yes	Yes	No	Yes	-5.84	0	0.56	0	0	3	3.56	none	none	none	none	CCCCC(=O)N([C@H](C(=O)O)C(C)C)Cc1ccc(cc1)c1ccccc1c1n[nH]nn1
ZINC000003977777	502.57	4	8	1	3.63	Moderately soluble	Moderately soluble	Moderately soluble	High	No	No	No	No	No	-6.83	1	0.55	0	0	2	6.58	none	none	none	none	CC(=O)OCC(=O)[C@@]12OC3(O[C@@H]1C[C@@H]1[C@]2(C)C[C@H](O)[C@]2([C@H]1CCC1=CC(=O)C=C[C@]21C)F)CCCC3
ZINC000096942202	384.25	6	4	1	3.65	Moderately soluble	Moderately soluble	Poorly soluble	High	Yes	Yes	Yes	No	Yes	-5.9	0	0.55	0	1	2	3.92	none	none	none	none	CCOC(=O)C1=C(C)NC(=C([C@H]1c1cccc(c1Cl)Cl)C(=O)OC)C
ZINC000011677376	285.77	0	2	0	3.66	Moderately soluble	Soluble	Moderately soluble	High	Yes	No	No	Yes	No	-5.37	0	0.55	0	0	1	3.45	none	none	none	none	Clc1ccc2c(c1)[C@@H]1CN(C[C@@H]1c1c(O2)cccc1)C
ZINC000034125842	285.77	0	2	0	3.66	Moderately soluble	Soluble	Moderately soluble	High	Yes	No	No	Yes	No	-5.37	0	0.55	0	0	1	3.45	none	none	none	none	Clc1ccc2c(c1)[C@H]1CN(C[C@H]1c1c(O2)cccc1)C
ZINC000000002299	285.77	0	2	0	3.67	Moderately soluble	Soluble	Moderately soluble	High	Yes	No	No	Yes	No	-5.37	0	0.55	0	0	1	3.45	none	none	none	none	Clc1ccc2c(c1)[C@H]1CN(C[C@@H]1c1c(O2)cccc1)C
ZINC000000004893	285.77	0	2	0	3.67	Moderately soluble	Soluble	Moderately soluble	High	Yes	No	No	Yes	No	-5.37	0	0.55	0	0	1	3.45	none	none	none	none	Clc1ccc2c(c1)[C@@H]1CN(C[C@H]1c1c(O2)cccc1)C
ZINC000000004351	309.43	0	2	0	3.67	Moderately soluble	Soluble	Moderately soluble	High	Yes	Yes	Yes	Yes	Yes	-5.89	0	0.55	0	0	0	3.42	none	none	none	none	CN1CCC(=C2c3ccccc3CC(=O)c3c2ccs3)CC1
ZINC000003792417	411.49	13	5	2	3.67	Moderately soluble	Moderately soluble	Poorly soluble	High	No	No	No	No	Yes	-6.15	0	0.56	0	0	3	3.61	none	none	none	none	CCOC(=O)[C@@H](C[C@@H](Cc1ccc(cc1)c1ccccc1)NC(=O)CCC(=O)O)C
ZINC000019594599	263.79	2	1	0	3.68	Moderately soluble	Soluble	Moderately soluble	High	Yes	Yes	No	Yes	No	-5.33	0	0.55	0	0	1	2.5	none	none	none	none	Clc1ccccc1CN1CCc2c(C1)ccs2
ZINC000003800475	390.51	10	5	3	3.68	Moderately soluble	Poorly soluble	Moderately soluble	High	No	No	No	Yes	No	-5.49	0	0.56	0	0	3	4.65	none	none	none	none	CCCCC[C@@H](CC[C@H]1[C@H](O)C[C@H]2[C@@H]1Cc1cccc(c1C2)OCC(=O)O)O
ZINC000003794601	324.39	5	4	0	3.68	Soluble	Soluble	Poorly soluble	High	No	No	No	Yes	Yes	-5.99	0	0.55	0	0	0	3.44	none	none	none	none	N#Cc1ccc2c(c1)CO[C@]2(CCCN(C)C)c1ccc(cc1)F
ZINC000003800706	324.39	5	4	0	3.68	Soluble	Soluble	Poorly soluble	High	No	No	No	Yes	Yes	-5.99	0	0.55	0	0	0	3.44	none	none	none	none	N#Cc1ccc2c(c1)CO[C@@]2(CCCN(C)C)c1ccc(cc1)F
ZINC000008220878	384.58	14	4	2	3.69	Moderately soluble	Moderately soluble	Poorly soluble	High	No	No	Yes	Yes	Yes	-5.78	0	0.55	0	0	3	3.31	none	none	none	none	CCCCCCCN(CCC[C@@H](c1ccc(cc1)NS(=O)(=O)C)O)CC
ZINC000096942201	384.25	6	4	1	3.69	Moderately soluble	Moderately soluble	Poorly soluble	High	Yes	Yes	Yes	No	Yes	-5.9	0	0.55	0	1	2	3.92	none	none	none	none	CCOC(=O)C1=C(C)NC(=C([C@@H]1c1cccc(c1Cl)Cl)C(=O)OC)C
ZINC000003830842	414.34	10	10	2	3.69	Moderately soluble	Moderately soluble	Moderately soluble	High	No	No	No	Yes	Yes	-6.14	0	0.55	0	0	3	3.01	none	none	none	none	O=C(c1cc(OCC(F)(F)F)ccc1OCC(F)(F)F)NC[C@@H]1CCCCN1
ZINC000008214703	382.53	15	5	3	3.7	Soluble	Moderately soluble	Soluble	High	No	No	No	Yes	No	-5.99	0	0.56	0	1	3	5.01	none	none	none	none	CCCCCCCC(=O)CC[C@H]1[C@H](O)C[C@@H]([C@@H]1C/C=C\CCCC(=O)O)O
ZINC000012503099	278.39	4	2	0	3.71	Moderately soluble	Soluble	Moderately soluble	High	No	Yes	No	Yes	No	-5.21	0	0.55	0	0	1	2.78	none	none	none	none	Cc1ccc(cc1)/C(=C\CN1CCCC1)/c1ccccn1
ZINC000030691797	349.38	3	3	0	3.71	Moderately soluble	Moderately soluble	Poorly soluble	High	Yes	Yes	Yes	No	Yes	-5.99	0	0.55	0	0	0	3.16	none	none	none	none	N#Cc1ccccc1c1cc(cn(c1=O)c1ccccc1)c1ccccn1
ZINC000000602632	435.28	4	5	2	3.72	Moderately soluble	Poorly soluble	Poorly soluble	Low	Yes	Yes	Yes	No	Yes	-5.8	0	0.55	0	0	2	3.29	none	none	none	none	N#Cc1ccc(cc1)Nc1nc(N)c(c(n1)Oc1c(C)cc(cc1C)C#N)Br
ZINC000001612996	586.68	6	8	1	3.73	Moderately soluble	Moderately soluble	Poorly soluble	High	No	No	Yes	Yes	Yes	-7.22	1	0.55	0	0	2	5.59	none	none	none	none	CC[C@@]1(O)C(=O)OCc2c1cc1c3nc4ccc(cc4c(c3Cn1c2=O)CC)OC(=O)N1CCC(CC1)N1CCCCC1
ZINC000001542002	307.47	12	3	3	3.75	Soluble	Moderately soluble	Moderately soluble	High	No	No	No	Yes	Yes	-5.22	0	0.55	0	0	2	2.27	none	none	none	none	CCCCCCCCc1ccc(cc1)CCC(CO)(CO)N
ZINC000000538065	470.01	10	4	0	3.77	Moderately soluble	Moderately soluble	Poorly soluble	High	No	Yes	Yes	Yes	Yes	-6.11	0	0.55	0	0	3	3.87	none	none	none	none	CCc1nn(c(=O)n1CCOc1ccccc1)CCCN1CCN(CC1)c1cccc(c1)Cl
ZINC000002522669	336.47	7	2	0	3.78	Moderately soluble	Moderately soluble	Poorly soluble	High	No	Yes	No	Yes	Yes	-5.48	0	0.55	0	0	1	2.22	none	none	none	none	CCC(=O)N(c1ccccc1)C1CCN(CC1)CCc1ccccc1
ZINC000011616882	386.47	6	3	2	3.78	Moderately soluble	Moderately soluble	Poorly soluble	High	Yes	Yes	Yes	Yes	Yes	-5.7	0	0.55	0	0	2	3.11	none	none	none	none	CNC(=O)c1ccccc1Sc1ccc2c(c1)[nH]nc2/C=C\c1ccccn1
ZINC000035653007	373.44	6	5	0	3.78	Moderately soluble	Moderately soluble	Moderately soluble	High	No	Yes	Yes	Yes	Yes	-6.02	0	0.55	0	0	2	3.76	none	none	none	none	CC(=O)Oc1sc2c(c1)CN(CC2)[C@@H](c1ccccc1F)C(=O)C1CC1
ZINC000001554274	366.42	5	4	2	3.79	Moderately soluble	Poorly soluble	Poorly soluble	High	Yes	Yes	Yes	No	Yes	-5.3	0	0.55	0	1	2	3.29	none	none	none	none	N#C/C=C/c1cc(C)c(c(c1)C)Nc1ccnc(n1)Nc1ccc(cc1)C#N
ZINC000003812913	382.53	14	5	2	3.79	Soluble	Moderately soluble	Moderately soluble	High	No	No	No	Yes	No	-6.03	0	0.55	0	1	3	5.02	none	none	none	none	CCCC[C@@](C/C=C/[C@H]1[C@H](O)CC(=O)[C@@H]1CCCCCCC(=O)OC)(O)C
ZINC000004641374	412.65	5	2	2	3.79	Poorly soluble	Poorly soluble	Poorly soluble	High	No	Yes	No	Yes	No	-6.56	1	0.55	0	1	3	4.82	none	none	none	none	O[C@H]1C[C@H](O)C(=C)/C(=C\C=C\2/CCC[C@]3([C@H]2CC[C@@H]3[C@@H](/C=C/[C@@H](C(C)C)C)C)C)/C1
ZINC000100907004	427.41	7	2	1	3.8	Moderately soluble	Moderately soluble	Moderately soluble	High	No	No	No	Yes	Yes	-5.84	0	0.55	0	0	2	3.77	none	none	none	none	O=C(N(C)C)N[C@@H]1CC[C@@H](CC1)CCN1CCN(CC1)c1cccc(c1Cl)Cl
ZINC000035653009	373.44	6	5	0	3.8	Moderately soluble	Moderately soluble	Moderately soluble	High	No	Yes	Yes	Yes	Yes	-6.02	0	0.55	0	0	2	3.76	none	none	none	none	CC(=O)Oc1sc2c(c1)CN(CC2)[C@H](c1ccccc1F)C(=O)C1CC1
ZINC000095915244	412.65	5	2	2	3.8	Moderately soluble	Poorly soluble	Poorly soluble	Low	No	Yes	Yes	No	Yes	-6.29	0	0.55	0	0	2	3.46	none	none	none	none	O[C@H]1C[C@H](O)C(=C)/C(=C\C=C\2/CCC[C@]3([C@H]2CC[C@@H]3[C@@H](/C=C\[C@@H](C(C)C)C)C)C)/C1
ZINC000030691760	456.32	10	6	1	3.81	Moderately soluble	Moderately soluble	Poorly soluble	High	Yes	Yes	Yes	Yes	Yes	-6.02	0	0.55	0	2	3	4.35	none	none	none	none	CCCC(=O)OCOC(=O)C1=C(C)NC(=C([C@@H]1c1cccc(c1Cl)Cl)C(=O)OC)C
ZINC000000896543	414.34	10	10	2	3.81	Moderately soluble	Moderately soluble	Moderately soluble	High	No	No	No	Yes	Yes	-6.14	0	0.55	0	0	3	3.01	none	none	none	none	O=C(c1cc(OCC(F)(F)F)ccc1OCC(F)(F)F)NC[C@H]1CCCCN1
ZINC000003976838	485.94	9	7	2	3.81	Moderately soluble	Moderately soluble	Poorly soluble	High	No	Yes	Yes	Yes	Yes	-6.68	0	0.55	0	1	3	4.08	none	none	none	none	CN(C/C=C/C(=O)Nc1cc2c(ncnc2cc1O[C@@H]1COCC1)Nc1ccc(c(c1)Cl)F)C
ZINC000000968305	239.36	5	1	0	3.82	Moderately soluble	Moderately soluble	Moderately soluble	High	No	No	No	Yes	No	-4.72	0	0.55	0	0	2	1.9	none	none	none	none	CN([C@H](Cc1ccccc1)C)Cc1ccccc1
ZINC000003816287	386.47	6	3	2	3.82	Moderately soluble	Moderately soluble	Poorly soluble	High	Yes	Yes	Yes	Yes	Yes	-5.7	0	0.55	0	0	2	3.11	none	none	none	none	CNC(=O)c1ccccc1Sc1ccc2c(c1)[nH]nc2/C=C/c1ccccn1
ZINC000003831138	382.53	14	5	2	3.82	Soluble	Moderately soluble	Moderately soluble	High	No	No	No	Yes	No	-6.03	0	0.55	0	1	3	5.02	none	none	none	none	CCCC[C@](C/C=C/[C@H]1[C@H](O)CC(=O)[C@@H]1CCCCCCC(=O)OC)(O)C
ZINC000003945984	370.52	2	3	1	3.82	Moderately soluble	Moderately soluble	Moderately soluble	High	No	No	No	No	No	-6.11	0	0.55	0	0	1	5.48	none	none	none	none	CCC(=O)[C@@]1(C)[C@H](C)C[C@@H]2[C@]1(C)C[C@H](O)[C@H]1[C@H]2CCC2=CC(=O)C=C[C@]12C
ZINC000003823475	382.52	6	3	1	3.85	Moderately soluble	Moderately soluble	Poorly soluble	High	Yes	Yes	Yes	Yes	Yes	-5.73	0	0.55	0	0	2	3.53	none	none	none	none	CN1CCC[C@@H]1Cc1c[nH]c2c1cc(cc2)CCS(=O)(=O)c1ccccc1
ZINC000034806477	464.44	5	7	1	3.85	Moderately soluble	Moderately soluble	Poorly soluble	High	No	Yes	Yes	No	Yes	-6.57	0	0.55	0	1	2	3.17	none	none	none	none	CNC(=O)c1ccc(cc1F)N1C(=S)N(C(=O)C1(C)C)c1ccc(c(c1)C(F)(F)F)C#N
ZINC000100036536	307.43	4	2	0	3.86	Moderately soluble	Moderately soluble	Moderately soluble	High	No	No	No	Yes	No	-4.99	0	0.55	0	0	1	4.18	none	none	none	none	CN1[C@@H]2CC[C@H]1C[C@H](C2)OC(c1ccccc1)c1ccccc1
ZINC000003873160	422.91	8	5	2	3.86	Moderately soluble	Moderately soluble	Poorly soluble	High	No	Yes	Yes	Yes	Yes	-5.83	0	0.56	0	0	3	3.45	none	none	none	none	CCCCc1nc(c(n1Cc1ccc(cc1)c1ccccc1c1n[nH]nn1)CO)Cl
ZINC000019632614	446.9	8	7	1	3.86	Moderately soluble	Moderately soluble	Poorly soluble	High	No	Yes	Yes	Yes	Yes	-6.11	0	0.55	0	0	3	3.26	none	none	none	none	COc1cc2ncnc(c2cc1OCCCN1CCOCC1)Nc1ccc(c(c1)Cl)F
ZINC000035902489	450.34	5	5	2	3.86	Moderately soluble	Moderately soluble	Poorly soluble	High	Yes	Yes	No	Yes	Yes	-6.43	0	0.55	0	1	2	3.77	none	none	none	none	Nc1ncc(cc1O[C@@H](c1c(Cl)ccc(c1Cl)F)C)c1cnn(c1)C1CCNCC1
ZINC000003972949	431.28	6	4	0	3.87	Moderately soluble	Moderately soluble	Moderately soluble	High	No	No	No	Yes	Yes	-6.11	0	0.55	0	1	2	4.45	none	none	none	none	FCCCN1[C@H]2CC[C@@H]1[C@H]([C@H](C2)c1ccc(cc1)I)C(=O)OC
ZINC000040899447	421.3	5	4	1	3.87	Moderately soluble	Moderately soluble	Poorly soluble	High	No	Yes	Yes	No	Yes	-6.14	0	0.55	0	0	2	2.68	none	none	none	none	O=C(c1ccc(cc1Cl)S(=O)(=O)C)Nc1ccc(c(c1)c1ccccn1)Cl
ZINC000003812841	404.54	7	5	1	3.88	Moderately soluble	Moderately soluble	Soluble	High	No	No	Yes	No	Yes	-5.74	0	0.55	0	1	2	5.76	none	none	none	none	CC[C@@H](C(=O)O[C@H]1C[C@@H](C)C=C2[C@H]1[C@@H](CC[C@@H]1C[C@@H](O)CC(=O)O1)[C@H](C=C2)C)C
ZINC000003881958	337.46	0	3	1	3.89	Moderately soluble	Moderately soluble	Moderately soluble	High	Yes	No	Yes	No	No	-5.73	0	0.55	0	1	1	5.5	none	none	none	none	C#C[C@]1(O)CC[C@@H]2[C@]1(C)CC[C@H]1[C@H]2CCC2=Cc3c(C[C@]12C)cno3
ZINC000001485935	437.47	6	7	1	3.89	Moderately soluble	Moderately soluble	Poorly soluble	Low	No	No	Yes	No	Yes	-6.46	0	0.55	0	0	2	4.26	none	none	none	none	N#Cc1ccc(cc1)c1csc(n1)[C@@H]([C@@](c1cc(F)ccc1F)(Cn1cncn1)O)C
ZINC000000601317	424.53	7	4	1	3.9	Moderately soluble	Soluble	Poorly soluble	High	No	No	No	Yes	No	-6.97	0	0.55	0	0	1	2.85	none	none	none	none	N#CC(c1ccccc1)(c1ccccc1)CCN1CCC(CC1)(C(=O)O)c1ccccc1
ZINC000001534965	421.46	8	6	3	3.91	Moderately soluble	Moderately soluble	Poorly soluble	High	No	No	Yes	Yes	No	-6.37	0	0.56	0	0	3	4.21	none	none	none	none	O[C@H](C[C@@H](/C=C/c1c(nc2c(c1c1ccc(cc1)F)cccc2)C1CC1)O)CC(=O)O
ZINC000003792789	300.44	5	2	1	3.91	Moderately soluble	Moderately soluble	Poorly soluble	High	No	No	Yes	Yes	No	-6.37	0	0.56	0	0	3	4.21	none	none	none	none	C/C(=C\C=C\C(=C/C(=O)O)\C)/C=C/C1=C(C)CCCC1(C)C
ZINC000000538386	386.55	9	3	0	3.93	Moderately soluble	Moderately soluble	Poorly soluble	High	No	Yes	No	Yes	Yes	-5.85	0	0.55	0	0	3	3.05	none	none	none	none	COCC1(CCN(CC1)CCc1cccs1)N(c1ccccc1)C(=O)CC
ZINC000004654889	390.46	11	7	2	3.93	Moderately soluble	Moderately soluble	Moderately soluble	High	No	No	No	Yes	No	-5.86	0	0.56	0	0	3	4.73	none	none	none	none	CCCCC([C@@]1(O)CC[C@H]2[C@H](O1)CC(=O)[C@H]2CCCCCCC(=O)O)(F)F
ZINC000003785268	415.57	16	5	4	3.93	Moderately soluble	Moderately soluble	Poorly soluble	High	No	No	No	No	Yes	-6.07	0	0.55	0	0	3	3.66	none	none	none	none	OCc1cc(ccc1O)[C@@H](CNCCCCCCOCCCCc1ccccc1)O
ZINC000030691763	456.32	10	6	1	3.94	Moderately soluble	Moderately soluble	Poorly soluble	High	Yes	Yes	Yes	Yes	Yes	-6.02	0	0.55	0	2	3	4.35	none	none	none	none	CCCC(=O)OCOC(=O)C1=C(C)NC(=C([C@H]1c1cccc(c1Cl)Cl)C(=O)OC)C
ZINC000029319828	424.51	10	5	2	3.95	Moderately soluble	Poorly soluble	Moderately soluble	Low	No	Yes	Yes	No	No	-5.69	0	0.56	0	1	3	3.86	none	none	none	none	CCCCc1ncc(n1Cc1ccc(cc1)C(=O)O)/C=C(/C(=O)O)\Cc1cccs1
ZINC000043100709	615.39	6	5	2	3.95	Moderately soluble	Moderately soluble	Poorly soluble	High	No	Yes	Yes	No	Yes	-7.62	2	0.17	0	1	1	3.99	none	none	none	none	CC(=O)Nc1cccc(c1)n1c(=O)n(C2CC2)c(=O)c2c1c(C)c(=O)n(c2Nc1ccc(cc1F)I)C
ZINC000072318121	506.59	7	8	1	3.96	Moderately soluble	Moderately soluble	Poorly soluble	High	No	Yes	Yes	Yes	Yes	-6.66	1	0.55	0	0	2	3.87	none	none	none	none	CCN1CCN(CC1)Cc1ccc(nc1)Nc1ncc(c(n1)c1cc(F)c2c(c1)n(C(C)C)c(n2)C)F
ZINC000000597013	379.49	6	4	0	3.99	Moderately soluble	Moderately soluble	Poorly soluble	High	No	No	No	Yes	Yes	-5.58	0	0.55	0	0	2	3.36	none	none	none	none	COc1cc2c(cc1OC)C[C@@H](C2=O)CC1CCN(CC1)Cc1ccccc1
ZINC000000968273	301.47	5	2	1	4	Moderately soluble	Moderately soluble	Moderately soluble	High	No	No	No	Yes	No	-4.95	0	0.55	0	0	1	2.76	none	none	none	none	O[C@@](c1ccccc1)(C1CCCCC1)CCN1CCCCC1
ZINC000000968274	301.47	5	2	1	4	Moderately soluble	Moderately soluble	Moderately soluble	High	No	No	No	Yes	No	-4.95	0	0.55	0	0	1	2.76	none	none	none	none	O[C@](c1ccccc1)(C1CCCCC1)CCN1CCCCC1
ZINC000000897251	379.49	6	4	0	4	Moderately soluble	Moderately soluble	Poorly soluble	High	No	No	No	Yes	Yes	-5.58	0	0.55	0	0	2	3.36	none	none	none	none	COc1cc2c(cc1OC)C[C@H](C2=O)CC1CCN(CC1)Cc1ccccc1
ZINC000004217732	390.46	11	7	2	4	Moderately soluble	Moderately soluble	Moderately soluble	High	No	No	No	Yes	No	-5.86	0	0.56	0	0	3	4.73	none	none	none	none	CCCCC([C@@]1(O)CC[C@H]2[C@H](O1)CC(=O)[C@@H]2CCCCCCC(=O)O)(F)F
ZINC000000001261	310.82	0	2	1	4.01	Moderately soluble	Moderately soluble	Poorly soluble	High	Yes	Yes	No	Yes	No	-5	0	0.55	0	0	1	3.21	none	none	none	none	Clc1ccc2c(c1)CCc1c(C2=C2CCNCC2)nccc1
ZINC000003799072	415.57	16	5	4	4.02	Moderately soluble	Moderately soluble	Poorly soluble	High	No	No	No	No	Yes	-6.07	0	0.55	0	0	3	3.66	none	none	none	none	OCc1cc(ccc1O)[C@H](CNCCCCCCOCCCCc1ccccc1)O
ZINC000003941496	704.86	22	9	5	4.02	Poorly soluble	Poorly soluble	Poorly soluble	Low	No	No	No	No	Yes	-6.62	2	0.17	0	1	3	6.24	none	none	none	none	COC(=O)N[C@@H](C(C)(C)C)C(=O)NN(Cc1ccc(cc1)c1ccccn1)C[C@@H]([C@H](Cc1ccccc1)NC(=O)[C@H](C(C)(C)C)NC(=O)OC)O
ZINC000000537805	494	10	6	3	4.03	Moderately soluble	Poorly soluble	Poorly soluble	Low	No	Yes	Yes	No	Yes	-5.52	0	0.55	0	2	3	3.61	none	none	none	none	COc1ccc(cc1C(=O)NCCc1ccc(cc1)S(=O)(=O)/N=C(/NC1CCCCC1)\O)Cl
ZINC000001530764	263.38	4	1	1	4.05	Moderately soluble	Moderately soluble	Poorly soluble	High	No	No	No	Yes	No	-4.78	0	0.55	0	1	1	3.57	none	none	none	none	CNCCCC1c2ccccc2C=Cc2c1cccc2
ZINC000014881137	326.62	18	0	0	4.05	Soluble	Soluble	Poorly soluble	Low	No	No	No	No	Yes	-5.82	0	0.55	0	1	1	2.77	none	none	none	none	CCCCCCCCCC[N+](CCCCCCCCCC)(C)C
ZINC000064033452	452.41	6	8	2	4.06	Moderately soluble	Poorly soluble	Poorly soluble	High	Yes	Yes	Yes	Yes	Yes	-5.91	0	0.56	0	0	2	3.28	none	none	none	none	O=C(C1(CC1)c1ccc2c(c1)OC(O2)(F)F)Nc1ccc(c(n1)c1cccc(c1)C(=O)O)C
ZINC000060325170	531.31	5	6	3	4.06	Moderately soluble	Moderately soluble	Poorly soluble	High	Yes	No	No	Yes	Yes	-6.79	1	0.55	0	1	2	3.66	none	none	none	none	Ic1ccc(c(c1)F)Nc1c(ccc(c1F)F)C(=O)N1CC(C1)(O)[C@@H]1CCCCN1
ZINC000000000973	310.39	6	3	0	4.07	Moderately soluble	Moderately soluble	Poorly soluble	High	Yes	Yes	No	Yes	Yes	-4.81	0	0.55	0	1	1	2	none	none	none	none	COc1ccc(cc1)C(=O)CC(=O)c1ccc(cc1)C(C)(C)C
ZINC000001536779	297.41	6	2	1	4.07	Moderately soluble	Moderately soluble	Poorly soluble	High	Yes	Yes	Yes	Yes	Yes	-5.05	0	0.55	0	0	1	3.16	none	none	none	none	CNCC[C@@H](c1cccs1)Oc1cccc2c1cccc2
ZINC000014164617	420.63	5	4	3	4.09	Moderately soluble	Moderately soluble	Soluble	High	No	No	No	No	No	-6.12	1	0.56	0	0	2	5.23	none	none	none	none	CC[C@H]1[C@@H](O)[C@H]2[C@@H]3CC[C@@H]([C@@]3(C)CC[C@@H]2[C@@]2([C@H]1C[C@H](O)CC2)C)[C@@H](CCC(=O)O)C
ZINC000001493878	464.82	9	7	3	4.1	Moderately soluble	Moderately soluble	Poorly soluble	Low	Yes	Yes	Yes	Yes	Yes	-6.25	0	0.55	0	0	3	2.87	none	none	none	none	CNC(=O)c1nccc(c1)Oc1ccc(cc1)NC(=O)Nc1ccc(c(c1)C(F)(F)F)Cl
ZINC000003780893	418.57	7	5	1	4.11	Moderately soluble	Moderately soluble	Soluble	High	No	No	Yes	No	Yes	-5.53	0	0.55	0	1	2	5.8	none	none	none	none	CCC(C(=O)O[C@H]1C[C@@H](C)C=C2[C@H]1[C@@H](CC[C@@H]1C[C@@H](O)CC(=O)O1)[C@H](C=C2)C)(C)C
ZINC000000897240	381.9	3	3	0	4.11	Moderately soluble	Moderately soluble	Poorly soluble	High	No	Yes	Yes	No	Yes	-5.53	1	0.55	0	0	2	3.62	none	none	none	none	CN1CCC[C@@H](CC1)n1nc(Cc2ccc(cc2)Cl)c2c(c1=O)cccc2
ZINC000100013130	570.64	4	4	1	4.11	Poorly soluble	Poorly soluble	Poorly soluble	High	No	No	Yes	Yes	Yes	-6.36	1	0.55	0	0	2	5.41	none	none	none	none	CO[C@@H]1[C@@H](C[C@H]2O[C@]1(C)n1c3ccccc3c3c1c1n2c2ccccc2c1c1c3CNC1=O)N(C(=O)c1ccccc1)C
ZINC000003831531	375.55	6	3	1	4.11	Soluble	Moderately soluble	Moderately soluble	High	No	Yes	Yes	No	No	-6.71	0	0.55	0	0	1	3.98	none	none	none	none	OC(=O)[C@@H]1CCCN(C1)CCC=C(c1sccc1C)c1sccc1C
ZINC000084668739	615.48	9	7	2	4.13	Poorly soluble	Poorly soluble	Poorly soluble	Low	Yes	No	Yes	No	Yes	-6.74	1	0.56	0	0	3	4.31	none	none	none	none	OC(=O)[C@@H](NC(=O)c1c(Cl)cc2c(c1Cl)CCN(C2)C(=O)c1ccc2c(c1)occ2)Cc1cccc(c1)S(=O)(=O)C
ZINC000068204830	738.87	17	8	4	4.14	Poorly soluble	Poorly soluble	Poorly soluble	Low	No	No	Yes	No	Yes	-7.19	2	0.17	0	1	3	6.33	none	none	none	none	COC(=O)N[C@H](C(=O)N1CCC[C@H]1c1ncc([nH]1)c1ccc(cc1)c1ccc(cc1)c1cnc([nH]1)[C@@H]1CCCN1C(=O)[C@H](C(C)C)NC(=O)OC)C(C)C
ZINC000000601229	381.9	3	3	0	4.16	Moderately soluble	Moderately soluble	Poorly soluble	High	No	Yes	Yes	No	Yes	-5.53	1	0.55	0	0	2	3.62	none	none	none	none	CN1CCC[C@H](CC1)n1nc(Cc2ccc(cc2)Cl)c2c(c1=O)cccc2
ZINC000003920027	500.57	6	8	1	4.16	Moderately soluble	Moderately soluble	Moderately soluble	Low	No	No	No	No	Yes	-6.54	1	0.55	0	1	2	5.95	none	none	none	none	FCSC(=O)[C@@]1(OC(=O)CC)[C@H](C)C[C@@H]2[C@]1(C)C[C@H](O)[C@]1([C@H]2C[C@@H](C2=CC(=O)C=C[C@]12C)F)F
ZINC000000968275	294.43	4	1	0	4.17	Moderately soluble	Moderately soluble	Poorly soluble	High	Yes	No	No	Yes	No	-3.98	0	0.55	0	0	1	3.55	none	none	none	none	CN(C[C@H](CN1c2ccccc2CCc2c1cccc2)C)C
ZINC000003831586	294.43	4	1	0	4.17	Moderately soluble	Moderately soluble	Poorly soluble	High	Yes	No	No	Yes	No	-3.98	0	0.55	0	0	1	3.55	none	none	none	none	CN(C[C@@H](CN1c2ccccc2CCc2c1cccc2)C)C
ZINC000000592419	403.21	8	6	1	4.17	Moderately soluble	Moderately soluble	Poorly soluble	High	Yes	Yes	Yes	Yes	Yes	-5.51	0	0.55	0	0	3	2.55	none	none	none	none	FC(Oc1ccc(cc1OCC1CC1)C(=O)Nc1c(Cl)cncc1Cl)F
ZINC000001996117	426.55	7	3	1	4.17	Moderately soluble	Moderately soluble	Poorly soluble	High	No	No	Yes	Yes	Yes	-5.61	0	0.55	0	0	2	3.69	none	none	none	none	NC(=O)C(c1ccccc1)(c1ccccc1)[C@@H]1CCN(C1)CCc1ccc2c(c1)CCO2
ZINC000001530769	339.47	9	3	0	4.18	Moderately soluble	Moderately soluble	Poorly soluble	High	No	No	No	Yes	Yes	-5.4	1	0.55	0	0	2	3.52	none	none	none	none	CCC(=O)O[C@](c1ccccc1)([C@@H](CN(C)C)C)Cc1ccccc1
ZINC000012468792	432.59	14	5	3	4.2	Moderately soluble	Moderately soluble	Moderately soluble	High	No	No	No	Yes	Yes	-5.91	0	0.55	0	1	3	4.97	none	none	none	none	O[C@@H](CCc1ccccc1)CC[C@H]1[C@H](O)C[C@@H]([C@@H]1C/C=C\CCCC(=O)OC(C)C)O
ZINC000001548097	426.48	8	7	0	4.2	Moderately soluble	Moderately soluble	Poorly soluble	High	No	Yes	Yes	Yes	Yes	-5.99	0	0.55	0	0	3	3.55	none	none	none	none	COc1cc(ccc1OCCCN1CCC(CC1)c1noc2c1ccc(c2)F)C(=O)C
ZINC000001851149	448.39	7	3	1	4.21	Moderately soluble	Moderately soluble	Poorly soluble	High	No	Yes	No	Yes	No	-5.74	0	0.55	0	0	2	3.15	none	none	none	none	O=C1CCc2c(N1)cc(cc2)OCCCCN1CCN(CC1)c1cccc(c1Cl)Cl
ZINC000000537822	375.86	6	4	1	4.22	Moderately soluble	Moderately soluble	Poorly soluble	High	Yes	Yes	No	Yes	Yes	-5.54	0	0.55	0	0	2	2.39	none	none	none	none	Fc1ccc(cc1)C(=O)CCCN1CCC(CC1)(O)c1ccc(cc1)Cl
ZINC000003872566	501.66	10	5	3	4.25	Moderately soluble	Moderately soluble	Poorly soluble	High	No	No	No	Yes	No	-7.22	1	0.55	0	0	2	4.12	none	none	none	none	OC(=O)C(c1ccc(cc1)[C@@H](CCCN1CCC(CC1)C(c1ccccc1)(c1ccccc1)O)O)(C)C
ZINC000001319780	467.64	5	5	2	4.26	Moderately soluble	Moderately soluble	Moderately soluble	High	No	Yes	No	No	No	-5.83	0	0.55	0	0	2	6.39	none	none	none	none	CO[C@]12CC[C@]3(C[C@@H]1[C@@](C(C)(C)C)(O)C)[C@@]14[C@H]2Oc2c4c(C[C@H]3N(CC1)CC1CC1)ccc2O
ZINC000001530638	309.33	7	5	1	4.27	Moderately soluble	Moderately soluble	Poorly soluble	High	Yes	Yes	No	Yes	Yes	-5.18	0	0.55	0	0	1	2.56	none	none	none	none	CNCC[C@H](c1ccccc1)Oc1ccc(cc1)C(F)(F)F
ZINC000006845963	304.53	15	0	0	4.27	Soluble	Very soluble	Poorly soluble	Low	Yes	No	No	Yes	No	-6.92	1	0.55	0	1	1	2.26	none	none	none	none	CCCCCCCCCCCCCCCC[n+]1ccccc1
ZINC000000121480	315.58	4	1	2	4.28	Moderately soluble	Moderately soluble	Poorly soluble	High	Yes	Yes	Yes	No	No	-4.44	1	0.55	0	0	1	1.93	none	none	none	none	O=C(Nc1ccc(c(c1)Cl)Cl)Nc1ccc(cc1)Cl
ZINC000003872931	428.53	7	5	1	4.28	Moderately soluble	Moderately soluble	Poorly soluble	High	Yes	Yes	Yes	Yes	Yes	-5.97	1	0.55	0	0	2	4.3	none	none	none	none	CCCCC1=NC2(C(=O)N1Cc1ccc(cc1)c1ccccc1c1n[nH]nn1)CCCC2
ZINC000003824921	501.66	10	5	3	4.28	Moderately soluble	Moderately soluble	Poorly soluble	High	No	No	No	Yes	No	-7.22	1	0.55	0	0	2	4.12	none	none	none	none	OC(=O)C(c1ccc(cc1)[C@H](CCCN1CCC(CC1)C(c1ccccc1)(c1ccccc1)O)O)(C)C
ZINC000016159083	427.55	10	4	1	4.29	Moderately soluble	Moderately soluble	Poorly soluble	High	No	Yes	No	Yes	Yes	-5.69	0	0.55	0	0	3	3.02	none	none	none	none	CC(COc1ccc(cc1)CNC(=O)N(C1CCN(CC1)C)Cc1ccc(cc1)F)C
ZINC000000004028	315.47	6	2	1	4.3	Moderately soluble	Moderately soluble	Moderately soluble	High	Yes	No	Yes	Yes	No	-4.75	0	0.55	0	0	1	3.32	none	none	none	none	CCCN([C@H]1CCc2c(C1)cccc2O)CCc1cccs1
ZINC000036701290	532.56	6	8	1	4.3	Moderately soluble	Moderately soluble	Poorly soluble	High	No	Yes	Yes	Yes	No	-6.63	1	0.55	0	1	2	3.97	none	none	none	none	CN1CCN(CC1)Cc1ccc(cc1C(F)(F)F)NC(=O)c1ccc(c(c1)C#Cc1cnc2n1nccc2)C
ZINC000003812888	454.6	13	6	0	4.31	Moderately soluble	Moderately soluble	Poorly soluble	High	No	No	No	Yes	Yes	-6.38	0	0.55	0	0	3	3.75	none	none	none	none	COc1ccc(cc1OC)CCN(CCC[C@](c1ccc(c(c1)OC)OC)(C(C)C)C#N)C
ZINC000001530637	309.33	7	5	1	4.32	Moderately soluble	Moderately soluble	Poorly soluble	High	Yes	Yes	No	Yes	Yes	-5.18	0	0.55	0	0	1	2.56	none	none	none	none	CNCC[C@@H](c1ccccc1)Oc1ccc(cc1)C(F)(F)F
ZINC000000005151	315.47	6	2	1	4.33	Moderately soluble	Moderately soluble	Moderately soluble	High	Yes	No	Yes	Yes	No	-4.75	0	0.55	0	0	1	3.32	none	none	none	none	CCCN([C@@H]1CCc2c(C1)cccc2O)CCc1cccs1
ZINC000066166864	482.62	3	4	1	4.33	Poorly soluble	Poorly soluble	Poorly soluble	High	No	Yes	Yes	No	No	-5.52	0	0.55	0	0	2	3.92	none	none	none	none	CCc1cc2C(=O)c3c4ccc(cc4[nH]c3C(c2cc1N1CCC(CC1)N1CCOCC1)(C)C)C#N
ZINC000003810860	409.43	6	5	2	4.33	Moderately soluble	Moderately soluble	Poorly soluble	High	No	Yes	No	Yes	Yes	-5.99	1	0.55	0	0	2	3.37	none	none	none	none	Oc1ccc(cc1)[C@@H]1[C@@H](CC[C@@H](c2ccc(cc2)F)O)C(=O)N1c1ccc(cc1)F
ZINC000003992105	538.58	6	9	1	4.35	Moderately soluble	Poorly soluble	Moderately soluble	Low	No	No	No	No	Yes	-6.16	1	0.55	0	1	2	5.97	none	none	none	none	FCSC(=O)[C@@]1(OC(=O)c2ccco2)[C@H](C)C[C@@H]2[C@]1(C)C[C@H](O)[C@]1([C@H]2C[C@@H](C2=CC(=O)C=C[C@]12C)F)F
ZINC000053683345	475.35	5	6	1	4.35	Moderately soluble	Moderately soluble	Poorly soluble	High	No	Yes	Yes	Yes	No	-6.32	0	0.55	0	0	2	3.62	none	none	none	none	COc1cc2c(cc1OCC1CCN(CC1)C)[nH]cn/c/2=N/c1ccc(cc1F)Br
ZINC000004474682	500.55	14	9	3	4.39	Moderately soluble	Moderately soluble	Moderately soluble	High	No	No	No	No	Yes	-6.47	1	0.55	0	1	3	5.2	none	none	none	none	CC(OC(=O)CCC/C=C\C[C@H]1[C@@H](O)C[C@H]([C@@H]1/C=C/[C@H](COc1cccc(c1)C(F)(F)F)O)O)C
ZINC000000584092	360.83	7	4	0	4.4	Moderately soluble	Poorly soluble	Poorly soluble	High	Yes	Yes	Yes	Yes	No	-4.83	0	0.55	0	0	2	2.64	none	none	none	none	CC(OC(=O)C(Oc1ccc(cc1)C(=O)c1ccc(cc1)Cl)(C)C)C
ZINC000070466416	501.51	10	7	2	4.4	Poorly soluble	Poorly soluble	Poorly soluble	High	No	Yes	Yes	Yes	Yes	-5.53	1	0.55	0	1	3	3.09	none	none	none	none	COc1cc2c(ccnc2cc1OC)Oc1ccc(cc1)NC(=O)C1(CC1)C(=O)Nc1ccc(cc1)F
ZINC000003798537	452.59	11	4	2	4.41	Moderately soluble	Poorly soluble	Poorly soluble	High	No	No	Yes	Yes	Yes	-5.38	0	0.56	0	0	3	3.89	none	none	none	none	CCOc1cc(ccc1C(=O)O)CC(=O)N[C@H](c1ccccc1N1CCCCC1)CC(C)C
ZINC000084758479	433.57	7	3	1	4.41	Moderately soluble	Poorly soluble	Poorly soluble	High	Yes	Yes	Yes	Yes	Yes	-5.63	0	0.55	0	0	2	3.17	none	none	none	none	O=c1ccc2c([nH]1)cc(cc2)OCCCCN1CCN(CC1)c1cccc2c1ccs2
ZINC000003833846	567.78	12	5	4	4.41	Poorly soluble	Poorly soluble	Poorly soluble	Low	No	Yes	No	No	Yes	-5.74	1	0.55	0	0	3	5.58	none	none	none	none	O[C@@H]([C@@H](NC(=O)c1cccc(c1C)O)CSc1ccccc1)CN1C[C@H]2CCCC[C@H]2C[C@H]1C(=O)NC(C)(C)C
ZINC000006745272	482.82	9	8	3	4.41	Moderately soluble	Moderately soluble	Poorly soluble	Low	Yes	Yes	Yes	Yes	Yes	-6.28	0	0.55	0	0	3	3.04	none	none	none	none	CNC(=O)c1nccc(c1)Oc1ccc(c(c1)F)NC(=O)Nc1ccc(c(c1)C(F)(F)F)Cl
ZINC000003871832	454.6	13	6	0	4.42	Moderately soluble	Moderately soluble	Poorly soluble	High	No	No	No	Yes	Yes	-6.38	0	0.55	0	0	3	3.75	none	none	none	none	COc1ccc(cc1OC)CCN(CCC[C@@](c1ccc(c(c1)OC)OC)(C(C)C)C#N)C
ZINC000000537931	382.88	3	3	0	4.43	Moderately soluble	Moderately soluble	Poorly soluble	High	Yes	Yes	Yes	Yes	Yes	-4.94	0	0.55	0	0	2	3.56	none	none	none	none	CCOC(=O)N1CCC(=C2c3ccc(cc3CCc3c2nccc3)Cl)CC1
ZINC000014210642	568.53	10	10	1	4.43	Poorly soluble	Poorly soluble	Insoluble	Low	Yes	Yes	Yes	No	No	-6.26	2	0.17	0	0	3	4.32	none	none	none	none	CCOc1nc2c(n1Cc1ccc(cc1)c1ccccc1c1noc(=O)[nH]1)c(ccc2)C(=O)OCc1oc(=O)oc1C
ZINC000052509463	392.49	5	3	3	4.47	Moderately soluble	Poorly soluble	Poorly soluble	High	No	Yes	No	No	Yes	-4.73	0	0.55	0	0	2	3.02	none	none	none	none	O=C(c1c[nH]c2c(c1=O)cccc2)Nc1cc(O)c(cc1C(C)(C)C)C(C)(C)C
ZINC000003797541	349.51	1	2	1	4.47	Moderately soluble	Moderately soluble	Moderately soluble	High	Yes	No	No	No	No	-5.14	1	0.55	0	1	1	5.06	none	none	none	none	O[C@H]1CC[C@]2(C(=CC[C@@H]3[C@@H]2CC[C@]2([C@H]3CC=C2c2cccnc2)C)C1)C
ZINC000001853550	306.23	2	1	1	4.55	Moderately soluble	Moderately soluble	Poorly soluble	High	Yes	Yes	No	Yes	No	-4.77	1	0.55	0	0	1	3.14	none	none	none	none	CN[C@H]1CC[C@H](c2c1cccc2)c1ccc(c(c1)Cl)Cl
ZINC000000596881	381.68	6	2	0	4.56	Moderately soluble	Moderately soluble	Poorly soluble	High	Yes	Yes	Yes	Yes	Yes	-4.87	0	0.55	0	0	2	3.13	none	none	none	none	Clc1ccc(cc1)CO[C@@H](c1ccc(cc1Cl)Cl)Cn1cncc1
ZINC000013912394	452.53	13	7	2	4.56	Moderately soluble	Moderately soluble	Moderately soluble	High	No	No	No	Yes	Yes	-5.89	0	0.55	0	1	3	4.79	none	none	none	none	CC(OC(=O)CCC/C=C\C[C@H]1[C@@H](O)C[C@H]([C@@H]1/C=C/C(COc1ccccc1)(F)F)O)C
ZINC000000402830	343.89	6	2	0	4.59	Moderately soluble	Moderately soluble	Poorly soluble	High	No	No	No	Yes	Yes	-4.83	1	0.55	0	0	1	3.41	none	none	none	none	Clc1ccc(cc1)[C@@](c1ccccc1)(OCC[C@H]1CCCN1C)C
ZINC000001542199	351.46	3	3	0	4.61	Moderately soluble	Moderately soluble	Poorly soluble	High	Yes	Yes	Yes	No	No	-4.96	0	0.55	0	1	2	3.39	none	none	none	none	CCOC(=O)c1ccc(nc1)C#Cc1ccc2c(c1)C(C)(C)CCS2
ZINC000000643055	381.68	6	2	0	4.62	Moderately soluble	Moderately soluble	Poorly soluble	High	Yes	Yes	Yes	Yes	Yes	-4.87	0	0.55	0	0	2	3.13	none	none	none	none	Clc1ccc(cc1)CO[C@H](c1ccc(cc1Cl)Cl)Cn1cncc1
ZINC000006716957	529.52	8	8	2	4.63	Poorly soluble	Poorly soluble	Insoluble	Low	No	Yes	Yes	Yes	Yes	-6.05	1	0.55	0	0	3	3.81	none	none	none	none	Cc1ncn(c1)c1cc(NC(=O)c2ccc(c(c2)Nc2nccc(n2)c2cccnc2)C)cc(c1)C(F)(F)F
ZINC000003807804	344.84	4	1	0	4.64	Moderately soluble	Moderately soluble	Poorly soluble	High	Yes	Yes	Yes	Yes	Yes	-4.56	1	0.55	0	0	1	2.25	none	none	none	none	Clc1ccccc1C(n1cncc1)(c1ccccc1)c1ccccc1
ZINC000000057522	307.41	4	1	0	4.66	Moderately soluble	Poorly soluble	Poorly soluble	High	Yes	Yes	Yes	No	No	-4.3	1	0.55	0	1	1	2.68	none	none	none	none	Cc1cccc(c1)N(C(=S)Oc1ccc2c(c1)cccc2)C
ZINC000000537928	477.04	8	3	1	4.67	Moderately soluble	Moderately soluble	Poorly soluble	High	Yes	Yes	No	Yes	Yes	-5.65	1	0.55	0	0	3	3.17	none	none	none	none	Clc1ccc(cc1)C1(O)CCN(CC1)CCC(C(=O)N(C)C)(c1ccccc1)c1ccccc1
ZINC000003931840	517.76	6	5	1	4.68	Poorly soluble	Poorly soluble	Moderately soluble	High	No	No	No	No	No	-5.13	1	0.55	0	1	2	7.51	none	none	none	none	C=C[C@]1(C)C[C@@H](OC(=O)CSC2C[C@@H]3CC[C@H](C2)N3C)[C@]2(C)[C@H](C)CC[C@]3([C@H]([C@@H]1O)C)[C@H]2C(=O)CC3
ZINC000009302201	300.44	5	2	1	4.68	Poorly soluble	Poorly soluble	Moderately soluble	High	No	No	No	No	No	-5.13	1	0.55	0	1	2	7.51	none	none	none	none	C/C(=C\C=C/C(=C\C(=O)O)/C)/C=C\C1=C(C)CCCC1(C)C
ZINC000027428713	534.43	8	12	2	4.72	Moderately soluble	Moderately soluble	Poorly soluble	Low	No	No	No	Yes	Yes	-6.58	1	0.55	0	0	3	4.57	none	none	none	none	Fc1ccc(cc1)[C@H]1[C@H](OCCN1Cc1n[nH]c(=O)[nH]1)O[C@@H](c1cc(cc(c1)C(F)(F)F)C(F)(F)F)C
ZINC000100052691	478.62	12	5	2	4.75	Moderately soluble	Poorly soluble	Moderately soluble	High	No	No	Yes	Yes	Yes	-6	0	0.55	0	2	3	5.66	none	none	none	none	CC#CC[C@@H]([C@@H](/C=C/[C@@H]1[C@@H](O)C[C@H]2[C@H]1C/C(=C\CCCC(=O)OCC(=O)c1ccccc1)/C2)O)C
ZINC000100052685	478.62	12	5	2	4.77	Moderately soluble	Poorly soluble	Moderately soluble	High	No	No	Yes	Yes	Yes	-6	0	0.55	0	2	3	5.66	none	none	none	none	CC#CC[C@@H]([C@H](/C=C/[C@@H]1[C@@H](O)C[C@H]2[C@H]1C/C(=C\CCCC(=O)OCC(=O)c1ccccc1)/C2)O)C
ZINC000068153186	519.56	6	8	2	4.77	Poorly soluble	Poorly soluble	Poorly soluble	Low	No	Yes	Yes	No	Yes	-6.08	1	0.55	0	0	2	4.05	none	none	none	none	Nc1nccc(n1)c1sc(nc1c1cccc(c1F)NS(=O)(=O)c1c(F)cccc1F)C(C)(C)C
ZINC000100052681	478.62	12	5	2	4.78	Moderately soluble	Poorly soluble	Moderately soluble	High	No	No	Yes	Yes	Yes	-6	0	0.55	0	2	3	5.66	none	none	none	none	CC#CC[C@H]([C@H](/C=C/[C@@H]1[C@@H](O)C[C@H]2[C@H]1C/C(=C\CCCC(=O)OCC(=O)c1ccccc1)/C2)O)C
ZINC000003817234	513.67	9	6	1	4.83	Moderately soluble	Poorly soluble	Poorly soluble	High	No	No	No	Yes	Yes	-5.78	2	0.17	0	0	3	5.66	none	none	none	none	O=C(C1CCC(CC1)(F)F)N[C@H](c1ccccc1)CCN1[C@@H]2CC[C@H]1CC(C2)n1c(C)nnc1C(C)C
ZINC000100003902	513.67	9	6	1	4.83	Moderately soluble	Poorly soluble	Poorly soluble	High	No	No	No	Yes	Yes	-5.78	2	0.17	0	0	3	5.66	none	none	none	none	O=C(C1CCC(CC1)(F)F)N[C@H](c1ccccc1)CCN1[C@@H]2CC[C@H]1C[C@@H](C2)n1c(C)nnc1C(C)C
ZINC000004097310	563.66	16	7	1	4.85	Poorly soluble	Poorly soluble	Poorly soluble	Low	No	No	Yes	No	Yes	-5.31	1	0.56	0	2	3	6.19	none	none	none	none	CCC(=O)O[C@@H](C(C)C)O[P@@](=O)(CC(=O)N1C[C@@H](C[C@H]1C(=O)O)C1CCCCC1)CCCCc1ccccc1
ZINC000004097309	563.66	16	7	1	4.86	Poorly soluble	Poorly soluble	Poorly soluble	Low	No	No	Yes	No	Yes	-5.31	1	0.56	0	2	3	6.19	none	none	none	none	CCC(=O)O[C@@H](C(C)C)O[P@](=O)(CC(=O)N1C[C@@H](C[C@H]1C(=O)O)C1CCCCC1)CCCCc1ccccc1
ZINC000100052688	478.62	12	5	2	4.86	Moderately soluble	Poorly soluble	Moderately soluble	High	No	No	Yes	Yes	Yes	-6	0	0.55	0	2	3	5.66	none	none	none	none	CC#CC[C@H]([C@@H](/C=C/[C@@H]1[C@@H](O)C[C@H]2[C@H]1C/C(=C\CCCC(=O)OCC(=O)c1ccccc1)/C2)O)C
ZINC000000968336	325.49	7	2	1	4.88	Moderately soluble	Moderately soluble	Poorly soluble	High	No	No	No	Yes	No	-4.28	1	0.55	0	0	1	2.96	none	none	none	none	Cc1ccc(c(c1)[C@@H](c1ccccc1)CCN(C(C)C)C(C)C)O
ZINC000204073689	492.58	7	6	1	4.88	Moderately soluble	Poorly soluble	Poorly soluble	High	No	No	Yes	Yes	Yes	-5.56	0	0.55	0	1	2	5.43	none	none	none	none	CCOC(=O)N[C@@H]1CC[C@@H]2[C@@H](C1)C[C@@H]1[C@H]([C@H]2/C=C\c2ccc(cn2)c2cccc(c2)F)[C@H](OC1=O)C
ZINC000068202099	485.5	7	7	1	4.89	Poorly soluble	Poorly soluble	Poorly soluble	High	No	Yes	Yes	Yes	Yes	-5.14	0	0.55	0	0	2	4.16	none	none	none	none	C[C@@H]1O[C@H](C)CN(C1)c1ccc(cn1)NC(=O)c1cccc(c1C)c1ccc(cc1)OC(F)(F)F
ZINC000003925861	492.58	7	6	1	4.91	Moderately soluble	Poorly soluble	Poorly soluble	High	No	No	Yes	Yes	Yes	-5.56	0	0.55	0	1	2	5.43	none	none	none	none	CCOC(=O)N[C@@H]1CC[C@@H]2[C@@H](C1)C[C@@H]1[C@H]([C@H]2/C=C/c2ccc(cn2)c2cccc(c2)F)[C@H](OC1=O)C
ZINC000003977764	563.66	16	7	1	4.92	Poorly soluble	Poorly soluble	Poorly soluble	Low	No	No	Yes	No	Yes	-5.31	1	0.56	0	2	3	6.19	none	none	none	none	CCC(=O)O[C@H](C(C)C)O[P@@](=O)(CC(=O)N1C[C@@H](C[C@H]1C(=O)O)C1CCCCC1)CCCCc1ccccc1
ZINC000036766734	300.44	5	2	1	4.93	Moderately soluble	Poorly soluble	Soluble	High	Yes	Yes	Yes	No	No	-3.66	1	0.85	0	2	1	4.1	none	none	none	none	C/C(=C/C=C/C(=C/C(=O)O)/C)/C=C\C1=C(C)CCCC1(C)C
ZINC000096014710	300.44	5	2	1	4.93	Moderately soluble	Poorly soluble	Soluble	High	Yes	Yes	Yes	No	No	-3.66	1	0.85	0	2	1	4.1	none	none	none	none	C/C(=C/C=C/C(=C\C(=O)O)/C)/C=C\C1=C(C)CCCC1(C)C
ZINC000100013500	517.76	6	5	1	4.93	Poorly soluble	Poorly soluble	Moderately soluble	High	No	No	No	No	No	-5.13	1	0.55	0	1	2	7.51	none	none	none	none	C=C[C@]1(C)C[C@@H](OC(=O)CS[C@@H]2C[C@H]3CC[C@@H](C2)N3C)[C@]2(C)[C@H](C)CC[C@]3([C@H]([C@@H]1O)C)[C@H]2C(=O)CC3
ZINC000033943508	300.44	5	2	1	4.98	Moderately soluble	Poorly soluble	Soluble	High	Yes	Yes	Yes	No	No	-3.66	1	0.85	0	2	1	4.1	none	none	none	none	C/C(=C/C=C/C(=C\C(=O)O)/C)/C=C/C1=C(C)CCCC1(C)C
ZINC000003920355	563.66	16	7	1	4.98	Poorly soluble	Poorly soluble	Poorly soluble	Low	No	No	Yes	No	Yes	-5.31	1	0.56	0	2	3	6.19	none	none	none	none	CCC(=O)O[C@H](C(C)C)O[P@](=O)(CC(=O)N1C[C@@H](C[C@H]1C(=O)O)C1CCCCC1)CCCCc1ccccc1
ZINC000012503187	498.57	6	3	2	4.99	Poorly soluble	Poorly soluble	Insoluble	High	No	Yes	No	No	No	-5.32	0	0.55	0	0	2	3.97	none	none	none	none	Cc1[nH]c2c(n1)CCN(c1c2cccc1)C(=O)c1ccc(cc1)NC(=O)c1ccccc1c1ccccc1
ZINC000012661824	300.44	5	2	1	5.01	Moderately soluble	Poorly soluble	Soluble	High	Yes	Yes	Yes	No	No	-3.66	1	0.85	0	2	1	4.1	none	none	none	none	C/C(=C/C=C/C(=C/C(=O)O)/C)/C=C/C1=C(C)CCCC1(C)C
ZINC000085537014	776.02	24	8	3	5.02	Poorly soluble	Poorly soluble	Insoluble	Low	No	No	No	No	Yes	-6.98	2	0.17	0	0	3	6.7	none	none	none	none	O=C(N[C@@H](Cc1ccccc1)CC[C@H](Cc1ccccc1)NC(=O)[C@@H](NC(=O)N(Cc1csc(n1)C(C)C)C)CCN1CCOCC1)OCc1cncs1
ZINC000003873296	429.13	6	3	0	5.12	Poorly soluble	Poorly soluble	Poorly soluble	High	Yes	Yes	Yes	No	No	-4.58	1	0.55	0	2	2	3.1	none	none	none	none	Clc1ccc(c(c1)Cl)CO/N=C(\c1ccc(cc1Cl)Cl)/Cn1cncc1
ZINC000000607971	416.13	6	2	0	5.12	Poorly soluble	Poorly soluble	Poorly soluble	High	Yes	Yes	Yes	Yes	Yes	-4.63	1	0.55	0	0	2	3.13	none	none	none	none	Clc1ccc(c(c1)Cl)CO[C@@H](c1ccc(cc1Cl)Cl)Cn1cncc1
ZINC000000896740	416.13	6	2	0	5.13	Poorly soluble	Poorly soluble	Poorly soluble	High	Yes	Yes	Yes	Yes	Yes	-4.63	1	0.55	0	0	2	3.13	none	none	none	none	Clc1ccc(c(c1)Cl)CO[C@H](c1ccc(cc1Cl)Cl)Cn1cncc1
ZINC000001550477	581.06	11	8	2	5.13	Poorly soluble	Poorly soluble	Insoluble	Low	No	Yes	Yes	Yes	Yes	-6.21	1	0.55	0	0	3	4.05	none	none	none	none	Fc1cccc(c1)COc1ccc(cc1Cl)Nc1ncnc2c1cc(cc2)c1ccc(o1)CNCCS(=O)(=O)C
ZINC000003873295	429.13	6	3	0	5.14	Poorly soluble	Poorly soluble	Poorly soluble	High	Yes	Yes	Yes	No	No	-4.58	1	0.55	0	2	2	3.1	none	none	none	none	Clc1ccc(c(c1)Cl)CO/N=C(/c1ccc(cc1Cl)Cl)\Cn1cncc1
ZINC000003830716	452.59	9	4	0	5.15	Poorly soluble	Poorly soluble	Poorly soluble	High	No	Yes	No	Yes	Yes	-4.76	1	0.55	0	0	3	3.3	none	none	none	none	CCOC(=O)C1(CCN(CC1)CCC(c1ccccc1)(c1ccccc1)C#N)c1ccccc1
ZINC000003944422	720.94	22	7	4	5.19	Poorly soluble	Insoluble	Insoluble	Low	No	No	No	No	Yes	-6.4	2	0.17	0	0	3	6.45	none	none	none	none	O=C(N[C@H]([C@H](C[C@H](Cc1ccccc1)NC(=O)[C@H](C(C)C)NC(=O)N(Cc1csc(n1)C(C)C)C)O)Cc1ccccc1)OCc1cncs1
ZINC000003816514	500.48	7	9	2	5.2	Moderately soluble	Moderately soluble	Poorly soluble	High	No	No	No	Yes	Yes	-6.21	2	0.17	0	0	2	4.73	none	none	none	none	O=C1CC[C@@]2(N1)CC[C@@](NC2)(CO[C@@H](c1cc(cc(c1)C(F)(F)F)C(F)(F)F)C)c1ccccc1
ZINC000001530625	314.46	4	2	1	5.33	Poorly soluble	Poorly soluble	Moderately soluble	High	No	Yes	Yes	Yes	No	-3.27	1	0.55	0	1	1	4.27	none	none	none	none	CCCCCc1cc(O)c2c(c1)OC([C@H]1[C@H]2C=C(C)CC1)(C)C
ZINC000000896717	575.68	10	7	2	5.35	Poorly soluble	Poorly soluble	Poorly soluble	Low	No	No	Yes	No	No	-5.52	1	0.55	0	2	3	4.36	none	none	none	none	COc1cc(ccc1Cc1cn(c2c1cc(cc2)NC(=O)OC1CCCC1)C)/C(=N/S(=O)(=O)c1ccccc1C)/O
ZINC000096272772	558.14	9	6	3	5.45	Poorly soluble	Poorly soluble	Insoluble	Low	No	Yes	No	Yes	No	-5.15	1	0.55	0	0	3	4.25	none	none	none	none	CC(Oc1cc(C2CCNCC2)c(cc1Nc1ncc(c(n1)Nc1ccccc1S(=O)(=O)C(C)C)Cl)C)C
ZINC000001542930	372.54	6	3	1	5.62	Poorly soluble	Poorly soluble	Poorly soluble	High	No	No	No	Yes	Yes	-3.29	1	0.55	0	0	2	4.35	none	none	none	none	CCCCCCC(c1cc(O)c2c(c1)OC([C@H]1[C@H]2CC(=O)CC1)(C)C)(C)C
ZINC000003932831	528.53	5	8	2	5.71	Poorly soluble	Poorly soluble	Poorly soluble	Low	No	No	No	No	Yes	-5.71	2	0.17	0	0	2	5.36	none	none	none	none	O=C1C=C[C@]2([C@H](N1)CC[C@@H]1[C@@H]2CC[C@]2([C@H]1CC[C@@H]2C(=O)Nc1cc(ccc1C(F)(F)F)C(F)(F)F)C)C
ZINC000001530886	514.62	7	4	1	5.92	Poorly soluble	Poorly soluble	Insoluble	Low	No	Yes	No	No	No	-4.53	2	0.85	0	0	2	3.79	none	none	none	none	CCCc1nc2c(n1Cc1ccc(cc1)c1ccccc1C(=O)O)cc(cc2C)c1nc2c(n1C)cccc2
ZINC000100022637	602.66	12	9	2	5.92	Poorly soluble	Poorly soluble	Insoluble	Low	No	Yes	No	Yes	Yes	-5.2	1	0.56	0	0	3	5.39	none	none	none	none	CCC[C@@]1(CCc2ccccc2)CC(=O)C(=C(O1)O)[C@@H](c1cccc(c1)NS(=O)(=O)c1ccc(cn1)C(F)(F)F)CC
ZINC000100016058	602.66	12	9	2	6.02	Poorly soluble	Poorly soluble	Insoluble	Low	No	Yes	No	Yes	Yes	-5.03	1	0.56	0	0	3	5.29	none	none	none	none	CCC[C@@]1(CCc2ccccc2)CC(=C(C(=O)O1)[C@@H](c1cccc(c1)NS(=O)(=O)c1ccc(cn1)C(F)(F)F)CC)O
ZINC000049933061	556.76	18	6	1	6.05	Poorly soluble	Poorly soluble	Insoluble	Low	Yes	Yes	No	Yes	Yes	-4.56	1	0.55	0	0	3	4.7	none	none	none	none	CCCCc1oc2c(c1C(=O)c1ccc(cc1)OCCCN(CCCC)CCCC)cc(cc2)NS(=O)(=O)C
ZINC000038945666	530.65	20	6	0	6.12	Poorly soluble	Poorly soluble	Insoluble	High	No	Yes	No	Yes	No	-4.78	2	0.17	0	1	3	3.75	none	none	none	none	O=C(OC(COC(=O)CCCc1ccccc1)COC(=O)CCCc1ccccc1)CCCc1ccccc1
ZINC000011681563	578.59	8	9	0	6.31	Poorly soluble	Poorly soluble	Poorly soluble	Low	No	No	No	Yes	No	-5.03	2	0.17	0	0	3	4.06	none	none	none	none	CN1CCN(CC1)c1ncc(c(c1)c1ccccc1C)N(C(=O)C(c1cc(cc(c1)C(F)(F)F)C(F)(F)F)(C)C)C
ZINC000003831151	586.18	12	4	2	7.2	Poorly soluble	Poorly soluble	Insoluble	Low	No	Yes	No	Yes	Yes	-4.39	2	0.56	0	0	3	4.74	none	none	none	none	OC(=O)CC1(CS[C@@H](c2cccc(c2)/C=C/c2ccc3c(n2)cc(cc3)Cl)CCc2ccccc2C(O)(C)C)CC1
ZINC000003995807	606.77	15	8	2	8.01	Poorly soluble	Insoluble	Poorly soluble	Low	No	No	No	No	Yes	-3.46	2	0.17	0	1	3	5.98	none	none	none	none	O=[S@@](CCCC(C(F)(F)F)(F)F)CCCCCCCCC[C@@H]1Cc2cc(O)ccc2[C@@H]2[C@H]1[C@@H]1CC[C@@H]([C@]1(CC2)C)O
ZINC000003995811	606.77	15	8	2	8.02	Poorly soluble	Insoluble	Poorly soluble	Low	No	No	No	No	Yes	-3.46	2	0.17	0	1	3	5.98	none	none	none	none	O=[S@](CCCC(C(F)(F)F)(F)F)CCCCCCCCC[C@@H]1Cc2cc(O)ccc2[C@@H]2[C@H]1[C@@H]1CC[C@@H]([C@]1(CC2)C)O
ZINC000003926298	606.77	15	8	2	8.05	Poorly soluble	Insoluble	Poorly soluble	Low	No	No	No	No	Yes	-3.46	2	0.17	0	1	3	5.98	none	none	none	none	O=[S@](CCCC(C(F)(F)F)(F)F)CCCCCCCCC[C@@H]1Cc2cc(O)ccc2[C@@H]2[C@@H]1[C@@H]1CC[C@@H]([C@]1(CC2)C)O
ZINC000003995809	606.77	15	8	2	8.07	Poorly soluble	Insoluble	Poorly soluble	Low	No	No	No	No	Yes	-3.46	2	0.17	0	1	3	5.98	none	none	none	none	O=[S@@](CCCC(C(F)(F)F)(F)F)CCCCCCCCC[C@@H]1Cc2cc(O)ccc2[C@@H]2[C@@H]1[C@@H]1CC[C@@H]([C@]1(CC2)C)O
ZINC000004095858	430.71	12	2	1	8.29	Poorly soluble	Insoluble	Poorly soluble	Low	No	No	No	No	No	-1.33	1	0.55	0	0	3	5.17	none	none	none	none	C[C@@H](CCC[C@]1(C)CCc2c(O1)c(C)c(c(c2C)O)C)CCC[C@@H](CCCC(C)C)C

## Sheet: fdaallADMET
Molecule	Formula	MW	#Heavy atoms	#Aromatic heavy atoms	Fraction Csp3	#Rotatable bonds	#H-bond acceptors	#H-bond donors	MR	TPSA	iLOGP	XLOGP3	WLOGP	MLOGP	Silicos-IT Log P	Consensus Log P	ESOL Log S	ESOL Solubility (mg/ml)	ESOL Solubility (mol/l)	ESOL Class	Ali Log S	Ali Solubility (mg/ml)	Ali Solubility (mol/l)	Ali Class	Silicos-IT LogSw	Silicos-IT Solubility (mg/ml)	Silicos-IT Solubility (mol/l)	Silicos-IT class	GI absorption	BBB permeant	Pgp substrate	CYP1A2 inhibitor	CYP2C19 inhibitor	CYP2C9 inhibitor	CYP2D6 inhibitor	CYP3A4 inhibitor	log Kp (cm/s)	Lipinski #violations	Ghose #violations	Veber #violations	Egan #violations	Muegge #violations	Bioavailability Score	PAINS #alerts	Brenk #alerts	Leadlikeness #violations	Synthetic Accessibility	Mutagenic	Tumorigenic
ZINC000000000053	C9H8O4	180.16	13	6	0.11	3	4	1	44.9	63.6	1.3	1.19	1.31	1.51	1.1	1.28	-1.85	2.54	0.0141	Very soluble	-2.12	1.36	0.00756	Soluble	-1.85	2.57	0.0143	Soluble	High	Yes	No	No	No	No	No	No	-6.55	0	0	0	0	1	0.85	0	1	1	1.52	high	high
ZINC000000000061	C10H12ClNO2	213.66	14	6	0.3	4	3	2	55.32	63.32	1.66	-0.96	1.86	1.96	1.87	1.28	-0.61	52.1	0.244	Very soluble	0.12	279	1.3	Highly soluble	-2.89	0.273	0.00128	Soluble	High	Yes	No	No	No	No	No	No	-8.28	0	0	0	0	0	0.55	0	0	1	1.81	none	none
ZINC000000000083	C7H17N2O2+	161.22	11	0	0.86	4	2	1	42.52	52.32	-2.12	0.03	0.18	-3.38	-3.31	-1.72	-0.59	41	0.254	Very soluble	-0.68	33.6	0.208	Very soluble	-1.26	8.92	0.0553	Soluble	High	No	No	No	No	No	No	No	-7.26	0	0	0	0	1	0.55	0	1	1	2.24	high	low
ZINC000000000096	C16H19BrN2	319.24	19	12	0.31	5	2	0	83.51	16.13	3.37	3.45	3.93	3.16	4.04	3.59	-4.13	0.0237	7.41e-05	Moderately soluble	-3.47	0.108	0.000339	Soluble	-6.34	0.000145	4.55e-07	Poorly soluble	High	Yes	No	Yes	No	No	Yes	No	-5.8	0	0	0	0	0	0.55	0	0	0	2.77	none	none
ZINC000000000122	C16H19ClN2O	290.79	20	12	0.31	6	3	0	81.91	25.36	3.45	2.9	3.08	2.16	3.54	3.02	-3.52	0.0882	0.000303	Soluble	-3.09	0.235	0.000807	Soluble	-5.86	0.000401	1.38e-06	Moderately soluble	High	Yes	No	No	Yes	No	Yes	No	-6.01	0	0	0	0	0	0.55	0	0	0	2.98	none	none
ZINC000000000128	C16H24N2O3	292.37	21	6	0.56	6	4	3	85.88	70.59	2.74	0.97	1.13	1.08	2.38	1.66	-2.08	2.44	0.00833	Soluble	-2.04	2.67	0.00912	Soluble	-4.45	0.0105	3.58e-05	Moderately soluble	High	No	Yes	No	No	No	Yes	No	-7.39	0	0	0	0	0	0.55	0	0	0	3.12	none	none
ZINC000000000196	C17H25NO3	291.39	21	6	0.59	7	4	1	82.74	49.77	3.3	2.74	2.18	2.02	2.73	2.59	-3.12	0.22	0.000755	Soluble	-3.44	0.106	0.000363	Soluble	-3.85	0.0412	0.000141	Soluble	High	Yes	No	No	No	No	Yes	No	-6.13	0	0	0	0	0	0.55	0	0	0	3.19	none	none
ZINC000000000215	C13H19NO	205.3	15	6	0.46	5	2	0	63.57	20.31	2.76	2.81	2.6	2.32	2.58	2.61	-2.85	0.291	0.00142	Soluble	-2.89	0.262	0.00128	Soluble	-3.71	0.0402	0.000196	Soluble	High	Yes	No	No	No	No	No	No	-5.56	0	0	0	0	0	0.55	0	0	1	1.78	none	none
ZINC000000000242	C17H22N2O	270.37	20	12	0.35	6	3	0	81.59	25.36	3.05	2.46	2.81	1.89	3.12	2.67	-3.11	0.208	0.000769	Soluble	-2.64	0.624	0.00231	Soluble	-5.64	0.000621	2.3e-06	Moderately soluble	High	Yes	No	No	No	No	Yes	No	-6.2	0	0	0	0	0	0.55	0	0	0	3.04	none	none
ZINC000000000257	C16H25NO4	295.37	21	6	0.56	10	5	2	81.6	67.79	3.63	1.85	1.53	1.61	2.72	2.27	-2.39	1.21	0.00409	Soluble	-2.89	0.377	0.00127	Soluble	-4.17	0.0198	6.71e-05	Moderately soluble	High	Yes	No	No	No	No	Yes	No	-6.79	0	0	0	0	0	0.55	0	0	1	2.68	none	none
ZINC000000000271	C11H12N2O2	204.23	15	6	0.27	2	2	1	62.84	49.41	1.82	1.05	0.21	0.77	1.13	1	-1.93	2.39	0.0117	Very soluble	-1.68	4.28	0.021	Very soluble	-2.96	0.224	0.0011	Soluble	High	No	No	No	No	No	No	No	-6.8	0	0	0	0	0	0.55	0	1	1	2.09	none	none
ZINC000000000301	C15H14O3	242.27	18	12	0.13	4	3	1	69.31	46.53	2.31	3.31	3.67	3.06	2.99	3.07	-3.66	0.0534	0.00022	Soluble	-3.96	0.0264	0.000109	Soluble	-4.47	0.00821	3.39e-05	Moderately soluble	High	Yes	No	No	No	No	No	No	-5.43	0	0	0	0	0	0.85	0	0	1	2.41	none	none
ZINC000000000323	C15H13FO2	244.26	18	12	0.13	3	3	1	68.19	37.3	2.19	4.16	4.1	3.79	3.87	3.62	-4.27	0.0131	5.36e-05	Moderately soluble	-4.65	0.00545	2.23e-05	Moderately soluble	-5.01	0.00239	9.79e-06	Moderately soluble	High	Yes	No	No	No	No	No	No	-4.84	0	0	0	0	0	0.85	0	0	2	2.45	none	none
ZINC000000000346	C19H28NO3+	318.43	23	6	0.63	5	3	1	95.06	46.53	-0.7	3.06	1.97	-1.19	0.15	0.66	-3.61	0.0791	0.000248	Soluble	-3.7	0.063	0.000198	Soluble	-4.41	0.0125	3.93e-05	Moderately soluble	High	Yes	Yes	No	No	No	No	No	-6.07	0	0	0	0	0	0.55	0	1	0	3.7	none	none
ZINC000000000347	C18H24N4O	312.41	23	9	0.56	3	3	1	95.03	50.16	2.85	2.75	1.94	2.2	1.45	2.24	-3.6	0.0783	0.000251	Soluble	-3.46	0.109	0.000348	Soluble	-3.71	0.0615	0.000197	Soluble	High	Yes	Yes	No	No	No	Yes	No	-6.25	0	0	0	0	0	0.55	0	0	0	4.08	none	none
ZINC000000000353	C10H14O4	198.22	14	6	0.4	5	4	2	51.36	58.92	1.53	1.39	0.43	0.37	1.14	0.97	-1.93	2.32	0.0117	Very soluble	-2.23	1.16	0.00588	Soluble	-1.98	2.09	0.0105	Soluble	High	No	No	No	No	No	No	No	-6.52	0	0	0	0	1	0.55	0	0	1	2.34	none	none
ZINC000000000373	C9H13NO	151.21	11	6	0.33	2	2	2	45.75	46.25	1.72	1.44	1.28	1.53	1.45	1.48	-1.96	1.67	0.0111	Very soluble	-2.02	1.45	0.00962	Soluble	-2.29	0.783	0.00518	Soluble	High	Yes	No	No	No	No	No	No	-6.2	0	1	0	0	1	0.55	0	0	1	1.33	none	none
ZINC000000000416	C19H24N2O3	328.41	24	12	0.32	8	4	4	94.01	95.58	2.68	3.09	1.81	1.93	2.72	2.45	-3.66	0.0711	0.000216	Soluble	-4.76	0.00564	1.72e-05	Moderately soluble	-5.08	0.00274	8.34e-06	Moderately soluble	High	No	Yes	No	No	No	Yes	Yes	-6.11	0	0	0	0	0	0.55	0	0	1	3	none	none
ZINC000000000431	C15H10Cl2N2O2	321.16	21	12	0.07	1	3	2	89.22	61.69	2.14	2.39	2.15	2.9	3.92	2.7	-3.69	0.065	0.000202	Soluble	-3.33	0.151	0.000471	Soluble	-6.12	0.000242	7.53e-07	Poorly soluble	High	Yes	No	No	No	No	No	No	-6.56	0	0	0	0	0	0.55	0	0	0	3.49	none	none
ZINC000000000449	C21H26NO3+	340.44	25	12	0.38	5	3	1	102.43	46.53	-0.14	3.25	2.22	-0.99	0.54	0.97	-4.02	0.0323	9.48e-05	Moderately soluble	-3.9	0.0428	0.000126	Soluble	-6.03	0.000317	9.31e-07	Poorly soluble	High	Yes	Yes	No	No	No	Yes	No	-6.07	0	0	0	0	0	0.55	0	1	0	3.36	none	none
ZINC000000000456	C15H22N2O	246.35	18	6	0.53	3	2	1	79.42	32.34	2.88	1.95	2.15	2.24	2.67	2.38	-2.64	0.559	0.00227	Soluble	-2.25	1.37	0.00557	Soluble	-4.06	0.0215	8.73e-05	Moderately soluble	High	Yes	No	No	No	No	Yes	No	-6.42	0	0	0	0	0	0.55	0	0	1	2.38	none	none
ZINC000000000469	C11H17NO3	211.26	15	6	0.45	4	4	4	58.65	72.72	1.66	0.72	0.8	0.66	1	0.97	-1.64	4.89	0.0232	Very soluble	-1.83	3.16	0.0149	Very soluble	-2.01	2.08	0.00984	Soluble	High	No	No	No	No	No	No	No	-7.08	0	0	0	0	0	0.55	0	0	1	2.03	none	none
ZINC000000000471	C12H15NO3	221.25	16	6	0.42	3	3	1	63.56	47.56	2.13	2.18	1.41	1.41	2.35	1.9	-2.66	0.479	0.00216	Soluble	-2.81	0.341	0.00154	Soluble	-3.6	0.0549	0.000248	Soluble	High	Yes	No	Yes	No	No	No	No	-6.1	0	0	0	0	0	0.55	0	0	1	2.65	none	none
ZINC000000000490	C8H8O3	152.15	11	6	0.12	2	3	1	39.74	46.53	2.03	2.55	1.18	1.32	1.21	1.66	-2.66	0.332	0.00218	Soluble	-3.17	0.102	0.000669	Soluble	-1.88	2	0.0132	Soluble	High	Yes	No	No	No	No	No	No	-5.42	0	3	0	0	1	0.55	0	0	1	1.11	high	none
ZINC000000000494	C17H27NO4	309.4	22	6	0.59	8	5	2	87.33	67.79	3.27	2.66	2.27	2.12	3.52	2.77	-3.11	0.241	0.00078	Soluble	-3.74	0.0569	0.000184	Soluble	-4.52	0.00937	3.03e-05	Moderately soluble	High	Yes	Yes	No	No	No	Yes	No	-6.3	0	0	0	0	0	0.55	0	1	1	3.11	none	none
ZINC000000000506	C15H22N2O	246.35	18	6	0.53	6	2	1	73.44	46.33	2.65	1.36	1.77	1.97	2.31	2.01	-2.07	2.07	0.00842	Soluble	-1.94	2.86	0.0116	Very soluble	-3.91	0.0306	0.000124	Soluble	High	Yes	No	No	No	No	Yes	No	-6.84	0	0	0	0	0	0.55	0	0	1	2.63	none	none
ZINC000000000507	C12H18N2O4	254.28	18	6	0.42	7	5	3	65.68	93.81	1.19	-0.58	-0.51	-0.39	0.6	0.06	-0.84	37.1	0.146	Very soluble	-0.92	30.6	0.12	Very soluble	-2.58	0.666	0.00262	Soluble	High	No	No	No	No	No	No	No	-8.26	0	1	0	0	0	0.55	0	0	0	2.49	none	none
ZINC000000000509	C17H19N3	265.35	20	12	0.35	0	2	0	88	19.37	2.74	2.65	1.39	2.56	2.27	2.32	-3.6	0.0669	0.000252	Soluble	-2.71	0.52	0.00196	Soluble	-4.75	0.00468	1.76e-05	Moderately soluble	High	Yes	Yes	No	No	No	Yes	Yes	-6.04	0	0	0	0	0	0.55	0	0	0	3.4	none	none
ZINC000000000565	C18H23NO	269.38	20	12	0.33	6	2	0	84.07	12.47	3.52	3.77	3.34	3.4	3.97	3.6	-3.93	0.0314	0.000117	Soluble	-3.73	0.0507	0.000188	Soluble	-6.01	0.000263	9.75e-07	Poorly soluble	High	Yes	No	Yes	No	No	Yes	No	-5.27	0	0	0	0	0	0.55	0	0	1	2.91	none	none
ZINC000000000575	C15H11ClN2O2	286.71	20	12	0.07	1	3	2	84.21	61.69	1.97	2.24	1.5	2.39	3.29	2.28	-3.41	0.112	0.000392	Soluble	-3.17	0.193	0.000674	Soluble	-5.52	0.000858	2.99e-06	Moderately soluble	High	Yes	No	No	No	No	No	No	-6.46	0	0	0	0	0	0.55	0	0	0	3.41	none	none
ZINC000000000596	C19H27NO	285.42	21	6	0.58	2	2	1	93.27	23.47	3.32	3.31	3.5	3.68	3.83	3.53	-3.77	0.048	0.000168	Soluble	-3.48	0.0948	0.000332	Soluble	-4.38	0.0118	4.12e-05	Moderately soluble	High	Yes	No	No	No	No	Yes	No	-5.69	0	0	0	0	0	0.55	0	1	0	3.99	none	none
ZINC000000000607	C16H20N2	240.34	18	12	0.31	5	2	0	75.81	16.13	2.85	2.76	3.17	2.53	3.37	2.93	-3.23	0.141	0.000586	Soluble	-2.75	0.423	0.00176	Soluble	-5.52	0.000731	3.04e-06	Moderately soluble	High	Yes	No	No	No	No	Yes	No	-5.81	0	0	0	0	0	0.55	0	0	1	2.63	none	none
ZINC000000000655	C19H24N2O2	312.41	23	6	0.58	2	2	0	96.93	40.62	3	2.67	1.45	2.4	2.47	2.4	-3.52	0.0943	0.000302	Soluble	-3.17	0.209	0.000669	Soluble	-3.76	0.0547	0.000175	Soluble	High	Yes	Yes	No	Yes	No	Yes	Yes	-6.31	0	0	0	0	0	0.55	0	0	0	2.9	none	none
ZINC000000000693	C10H13NO3	195.22	14	6	0.3	3	4	3	52.37	83.55	0.97	-1.89	0.74	-1.39	0.6	-0.19	0.02	205	1.05	Highly soluble	0.66	883	4.52	Highly soluble	-1.68	4.06	0.0208	Soluble	High	No	No	No	No	No	No	No	-8.83	0	0	0	0	1	0.55	0	0	1	1.64	none	none
ZINC000000000711	C7H11N3O3	185.18	13	5	0.57	3	4	1	48.05	83.87	0.97	0.22	0.48	-0.43	-1.48	-0.05	-1.21	11.3	0.0612	Very soluble	-1.54	5.33	0.0288	Very soluble	-0.45	66.5	0.359	Soluble	High	No	No	No	No	No	No	No	-7.27	0	0	0	0	1	0.55	0	2	1	2.83	low	high
ZINC000000000740	C16H13ClN2O2	300.74	21	12	0.12	1	3	1	89.11	52.9	2.13	2.19	1.71	2.64	3.21	2.38	-3.44	0.109	0.000362	Soluble	-2.93	0.35	0.00116	Soluble	-5.19	0.00195	6.47e-06	Moderately soluble	High	Yes	No	No	No	No	No	No	-6.58	0	0	0	0	0	0.55	0	0	0	3.51	none	high
ZINC000000000746	C12H19NO3	225.28	16	6	0.5	4	4	4	63.49	72.72	2.05	0.9	1.19	0.94	1.23	1.26	-1.82	3.43	0.0152	Very soluble	-2.01	2.19	0.00972	Soluble	-2.4	0.907	0.00403	Soluble	High	No	No	No	No	No	No	No	-7.04	0	0	0	0	0	0.55	0	0	1	2.13	none	none
ZINC000000000751	C19H27NO3	317.42	23	6	0.63	4	4	0	95.4	38.77	3.45	2.95	2.53	2.21	3.54	2.94	-3.6	0.0806	0.000254	Soluble	-3.43	0.119	0.000374	Soluble	-4.56	0.00866	2.73e-05	Moderately soluble	High	Yes	No	No	No	No	Yes	No	-6.14	0	0	0	0	0	0.55	0	0	0	3.66	none	high
ZINC000000000850	C11H12N2O2S	236.29	16	9	0.18	3	2	2	63.33	94.8	1.76	1.61	2.41	1.77	1.42	1.79	-2.54	0.685	0.0029	Soluble	-3.21	0.145	0.000613	Soluble	-2.14	1.73	0.00731	Soluble	High	No	No	No	No	No	No	No	-6.6	0	0	0	0	0	0.55	0	2	1	2.78	none	none
ZINC000000000853	C16H25NO2	263.38	19	6	0.62	4	3	1	78.18	32.7	3.08	2.55	2.53	2.17	2.69	2.6	-3.05	0.235	0.000893	Soluble	-2.88	0.344	0.00131	Soluble	-3.89	0.0337	0.000128	Soluble	High	Yes	No	No	No	No	Yes	No	-6.1	0	0	0	0	0	0.55	0	0	0	2.9	none	none
ZINC000000000856	C19H24N2O4	344.4	25	12	0.32	9	5	4	97.5	90.82	2.85	1.84	1.71	1.79	2.63	2.16	-2.9	0.438	0.00127	Soluble	-3.37	0.148	0.000429	Soluble	-5.2	0.00216	6.28e-06	Moderately soluble	High	No	Yes	No	No	No	Yes	No	-7.09	0	0	0	0	0	0.55	0	2	1	3.08	none	none
ZINC000000000882	C5H5N5	135.13	10	9	0	0	3	2	36.09	80.48	0.42	0.13	-0.06	-0.82	0.47	0.03	-1.43	5.07	0.0375	Very soluble	-1.38	5.68	0.0421	Very soluble	-1.77	2.27	0.0168	Soluble	High	No	No	No	No	No	No	No	-7.03	0	3	0	0	1	0.55	0	0	1	1.67	none	none
ZINC000000000903	C17H13ClN4	308.76	22	17	0.12	1	3	0	90.65	43.07	2.46	2.12	3.05	3.17	4.16	2.99	-3.6	0.0783	0.000254	Soluble	-2.66	0.682	0.00221	Soluble	-6.64	7.01e-05	2.27e-07	Poorly soluble	High	Yes	Yes	Yes	No	No	No	No	-6.68	0	0	0	0	0	0.55	0	0	0	3.33	none	none
ZINC000000000905	C9H18N6	210.28	15	6	0.67	3	3	0	62.45	48.39	2.52	2.73	0.07	0.33	-0.93	0.94	-2.96	0.23	0.00109	Soluble	-3.4	0.0837	0.000398	Soluble	-1.62	5.04	0.024	Soluble	High	No	No	Yes	No	No	No	No	-5.64	0	0	0	0	0	0.55	0	0	1	2.59	high	high
ZINC000000000922	C7H7NO3	153.14	11	6	0	1	3	3	39.83	83.55	0.84	1.32	0.68	-0.7	0.02	0.43	-1.96	1.68	0.011	Very soluble	-2.68	0.323	0.00211	Soluble	-0.82	23.1	0.151	Soluble	High	No	No	No	No	No	No	No	-6.3	0	3	0	0	1	0.56	0	1	1	1.04	high	high
ZINC000000000931	C17H16ClN3O	313.78	22	12	0.24	1	3	1	99.19	36.86	3.04	2.75	2.29	3.35	3.71	3.03	-3.86	0.0438	0.000139	Soluble	-3.18	0.208	0.000662	Soluble	-6.06	0.000276	8.79e-07	Poorly soluble	High	Yes	Yes	Yes	No	No	Yes	Yes	-6.26	0	0	0	0	0	0.55	0	0	0	3.57	none	none
ZINC000000000941	C17H19N5	293.37	22	11	0.41	4	4	0	83.81	78.29	2.25	2.03	2.93	1.71	2.85	2.35	-3.04	0.265	0.000904	Soluble	-3.3	0.146	0.000499	Soluble	-4.77	0.00498	1.7e-05	Moderately soluble	High	Yes	No	No	No	Yes	No	No	-6.65	0	0	0	0	0	0.55	0	0	0	2.21	none	high
ZINC000000000973	C20H22O3	310.39	23	12	0.3	6	3	0	92.11	43.37	3	4.76	4.45	3.09	5.05	4.07	-4.75	0.00548	1.76e-05	Moderately soluble	-5.4	0.00123	3.97e-06	Moderately soluble	-6.54	8.99e-05	2.9e-07	Poorly soluble	High	Yes	No	Yes	Yes	No	Yes	Yes	-4.81	0	0	0	0	0	0.55	0	1	1	2	none	none
ZINC000000001011	C7H6O2	122.12	9	6	0	1	2	1	33.4	37.3	1.11	1.87	1.38	1.6	1.24	1.44	-2.2	0.766	0.00627	Soluble	-2.27	0.648	0.00531	Soluble	-1.72	2.31	0.0189	Soluble	High	Yes	No	No	No	No	No	No	-5.72	0	3	0	0	1	0.85	0	0	1	1	high	none
ZINC000000001016	C14H10O4	242.23	18	12	0	5	4	0	63.72	52.6	2.63	3.46	2.62	3.5	2.34	2.91	-3.68	0.05	0.000207	Soluble	-4.25	0.0137	5.67e-05	Moderately soluble	-4.3	0.0122	5.02e-05	Moderately soluble	High	Yes	No	Yes	Yes	No	No	No	-5.32	0	0	0	0	0	0.55	0	1	1	2.45	high	high
ZINC000000001084	C8H10N4O2	194.19	14	9	0.38	0	3	0	52.04	61.82	1.79	-0.07	-1.03	-0.59	-0.5	-0.08	-1.48	6.5	0.0335	Very soluble	-0.78	32.5	0.167	Very soluble	-0.67	41.5	0.214	Soluble	High	No	No	No	No	No	No	No	-7.53	0	1	0	0	1	0.55	0	0	1	2.03	high	high
ZINC000000001115	C14H19Cl2NO2	304.21	19	6	0.5	9	2	1	81.01	40.54	2.58	1.7	3.38	3.29	3.75	2.94	-2.44	1.11	0.00366	Soluble	-2.17	2.07	0.00681	Soluble	-5.16	0.0021	6.92e-06	Moderately soluble	High	Yes	No	No	No	No	Yes	No	-6.95	0	0	0	0	0	0.85	1	1	1	1.8	high	high
ZINC000000001132	C8H9ClO	156.61	10	6	0.25	0	1	1	43.41	20.23	1.96	3.27	2.66	2.72	2.9	2.7	-3.32	0.0758	0.000484	Soluble	-3.37	0.0669	0.000427	Soluble	-3.2	0.099	0.000632	Soluble	High	Yes	No	Yes	No	No	No	No	-4.93	0	2	0	0	2	0.55	0	0	1	1	high	none
ZINC000000001145	C12H17NO2	207.27	15	6	0.58	1	2	1	60.1	42.23	2.28	1.99	2.44	2.67	2.16	2.31	-2.61	0.51	0.00246	Soluble	-2.5	0.651	0.00314	Soluble	-2.36	0.901	0.00435	Soluble	High	Yes	No	No	No	No	No	No	-6.15	0	0	0	0	0	0.55	0	1	1	2.51	none	none
ZINC000000001148	C19H21NO	279.38	21	12	0.26	3	2	0	87.68	12.47	3.43	4.29	3.81	3.43	4.22	3.83	-4.5	0.00884	3.16e-05	Moderately soluble	-4.26	0.0152	5.43e-05	Moderately soluble	-6.15	0.000196	7.03e-07	Poorly soluble	High	Yes	No	Yes	Yes	No	Yes	No	-4.96	0	0	0	0	0	0.55	0	0	1	3.65	none	none
ZINC000000001175	C16H13ClN2O2	300.74	21	12	0.12	1	2	0	89.07	40.62	2.6	2.12	2.61	2.77	2.57	2.53	-3.4	0.121	0.000401	Soluble	-2.6	0.748	0.00249	Soluble	-5.19	0.00196	6.5e-06	Moderately soluble	High	Yes	No	No	Yes	Yes	No	No	-6.63	0	0	0	0	0	0.55	0	1	0	2.54	none	none
ZINC000000001261	C19H19ClN2	310.82	22	12	0.32	0	2	1	95.47	24.92	3.07	4.5	3.64	3.66	5.17	4.01	-5.01	0.00307	9.87e-06	Moderately soluble	-4.74	0.0056	1.8e-05	Moderately soluble	-7.38	1.29e-05	4.16e-08	Poorly soluble	High	Yes	Yes	Yes	Yes	No	Yes	No	-5	0	0	0	0	0	0.55	0	0	1	3.21	none	none
ZINC000000001267	C14H19NO2	233.31	17	6	0.5	4	3	1	70.94	38.33	2.82	0.2	1.7	2.12	2.63	1.9	-1.41	9.08	0.0389	Very soluble	-0.56	63.7	0.273	Very soluble	-3.74	0.0427	0.000183	Soluble	High	Yes	No	No	No	No	No	No	-7.58	0	0	0	0	0	0.55	0	0	1	2.78	none	none
ZINC000000001281	C14H11Cl2NO2	296.15	19	12	0.07	4	2	2	77.55	49.33	1.98	4.4	4.36	3.84	3.74	3.66	-4.65	0.00661	2.23e-05	Moderately soluble	-5.15	0.00208	7.03e-06	Moderately soluble	-5.97	0.00032	1.08e-06	Moderately soluble	High	Yes	No	Yes	Yes	Yes	Yes	No	-4.98	0	0	0	0	0	0.85	0	0	1	2.23	none	none
ZINC000000001317	C18H26N2O5	350.41	25	6	0.5	10	6	3	95.58	106.94	1.5	-0.61	2.15	1.52	1.91	1.3	-1.15	25	0.0715	Very soluble	-1.16	24	0.0686	Very soluble	-3.3	0.174	0.000498	Soluble	High	No	No	No	No	No	No	No	-8.87	0	0	0	0	0	0.56	0	0	2	2.51	none	none
ZINC000000001331	C19H21NO	279.38	21	12	0.26	3	2	0	87.68	12.47	3.45	4.29	3.81	3.43	4.22	3.84	-4.5	0.00884	3.16e-05	Moderately soluble	-4.26	0.0152	5.43e-05	Moderately soluble	-6.15	0.000196	7.03e-07	Poorly soluble	High	Yes	No	Yes	Yes	No	Yes	No	-4.96	0	0	0	0	0	0.55	0	0	1	3.65	none	none
ZINC000000001341	C10H16NO+	166.24	12	6	0.4	2	2	1	52.66	20.23	-1.4	-3.17	1.98	-1.58	-1.16	-1.07	0.89	1290	7.73	Highly soluble	3.31	342000	2060	Highly soluble	-3.44	0.0609	0.000366	Soluble	High	Yes	Yes	No	No	No	No	No	-9.56	0	0	0	0	2	0.55	0	1	1	1.25	none	none
ZINC000000001370	C16H11ClN4	294.74	21	17	0.06	1	3	0	85.69	43.07	2.24	1.72	2.74	2.93	3.67	2.66	-3.28	0.153	0.00052	Soluble	-2.24	1.69	0.00575	Soluble	-6.26	0.000161	5.46e-07	Poorly soluble	High	Yes	Yes	Yes	No	No	No	No	-6.88	0	0	0	0	0	0.55	0	0	0	3.21	none	none
ZINC000000001382	C13H12Cl2O4	303.14	19	6	0.23	6	4	1	73.67	63.6	1.93	3.82	3.61	2.55	3.79	3.14	-3.96	0.033	0.000109	Soluble	-4.85	0.00427	1.41e-05	Moderately soluble	-4.32	0.0144	4.75e-05	Moderately soluble	High	Yes	No	Yes	Yes	No	No	No	-5.44	0	0	0	0	0	0.85	0	1	1	2.43	none	none
ZINC000000001408	C14H16N2O2	244.29	18	11	0.29	5	3	0	68.87	44.12	2.67	3.05	2.67	1.74	2.26	2.48	-3.4	0.0976	0.0004	Soluble	-3.64	0.0556	0.000228	Soluble	-3.85	0.0345	0.000141	Soluble	High	Yes	No	No	Yes	Yes	No	No	-5.62	0	0	0	0	0	0.55	0	0	1	2.63	none	none
ZINC000000001411	C10H12O2	164.2	12	6	0.2	3	2	1	49.06	29.46	2.37	2.27	2.13	2.01	2.48	2.25	-2.46	0.569	0.00347	Soluble	-2.53	0.49	0.00298	Soluble	-2.79	0.265	0.00161	Soluble	High	Yes	No	Yes	No	No	No	No	-5.69	0	0	0	0	1	0.55	0	1	1	1.58	high	high
ZINC000000001464	C15H14FN3O3	303.29	22	11	0.27	3	5	0	79.47	64.43	2.65	1	1.66	1.61	1.71	1.73	-2.52	0.911	0.003	Soluble	-1.94	3.47	0.0114	Very soluble	-3.84	0.0439	0.000145	Soluble	High	Yes	No	No	No	No	No	No	-7.44	0	0	0	0	0	0.55	0	0	0	3.06	none	none
ZINC000000001505	C9H13N5O4	255.23	18	9	0.44	5	6	4	61.64	139.28	0.16	-1.66	-2.11	-1.89	-1	-1.3	-0.42	97.8	0.383	Very soluble	-0.75	45	0.176	Very soluble	-0.75	45.7	0.179	Soluble	Low	No	No	No	No	No	No	No	-9.04	0	1	0	1	0	0.55	0	0	0	2.61	high	high
ZINC000000001554	C7H6O3	138.12	10	6	0	1	3	2	35.42	57.53	1.13	2.26	1.09	0.99	0.74	1.24	-2.5	0.439	0.00318	Soluble	-3.1	0.109	0.000786	Soluble	-1.17	9.4	0.0681	Soluble	High	Yes	No	No	No	No	No	No	-5.54	0	3	0	0	1	0.85	0	0	1	1	high	none
ZINC000000001587	C12H13N3O2	231.25	17	11	0.17	5	4	2	61.75	67.16	2.19	1.49	1.27	1.18	1.51	1.53	-2.36	1.01	0.00435	Soluble	-2.51	0.718	0.00311	Soluble	-4.61	0.00572	2.47e-05	Moderately soluble	High	Yes	No	Yes	No	No	No	No	-6.65	0	0	0	0	0	0.55	0	0	1	2.82	high	none
ZINC000000001590	C6H7N3O	137.14	10	6	0	2	3	2	35.13	68.01	0.03	-0.7	-0.31	-0.47	-0.27	-0.35	-0.56	37.7	0.275	Very soluble	-0.25	76.6	0.558	Very soluble	-1.64	3.17	0.0231	Soluble	High	No	No	No	No	No	No	No	-7.63	0	3	0	0	1	0.55	0	2	1	1.24	high	high
ZINC000000001644	C7H10N2O2S	186.23	12	6	0.14	2	4	2	45.11	94.56	0.77	-0.69	0.72	-0.22	-0.43	0.03	-0.8	29.7	0.159	Very soluble	-0.82	28.1	0.151	Very soluble	-2.01	1.82	0.00977	Soluble	High	No	No	No	No	No	No	No	-7.93	0	0	0	0	1	0.55	0	0	1	1.56	none	none
ZINC000000001655	C14H11Cl2NO2	296.15	19	12	0.07	3	2	2	77.93	49.33	2.22	5.16	4.74	3	3.87	3.8	-5.2	0.00188	6.36e-06	Moderately soluble	-5.94	0.000339	1.14e-06	Moderately soluble	-5.95	0.000332	1.12e-06	Moderately soluble	High	Yes	No	Yes	Yes	Yes	No	No	-4.44	0	0	0	0	1	0.85	0	0	1	2.18	none	none
ZINC000000001673	C13H18Cl2N2O2	305.2	19	6	0.46	8	3	2	78.91	66.56	2.18	0.2	1.92	-0.03	2.36	1.33	-1.56	8.33	0.0273	Very soluble	-1.16	21.3	0.0697	Very soluble	-4.04	0.0278	9.12e-05	Moderately soluble	High	Yes	No	No	No	No	No	No	-8.02	0	0	0	0	0	0.55	1	1	1	2.27	high	high
ZINC000000001681	C15H21NO2	247.33	18	6	0.53	4	3	0	75.73	29.54	2.91	2.72	1.83	2.38	2.84	2.53	-3.07	0.211	0.000852	Soluble	-2.99	0.251	0.00101	Soluble	-3.98	0.0257	0.000104	Soluble	High	Yes	No	No	No	No	Yes	No	-5.88	0	0	0	0	0	0.55	0	0	1	2.07	none	none
ZINC000000001688	C7H7NO3	153.14	11	6	0	1	3	3	39.83	83.55	0.28	1.32	0.68	-0.7	0.02	0.32	-1.96	1.68	0.011	Very soluble	-2.68	0.323	0.00211	Soluble	-0.82	23.1	0.151	Soluble	High	No	No	No	No	No	No	No	-6.3	0	3	0	0	1	0.56	0	2	1	1.03	low	high
ZINC000000001706	C7H7NO2	137.14	10	6	0.14	2	3	0	35.52	39.19	1.61	0.83	0.87	0.33	1.19	0.96	-1.53	4.09	0.0298	Very soluble	-1.24	7.97	0.0581	Very soluble	-2.07	1.16	0.00849	Soluble	High	Yes	No	No	No	No	No	No	-6.55	0	3	0	0	1	0.55	0	0	1	1.16	none	none
ZINC000000001728	C14H14N2O	226.27	17	12	0.21	3	3	0	66.21	42.85	1.97	1.99	2.64	1.06	3.06	2.14	-2.82	0.342	0.00151	Soluble	-2.52	0.69	0.00305	Soluble	-4.95	0.00255	1.13e-05	Moderately soluble	High	Yes	No	Yes	Yes	No	No	No	-6.27	0	0	0	0	0	0.55	0	0	1	1.87	high	none
ZINC000000001735	C9H15N5O	209.25	15	6	0.56	1	2	2	63.66	93.63	0.97	1.24	-0.5	1	-1.27	0.29	-2.15	1.49	0.0071	Soluble	-2.8	0.328	0.00157	Soluble	-0.27	113	0.538	Soluble	High	No	No	No	No	No	No	No	-6.7	0	1	0	0	0	0.55	0	2	1	2.58	none	none
ZINC000000001758	C17H20O6	320.34	23	6	0.41	6	6	2	84.35	93.06	2.48	3.2	2.58	1.82	3.52	2.72	-3.64	0.0735	0.00023	Soluble	-4.83	0.00478	1.49e-05	Moderately soluble	-3.56	0.0878	0.000274	Soluble	High	No	No	Yes	No	No	No	No	-5.98	0	0	0	0	0	0.56	0	1	0	3.02	none	none
ZINC000000001773	C20H23NO4	341.4	25	6	0.65	2	5	2	95.29	70	2.33	1.58	1.08	1.61	2.64	1.85	-3	0.343	0.00101	Soluble	-2.66	0.746	0.00218	Soluble	-3.46	0.118	0.000345	Soluble	High	No	Yes	No	No	No	Yes	No	-7.26	0	0	0	0	0	0.55	0	0	0	4.72	none	none
ZINC000000001792	C12H19N2O2+	223.29	16	6	0.42	4	3	0	65.42	29.54	-0.53	1.62	1.94	-1.62	-1.92	-0.1	-2.26	1.23	0.00551	Soluble	-1.85	3.14	0.014	Very soluble	-3.42	0.0845	0.000378	Soluble	High	Yes	Yes	No	No	No	No	No	-6.51	0	0	0	0	0	0.55	0	1	1	2.26	none	none
ZINC000000001795	C6H5NO2	123.11	9	6	0	1	3	1	31.2	50.19	0.86	0.36	0.78	-1.13	0.75	0.32	-1.26	6.81	0.0553	Very soluble	-0.98	12.9	0.105	Very soluble	-1.35	5.46	0.0444	Soluble	High	Yes	No	No	No	No	No	No	-6.8	0	3	0	0	1	0.85	0	0	1	1	none	none
ZINC000000001798	C10H14N2	162.23	12	6	0.5	1	2	0	53.13	16.13	2.14	1.17	1.14	1.17	1.89	1.5	-1.89	2.1	0.013	Very soluble	-1.1	12.8	0.0787	Very soluble	-2.62	0.393	0.00242	Soluble	High	Yes	No	No	No	No	No	No	-6.46	0	0	0	0	1	0.55	0	0	1	2.05	none	none
ZINC000000001850	C21H23NO3	337.41	25	12	0.29	5	4	1	99.23	49.77	2.97	1.47	3.44	2.88	4.05	2.96	-2.88	0.441	0.00131	Soluble	-2.12	2.55	0.00755	Soluble	-5.9	0.000422	1.25e-06	Moderately soluble	High	Yes	Yes	No	No	No	Yes	No	-7.31	0	0	0	0	0	0.55	0	0	0	3.86	none	none
ZINC000000001899	C10H15N5O3	253.26	18	9	0.5	5	5	4	65.37	130.05	0.48	-1.58	-1.3	-1.21	-0.22	-0.77	-0.45	88.9	0.351	Very soluble	-0.64	57.7	0.228	Very soluble	-1.41	9.81	0.0387	Soluble	Low	No	No	No	No	No	No	No	-8.97	0	1	0	0	0	0.55	0	0	0	2.31	none	high
ZINC000000001931	C17H21NO	255.35	19	12	0.29	6	2	0	79.7	12.47	3.43	3.79	3.22	3.43	3.76	3.52	-3.88	0.0335	0.000131	Soluble	-3.75	0.0458	0.000179	Soluble	-5.98	0.000265	1.04e-06	Moderately soluble	High	Yes	No	Yes	Yes	No	Yes	No	-5.17	0	0	0	0	0	0.55	0	0	1	2.13	none	none
ZINC000000001958	C12H11NO	185.22	14	12	0.08	1	1	0	57.01	22	2.34	1.86	2.15	2.49	2.58	2.28	-2.73	0.346	0.00187	Soluble	-1.94	2.11	0.0114	Very soluble	-4.01	0.0181	9.75e-05	Moderately soluble	High	Yes	No	Yes	No	No	No	No	-6.11	0	0	0	0	1	0.55	0	0	1	1.83	none	none
ZINC000000001979	C12H14N2O2	218.25	16	6	0.33	2	2	2	67.05	58.2	1.19	0.91	-0.22	1.06	1.93	0.97	-1.91	2.67	0.0122	Very soluble	-1.72	4.18	0.0192	Very soluble	-4.17	0.0146	6.68e-05	Moderately soluble	High	No	No	No	No	No	No	No	-6.99	0	0	0	0	0	0.55	0	1	1	1.68	high	high
ZINC000000001982	C13H19NO4S	285.36	19	6	0.46	7	5	1	73.43	83.06	2.15	3.21	3.28	1.75	1.2	2.32	-3.4	0.113	0.000395	Soluble	-4.63	0.00674	2.36e-05	Moderately soluble	-3.42	0.108	0.000378	Soluble	High	No	No	No	Yes	No	No	No	-5.76	0	0	0	0	0	0.56	0	0	0	2.23	high	high
ZINC000000001984	C17H15ClO4	318.75	22	12	0.18	5	4	1	84.05	63.6	2.34	3.91	3.81	2.86	3.78	3.34	-4.35	0.0141	4.43e-05	Moderately soluble	-4.94	0.00362	1.14e-05	Moderately soluble	-5.4	0.00128	4.02e-06	Moderately soluble	High	Yes	No	Yes	Yes	Yes	No	No	-5.47	0	0	0	0	0	0.85	0	0	1	2.14	none	none
ZINC000000002005	C5H5N3O	123.11	9	6	0	1	4	2	32.16	69.86	0.77	-0.27	0.36	-1.25	0.45	0.01	-0.86	17	0.138	Very soluble	-0.74	22.5	0.183	Very soluble	-1.12	9.23	0.075	Soluble	High	No	No	No	No	No	No	No	-7.24	0	3	0	0	1	0.55	0	2	1	1.9	none	none
ZINC000000002009	C9H13N2O2+	181.21	13	6	0.33	3	2	0	49.62	33.42	-1.25	0.75	0.57	0.53	-0.05	0.11	-1.58	4.77	0.0263	Very soluble	-1.03	16.9	0.093	Very soluble	-1.39	7.38	0.0407	Soluble	High	Yes	No	No	No	No	No	No	-6.87	0	0	0	0	1	0.55	0	1	1	2.21	none	none
ZINC000000002028	C6H6O2	110.11	8	6	0	0	2	2	30.49	40.46	0.96	0.8	1.1	0.79	0.94	0.92	-1.58	2.88	0.0262	Very soluble	-1.23	6.47	0.0587	Very soluble	-1.18	7.21	0.0655	Soluble	High	Yes	No	No	No	No	No	Yes	-6.4	0	3	0	0	1	0.55	0	0	1	1	high	high
ZINC000000002041	C16H24N2O	260.37	19	6	0.56	7	2	1	83.25	32.34	3.17	2.7	2.27	2.49	3.6	2.85	-2.93	0.308	0.00118	Soluble	-3.03	0.242	0.000929	Soluble	-5.43	0.000965	3.71e-06	Moderately soluble	High	Yes	No	No	No	No	Yes	No	-5.97	0	0	0	0	0	0.55	0	0	0	2.38	none	none
ZINC000000002043	C16H19ClN2O	290.79	20	12	0.31	6	3	0	81.91	25.36	3.38	2.9	3.08	2.16	3.54	3.01	-3.52	0.0882	0.000303	Soluble	-3.09	0.235	0.000807	Soluble	-5.86	0.000401	1.38e-06	Moderately soluble	High	Yes	No	No	Yes	No	Yes	Yes	-6.01	0	0	0	0	0	0.55	0	0	0	2.98	none	none
ZINC000000002055	C7H7NO2	137.14	10	6	0	1	2	2	36.56	63.32	1.17	1.28	0.49	0.58	0.5	0.8	-1.87	1.83	0.0133	Very soluble	-2.21	0.847	0.00618	Soluble	-1.38	5.69	0.0415	Soluble	High	No	No	No	No	No	No	No	-6.23	0	3	0	0	1	0.55	0	0	1	1	high	low
ZINC000000002101	C6H8N2O2S	172.2	11	6	0	1	3	2	41.84	94.56	0.61	-0.62	1.01	-0.3	-0.73	-0.01	-0.85	24.1	0.14	Very soluble	-0.89	22	0.128	Very soluble	-1.6	4.33	0.0251	Soluble	High	No	No	No	No	No	No	No	-7.79	0	1	0	0	1	0.55	0	1	1	1.6	high	high
ZINC000000002159	C10H14N2O5	242.23	17	6	0.6	2	5	3	58.07	104.55	1.25	-1.17	-1.84	-1.15	-0.04	-0.59	-0.73	44.7	0.185	Very soluble	-0.53	71.1	0.293	Very soluble	-0.45	86.3	0.356	Soluble	High	No	No	No	No	No	No	No	-8.61	0	1	0	0	0	0.55	0	0	1	3.64	none	none
ZINC000000002176	C13H24N4O3S	316.42	21	5	0.85	7	6	2	84.97	107.98	2.82	1.83	0.12	-0.36	1.77	1.24	-2.67	0.678	0.00214	Soluble	-3.72	0.0606	0.000192	Soluble	-2.38	1.33	0.00422	Soluble	High	No	Yes	No	No	No	No	No	-6.93	0	0	0	0	0	0.55	0	0	0	4.23	none	none
ZINC000000002191	C15H15NO3	257.28	19	11	0.2	4	3	1	72.08	59.3	1.98	2.79	2.19	1.24	2.63	2.17	-3.36	0.113	0.000439	Soluble	-3.69	0.0523	0.000203	Soluble	-3.81	0.0403	0.000157	Soluble	High	Yes	No	Yes	No	No	No	No	-5.89	0	0	0	0	0	0.85	0	0	0	2.26	none	none
ZINC000000002212	C17H12Cl2N4	343.21	23	17	0.12	1	3	0	95.66	43.07	2.62	2.42	3.7	3.67	4.79	3.44	-3.97	0.0365	0.000106	Soluble	-2.97	0.37	0.00108	Soluble	-7.24	1.97e-05	5.75e-08	Poorly soluble	High	Yes	Yes	Yes	Yes	Yes	No	No	-6.68	0	0	0	0	0	0.55	0	0	0	3.37	none	none
ZINC000000002216	C12H7Cl3O2	289.54	17	12	0	2	2	1	70.01	29.46	2.98	4.76	5.14	4.28	4.43	4.32	-5.02	0.00274	9.46e-06	Moderately soluble	-5.11	0.00225	7.77e-06	Moderately soluble	-5.92	0.000347	1.2e-06	Moderately soluble	High	Yes	No	Yes	Yes	Yes	No	No	-4.69	1	0	0	0	0	0.55	0	0	1	2.19	high	high
ZINC000000002272	C16H14O3	254.28	19	12	0.12	4	3	1	72.67	54.37	1.97	3.12	3.11	2.69	3.37	2.85	-3.59	0.066	0.00026	Soluble	-3.93	0.0298	0.000117	Soluble	-4.68	0.00535	2.1e-05	Moderately soluble	High	Yes	No	No	No	No	No	No	-5.64	0	0	0	0	0	0.85	0	0	0	2.57	none	none
ZINC000000002273	C11H17NO3	211.26	15	6	0.45	4	4	4	58.65	72.72	1.93	0.72	0.8	0.66	1	1.02	-1.64	4.89	0.0232	Very soluble	-1.83	3.16	0.0149	Very soluble	-2.01	2.08	0.00984	Soluble	High	No	No	No	No	No	No	No	-7.08	0	0	0	0	0	0.55	0	0	1	2.03	none	none
ZINC000000002279	C15H13NO3	255.27	19	11	0.2	3	3	1	69.81	59.3	1.9	2.72	2.29	1.24	2.01	2.03	-3.37	0.11	0.00043	Soluble	-3.62	0.0614	0.00024	Soluble	-3.23	0.152	0.000594	Soluble	High	Yes	No	No	No	No	No	No	-5.93	0	0	0	0	0	0.85	0	0	0	2.79	none	none
ZINC000000002281	C12H19NO3	225.28	16	6	0.5	4	4	4	63.49	72.72	1.88	0.9	1.19	0.94	1.23	1.23	-1.82	3.43	0.0152	Very soluble	-2.01	2.19	0.00972	Soluble	-2.4	0.907	0.00403	Soluble	High	No	No	No	No	No	No	No	-7.04	0	0	0	0	0	0.55	0	0	1	2.13	none	none
ZINC000000002299	C17H16ClNO	285.77	20	12	0.29	0	2	0	84.9	12.47	3.22	3.77	3.88	3.81	3.7	3.67	-4.43	0.0106	3.71e-05	Moderately soluble	-3.73	0.0538	0.000188	Soluble	-5.63	0.00067	2.34e-06	Moderately soluble	High	Yes	Yes	Yes	No	No	Yes	No	-5.37	0	0	0	0	0	0.55	0	0	1	3.45	none	none
ZINC000000002647	C13H18O2	206.28	15	6	0.46	4	2	1	62.18	37.3	2.2	3.5	3.07	3.13	3.15	3.01	-3.36	0.0909	0.000441	Soluble	-3.97	0.0223	0.000108	Soluble	-3.44	0.0749	0.000363	Soluble	High	Yes	No	No	No	No	No	No	-5.07	0	0	0	0	0	0.85	0	0	1	1.92	none	none
ZINC000000002688	C19H20N2O3	324.37	24	9	0.47	3	4	1	93.51	62.4	2.2	2.7	2.14	1.95	2.52	2.3	-3.63	0.0758	0.000234	Soluble	-3.66	0.0704	0.000217	Soluble	-4.02	0.0309	9.53e-05	Moderately soluble	High	Yes	No	No	No	No	Yes	No	-6.36	0	0	0	0	0	0.55	0	0	0	4.06	none	none
ZINC000000003642	C17H21NO3	287.35	21	9	0.47	4	3	2	82.66	62.32	2.23	2.81	3.27	2.12	4.31	2.95	-3.45	0.103	0.000359	Soluble	-3.78	0.0481	0.000168	Soluble	-5.2	0.00181	6.31e-06	Moderately soluble	High	Yes	Yes	Yes	Yes	No	Yes	No	-6.06	0	0	0	0	0	0.85	0	0	0	3.47	none	none
ZINC000000003876	C19H21N3O	307.39	23	15	0.26	4	2	0	93.04	37.61	3.12	3.59	3.25	2.36	3.35	3.13	-4.23	0.0183	5.94e-05	Moderately soluble	-4.07	0.0264	8.58e-05	Moderately soluble	-5.83	0.000458	1.49e-06	Moderately soluble	High	Yes	No	Yes	Yes	Yes	Yes	Yes	-5.63	0	0	0	0	0	0.55	0	0	1	2.93	none	none
ZINC000000003911	C18H23NO3	301.38	22	12	0.33	7	4	4	88.8	72.72	2.62	3.43	2.96	2.47	3.31	2.96	-3.81	0.0466	0.000154	Soluble	-4.64	0.00694	2.3e-05	Moderately soluble	-5.29	0.00156	5.19e-06	Moderately soluble	High	Yes	Yes	No	No	No	Yes	No	-5.7	0	0	0	0	0	0.55	1	1	0	2.43	none	none
ZINC000000004009	C13H12F2N6O	306.27	22	16	0.23	5	7	1	70.71	81.65	0.41	0.35	1.47	1.47	0.71	0.88	-2.17	2.08	0.0068	Soluble	-1.63	7.2	0.0235	Very soluble	-3.54	0.0883	0.000288	Soluble	High	No	Yes	No	Yes	No	No	No	-7.92	0	0	0	0	0	0.55	0	0	0	2.45	none	none
ZINC000000004028	C19H25NOS	315.47	22	11	0.47	6	2	1	95.19	51.71	3.55	4.89	4.27	3.55	5.25	4.3	-4.85	0.00445	1.41e-05	Moderately soluble	-5.71	0.000613	1.94e-06	Moderately soluble	-5.81	0.000487	1.55e-06	Moderately soluble	High	Yes	No	Yes	No	Yes	Yes	No	-4.75	0	0	0	0	0	0.55	0	0	1	3.32	none	none
ZINC000000004076	C17H25N3O2S	335.46	23	9	0.53	5	4	2	98.34	73.58	2.05	1.99	2.77	1.21	2.4	2.08	-3.13	0.247	0.000736	Soluble	-3.16	0.231	0.00069	Soluble	-5.31	0.00165	4.92e-06	Moderately soluble	High	Yes	Yes	No	No	No	Yes	No	-6.93	0	0	0	0	0	0.55	0	0	0	2.76	none	none
ZINC000000004166	C12H20N2O3S	272.36	18	6	0.5	6	4	3	72.87	86.81	1.51	0.24	1.66	0.48	0.58	0.89	-1.53	8.03	0.0295	Very soluble	-1.62	6.48	0.0238	Very soluble	-3.51	0.0834	0.000306	Soluble	High	No	No	No	No	No	No	No	-7.79	0	0	0	0	0	0.55	0	0	0	2.39	none	none
ZINC000000004319	C19H24N2O3	328.41	24	12	0.32	8	4	4	94.01	95.58	2.74	3.09	1.81	1.93	2.72	2.46	-3.66	0.0711	0.000216	Soluble	-4.76	0.00564	1.72e-05	Moderately soluble	-5.08	0.00274	8.34e-06	Moderately soluble	High	No	Yes	No	No	No	Yes	No	-6.11	0	0	0	0	0	0.55	0	0	1	3	none	none
ZINC000000004321	C8H8N2O3S	212.23	14	9	0.12	2	5	1	50.65	94.57	0.25	0.24	1.55	-0.46	0.28	0.37	-1.65	4.74	0.0224	Very soluble	-1.79	3.47	0.0164	Very soluble	-2.89	0.272	0.00128	Soluble	High	No	No	No	No	No	No	No	-7.42	0	0	0	0	0	0.55	0	0	1	2.72	none	none
ZINC000000004351	C19H19NOS	309.43	22	11	0.32	0	2	0	95.87	48.55	3.04	3.23	3.63	3.12	5.34	3.67	-4.16	0.0212	6.87e-05	Moderately soluble	-3.92	0.037	0.00012	Soluble	-5.97	0.000332	1.07e-06	Moderately soluble	High	Yes	Yes	Yes	Yes	Yes	Yes	Yes	-5.89	0	0	0	0	0	0.55	0	0	0	3.42	none	none
ZINC000000004413	C14H22N2O2	250.34	18	6	0.5	6	3	0	73.12	32.78	3.2	2.29	2.44	2.34	1.46	2.34	-2.69	0.517	0.00206	Soluble	-2.62	0.606	0.00242	Soluble	-3.15	0.176	0.000701	Soluble	High	Yes	No	No	No	No	No	No	-6.2	0	0	0	0	0	0.55	0	0	0	2.73	none	none
ZINC000000004448	C18H19N3O	293.36	22	14	0.33	2	2	0	87.39	39.82	2.33	2.29	3.13	1.75	2.95	2.49	-3.44	0.106	0.000363	Soluble	-2.76	0.505	0.00172	Soluble	-4.93	0.00348	1.19e-05	Moderately soluble	High	Yes	Yes	Yes	Yes	No	Yes	Yes	-6.46	0	0	0	0	0	0.55	0	0	0	3.13	none	none
ZINC000000004724	C15H12N2O2	252.27	19	12	0.07	1	2	1	75.36	63.4	1.96	1.71	2.26	2.14	1.73	1.96	-2.88	0.33	0.00131	Soluble	-2.66	0.556	0.0022	Soluble	-4.29	0.0131	5.19e-05	Moderately soluble	High	Yes	Yes	Yes	No	No	No	No	-6.62	0	0	0	0	0	0.55	0	0	0	2.67	none	none
ZINC000000004778	C15H14N4O	266.3	20	15	0.27	1	3	1	78.2	63.57	2.42	1.96	2.42	2.14	2.72	2.33	-3.21	0.162	0.00061	Soluble	-2.92	0.32	0.0012	Soluble	-4.75	0.0047	1.77e-05	Moderately soluble	High	Yes	Yes	Yes	No	No	No	No	-6.53	0	0	0	0	0	0.55	0	0	0	2.3	none	none
ZINC000000004785	C15H12N2O	236.27	18	12	0	1	1	1	76.05	46.33	2.1	2.45	2.79	2.99	1.65	2.4	-3.28	0.125	0.00053	Soluble	-3.07	0.203	0.000858	Soluble	-3.93	0.0278	0.000117	Soluble	High	Yes	Yes	Yes	Yes	No	No	No	-6	0	0	0	0	0	0.55	0	1	1	2.93	high	none
ZINC000000004840	C12H9F3N2O2	270.21	19	11	0.17	4	6	1	60.69	55.13	2.33	2.49	4.22	2.14	2.97	2.83	-3.25	0.153	0.000564	Soluble	-3.29	0.138	0.00051	Soluble	-5.03	0.00252	9.33e-06	Moderately soluble	High	Yes	No	Yes	Yes	No	No	No	-6.18	0	0	0	0	0	0.55	0	0	0	2.45	none	none
ZINC000000004893	C17H16ClNO	285.77	20	12	0.29	0	2	0	84.9	12.47	3.21	3.77	3.88	3.81	3.7	3.67	-4.43	0.0106	3.71e-05	Moderately soluble	-3.73	0.0538	0.000188	Soluble	-5.63	0.00067	2.34e-06	Moderately soluble	High	Yes	Yes	Yes	No	No	Yes	No	-5.37	0	0	0	0	0	0.55	0	0	1	3.45	none	none
ZINC000000004949	C9H17NO2	171.24	12	0	0.89	3	3	2	47.48	63.32	1.44	-1.1	1.37	1	1.24	0.79	-0.01	167	0.976	Very soluble	0.26	312	1.82	Highly soluble	-1.35	7.56	0.0442	Soluble	High	Yes	No	No	No	No	No	No	-8.13	0	0	0	0	1	0.55	0	0	1	1.63	none	none
ZINC000000005151	C19H25NOS	315.47	22	11	0.47	6	2	1	95.19	51.71	3.7	4.89	4.27	3.55	5.25	4.33	-4.85	0.00445	1.41e-05	Moderately soluble	-5.71	0.000613	1.94e-06	Moderately soluble	-5.81	0.000487	1.55e-06	Moderately soluble	High	Yes	No	Yes	No	Yes	Yes	No	-4.75	0	0	0	0	0	0.55	0	0	1	3.32	none	none
ZINC000000005152	C8H17NO2	159.23	11	0	0.88	5	3	2	45.05	63.32	1.5	-1.55	1.08	1.08	0.67	0.56	0.48	480	3.02	Highly soluble	0.73	850	5.34	Highly soluble	-0.97	17.1	0.107	Soluble	High	Yes	No	No	No	No	No	No	-8.37	0	1	0	0	1	0.55	0	0	1	1.87	none	none
ZINC000000005423	C16H16N2O3S	316.37	22	11	0.31	5	5	1	85.1	111.45	2.84	3.9	3.72	1.46	4.5	3.28	-4.3	0.0159	5.03e-05	Moderately soluble	-5.94	0.000364	1.15e-06	Moderately soluble	-4.61	0.0078	2.47e-05	Moderately soluble	High	No	No	Yes	Yes	Yes	No	No	-5.46	0	0	0	0	0	0.56	0	0	1	3.12	none	none
ZINC000000005560	C16H14O3	254.28	19	12	0.12	4	3	1	72.67	54.37	1.91	3.12	3.11	2.69	3.37	2.84	-3.59	0.066	0.00026	Soluble	-3.93	0.0298	0.000117	Soluble	-4.68	0.00535	2.1e-05	Moderately soluble	High	Yes	No	No	No	No	No	No	-5.64	0	0	0	0	0	0.85	0	0	0	2.57	none	none
ZINC000000005823	C16H20N4O3S	348.42	24	12	0.25	6	5	3	94.32	112.06	2.71	3.21	3.82	1.77	1.39	2.58	-4	0.0351	0.000101	Soluble	-5.24	0.00203	5.81e-06	Moderately soluble	-5.26	0.00191	5.48e-06	Moderately soluble	High	No	No	No	No	Yes	No	No	-6.15	0	0	0	0	0	0.55	0	2	0	3.53	none	none
ZINC000000005878	C6H6N2O	122.12	9	6	0	1	2	1	32.33	55.98	0.7	-0.37	0.18	-0.43	0.52	0.12	-0.79	19.7	0.162	Very soluble	-0.34	55.5	0.454	Very soluble	-1.57	3.3	0.027	Soluble	High	No	No	No	No	No	No	No	-7.31	0	3	0	0	1	0.55	0	0	1	1	high	none
ZINC000000005895	C15H19N5	269.34	20	14	0.33	5	3	1	79.91	49.74	2.28	2.02	1.91	1.49	2.16	1.97	-2.97	0.288	0.00107	Soluble	-2.69	0.548	0.00203	Soluble	-4.77	0.00461	1.71e-05	Moderately soluble	High	Yes	Yes	Yes	No	No	Yes	No	-6.51	0	0	0	0	0	0.55	0	0	0	2.19	none	none
ZINC000000006016	C17H27NO2	277.4	20	6	0.65	5	3	1	83.14	32.7	3.36	-0.92	3.04	2.42	3.19	2.21	-0.87	37.2	0.134	Very soluble	0.72	1450	5.21	Highly soluble	-4.17	0.0188	6.79e-05	Moderately soluble	High	Yes	Yes	No	No	No	Yes	No	-8.65	0	0	0	0	0	0.55	0	0	0	2.61	none	none
ZINC000000006156	C15H15NO2S	273.35	19	12	0.13	5	2	1	76.69	79.37	1.33	1.72	2.55	2.04	1.85	1.9	-2.76	0.48	0.00175	Soluble	-3	0.272	0.000994	Soluble	-4.97	0.0029	1.06e-05	Moderately soluble	High	No	No	No	No	No	No	No	-6.75	0	0	0	0	0	0.55	0	0	0	2.83	none	none
ZINC000000006157	C16H15N3	249.31	19	12	0.19	0	1	1	83.49	41.62	2.18	3.51	1.38	3.05	2.6	2.54	-4.06	0.0215	8.62e-05	Moderately soluble	-4.07	0.0213	8.56e-05	Moderately soluble	-4.8	0.00393	1.58e-05	Moderately soluble	High	Yes	Yes	Yes	No	No	Yes	No	-5.33	0	0	0	0	0	0.55	0	0	2	3.6	none	none
ZINC000000006226	C7H9NO2	139.15	10	6	0.29	0	2	1	38.95	42.23	1.57	-0.77	0.4	-0.48	0.86	0.31	-0.66	30.3	0.218	Very soluble	0.36	320	2.3	Highly soluble	-1.28	7.34	0.0527	Soluble	High	No	No	No	No	No	No	No	-7.7	0	3	0	0	1	0.55	0	0	1	1.47	high	none
ZINC000000006251	C18H22F2N4O	348.39	25	11	0.44	5	6	1	94.22	54.18	3.04	2.04	2.84	2.8	2.88	2.72	-3.28	0.182	0.000524	Soluble	-2.81	0.545	0.00156	Soluble	-4.5	0.011	3.16e-05	Moderately soluble	High	Yes	Yes	No	No	No	Yes	No	-6.98	0	0	0	0	0	0.55	0	1	0	3.68	none	none
ZINC000000006300	C17H15N5O	305.33	23	15	0.18	4	4	0	87.16	74.29	2.56	1.43	2.64	1.52	1.79	1.99	-2.85	0.429	0.0014	Soluble	-2.6	0.775	0.00254	Soluble	-4.77	0.00521	1.71e-05	Moderately soluble	High	Yes	No	Yes	No	Yes	No	No	-7.15	0	0	0	0	0	0.55	0	0	0	2.62	none	none
ZINC000000006310	C12H12N2O2S	248.3	17	12	0	2	2	2	67.19	94.56	1.26	0.97	2.78	1.87	0.85	1.55	-2.38	1.03	0.00416	Soluble	-2.54	0.71	0.00286	Soluble	-4.13	0.0185	7.46e-05	Moderately soluble	High	No	No	No	No	No	No	No	-7.13	0	0	0	0	0	0.55	0	1	1	1.92	high	high
ZINC000000006427	C16H13ClN2O	284.74	20	12	0.12	1	2	0	87.95	32.67	2.68	2.99	2.39	2.67	4.12	2.97	-3.87	0.0387	0.000136	Soluble	-3.34	0.13	0.000457	Soluble	-6	0.000283	9.95e-07	Poorly soluble	High	Yes	No	Yes	Yes	Yes	Yes	Yes	-5.91	0	0	0	0	0	0.55	0	0	0	3	high	high
ZINC000000006481	C8H5F3N2OS	234.2	15	9	0.12	2	5	1	50.71	76.38	2.04	3.61	4.05	1.44	2.93	2.81	-3.88	0.031	0.000132	Soluble	-4.9	0.00294	1.26e-05	Moderately soluble	-3.25	0.133	0.000569	Soluble	High	Yes	No	Yes	Yes	No	No	No	-5.17	0	0	0	0	0	0.55	0	0	2	2.24	none	none
ZINC000000007295	C17H16N2O3	296.32	22	12	0.18	3	3	1	85.84	72.63	2.05	2.02	2.36	2.62	1.57	2.12	-3.16	0.207	0.000699	Soluble	-3.17	0.199	0.000672	Soluble	-4.23	0.0175	5.92e-05	Moderately soluble	High	Yes	Yes	No	No	No	No	No	-6.67	0	0	0	0	0	0.55	0	0	0	3.38	none	none
ZINC000000007601	C13H21NO3	239.31	17	6	0.54	5	4	4	67.6	72.72	1.95	0.31	0.83	0.95	1.62	1.13	-1.45	8.49	0.0355	Very soluble	-1.4	9.53	0.0398	Very soluble	-2.8	0.38	0.00159	Soluble	High	No	No	No	No	No	No	No	-7.54	0	0	0	0	0	0.55	0	0	1	2.3	none	none
ZINC000000007673	C13H18N2O3	250.29	18	6	0.38	8	3	2	67.34	67.43	1.79	0.27	0.3	0.48	1.39	0.85	-1.28	13.1	0.0524	Very soluble	-1.25	14.2	0.0566	Very soluble	-3.78	0.0419	0.000167	Soluble	High	No	No	No	No	No	No	No	-7.64	0	0	0	0	0	0.55	0	0	1	2.27	none	none
ZINC000000007782	C10H8F2N4O	238.19	17	11	0.1	3	5	1	53.78	73.8	1.74	0.69	1.54	1.44	1.28	1.34	-2.03	2.21	0.00928	Soluble	-1.82	3.63	0.0152	Very soluble	-3.12	0.183	0.000767	Soluble	High	No	No	No	No	No	No	No	-7.26	0	0	0	0	0	0.55	0	0	1	2.22	none	none
ZINC000000008492	C9H7NO	145.16	11	10	0	0	2	1	43.77	33.12	1.65	2.02	1.94	1.19	2.01	1.76	-2.69	0.3	0.00206	Soluble	-2.34	0.659	0.00454	Soluble	-3.1	0.115	0.000791	Soluble	High	Yes	No	Yes	No	No	No	No	-5.75	0	2	0	0	1	0.55	0	0	1	1.07	high	high
ZINC000000008667	C15H13FO2	244.26	18	12	0.13	3	3	1	68.19	37.3	2.18	4.16	4.1	3.79	3.87	3.62	-4.27	0.0131	5.36e-05	Moderately soluble	-4.65	0.00545	2.23e-05	Moderately soluble	-5.01	0.00239	9.79e-06	Moderately soluble	High	Yes	No	No	No	No	No	No	-4.84	0	0	0	0	0	0.85	0	0	2	2.45	none	none
ZINC000000009073	C17H17NO2	267.32	20	12	0.29	0	3	2	83.02	43.7	2.57	2.3	2.14	2.43	2.89	2.47	-3.39	0.109	0.000407	Soluble	-2.86	0.373	0.00139	Soluble	-4.36	0.0116	4.36e-05	Moderately soluble	High	Yes	Yes	Yes	No	No	Yes	No	-6.3	0	0	0	0	0	0.55	1	1	0	3.26	none	none
ZINC000000009342	C16H25NO2	263.38	19	6	0.62	4	3	2	78.68	43.7	2.58	-1.25	2.73	2.17	2.65	1.78	-0.66	58.3	0.221	Very soluble	0.83	1770	6.73	Highly soluble	-3.47	0.0894	0.00034	Soluble	High	Yes	Yes	No	No	No	Yes	No	-8.79	0	0	0	0	0	0.55	0	0	0	2.48	none	none
ZINC000000009689	C19H27NO3	317.42	23	6	0.58	7	3	2	91.75	66.4	2.52	4.06	3.26	2.81	3.27	3.18	-4.1	0.0254	8e-05	Moderately soluble	-5.16	0.0022	6.94e-06	Moderately soluble	-4.23	0.0185	5.83e-05	Moderately soluble	High	Yes	No	No	No	Yes	No	No	-5.35	0	0	0	0	0	0.85	0	0	1	3.22	none	none
ZINC000000010163	C10H17NOS	199.31	13	0	1	0	2	0	59.37	37.77	2.47	1.47	1.18	1.52	1.84	1.7	-2	1.98	0.00996	Soluble	-1.87	2.69	0.0135	Very soluble	-1.48	6.65	0.0333	Soluble	High	Yes	No	No	No	No	No	No	-6.47	0	0	0	0	1	0.55	0	0	1	5.1	none	none
ZINC000000010164	C10H17NOS	199.31	13	0	1	0	2	0	59.37	37.77	2.42	1.47	1.18	1.52	1.84	1.69	-2	1.98	0.00996	Soluble	-1.87	2.69	0.0135	Very soluble	-1.48	6.65	0.0333	Soluble	High	Yes	No	No	No	No	No	No	-6.47	0	0	0	0	1	0.55	0	0	1	5.1	none	none
ZINC000000011012	C15H13NO3	255.27	19	11	0.2	3	3	1	69.81	59.3	1.99	2.72	2.29	1.24	2.01	2.05	-3.37	0.11	0.00043	Soluble	-3.62	0.0614	0.00024	Soluble	-3.23	0.152	0.000594	Soluble	High	Yes	No	No	No	No	No	No	-5.93	0	0	0	0	0	0.85	0	0	0	2.79	none	none
ZINC000000012346	C8H11N3O3S	229.26	15	6	0.5	2	4	2	56.31	115.67	0.97	-0.93	-0.91	-1.02	-0.47	-0.47	-0.84	33.2	0.145	Very soluble	-1.02	22.1	0.0966	Very soluble	-0.43	84.6	0.369	Soluble	High	No	No	No	No	No	No	No	-8.36	0	1	0	0	0	0.55	0	0	1	3.57	none	none
ZINC000000013156	C9H7Cl2N5	256.09	16	12	0	1	3	2	64.09	90.71	1.51	1.42	2.03	1.75	1.75	1.69	-2.81	0.395	0.00154	Soluble	-2.93	0.301	0.00118	Soluble	-4.32	0.0124	4.83e-05	Moderately soluble	High	No	Yes	Yes	No	No	No	No	-6.85	0	0	0	0	0	0.55	0	0	0	2.72	none	none
ZINC000000014007	C14H22N2O3	266.34	19	6	0.5	8	4	3	73.61	84.58	2.26	0.16	0.45	0.69	1.52	1.02	-1.3	13.4	0.0504	Very soluble	-1.49	8.55	0.0321	Very soluble	-3.29	0.136	0.000511	Soluble	High	No	No	No	No	No	No	No	-7.81	0	0	0	0	0	0.55	0	0	1	2.51	none	none
ZINC000000014037	C15H22N2O	246.35	18	6	0.53	6	2	1	73.44	46.33	2.66	1.36	1.77	1.97	2.31	2.01	-2.07	2.07	0.00842	Soluble	-1.94	2.86	0.0116	Very soluble	-3.91	0.0306	0.000124	Soluble	High	Yes	No	No	No	No	Yes	No	-6.84	0	0	0	0	0	0.55	0	0	1	2.63	none	none
ZINC000000014257	C12H13NO2	203.24	15	6	0.33	1	2	0	60.42	37.38	1.94	1.2	0.95	1.5	2.17	1.55	-2.09	1.67	0.0082	Soluble	-1.58	5.33	0.0262	Very soluble	-3.39	0.083	0.000408	Soluble	High	Yes	No	No	No	No	No	No	-6.69	0	0	0	0	0	0.55	0	1	1	1.93	none	none
ZINC000000014360	C14H21N3O2S	295.4	20	9	0.43	6	4	2	82.12	73.58	1.76	1.11	2.25	0.46	1.71	1.46	-2.31	1.45	0.00492	Soluble	-2.25	1.67	0.00565	Soluble	-4.96	0.00321	1.09e-05	Moderately soluble	High	Yes	No	No	No	No	No	No	-7.31	0	0	0	0	0	0.55	0	0	0	2.56	none	high
ZINC000000014864	C16H14F3N5O	349.31	25	17	0.25	5	8	1	81.19	76.72	2.16	1.51	3.33	2.15	2.83	2.4	-3.13	0.259	0.000741	Soluble	-2.73	0.652	0.00187	Soluble	-5.44	0.00127	3.63e-06	Moderately soluble	High	Yes	Yes	No	No	No	Yes	No	-7.36	0	0	0	0	0	0.55	0	0	0	3.61	none	none
ZINC000000015515	C16H21N3O2	287.36	21	9	0.44	5	3	2	86.25	57.36	2.32	2.17	1.54	1.45	2.77	2.05	-2.98	0.304	0.00106	Soluble	-3.01	0.282	0.000983	Soluble	-4.88	0.00375	1.31e-05	Moderately soluble	High	Yes	Yes	No	No	No	Yes	No	-6.51	0	0	0	0	0	0.55	0	0	0	2.88	none	none
ZINC000000016154	C16H18FN3O2	303.33	22	12	0.19	7	3	3	85.19	76.38	2.73	2.77	3.48	2.69	2.29	2.79	-3.41	0.119	0.000391	Soluble	-4.03	0.0283	9.34e-05	Moderately soluble	-5.81	0.000468	1.54e-06	Moderately soluble	High	Yes	No	No	Yes	Yes	Yes	No	-6.18	0	0	0	0	0	0.55	0	1	0	2.49	low	high
ZINC000000018087	C17H25N3O2S	335.46	23	9	0.53	6	4	1	98.44	64.79	2.41	1.92	2.75	1.21	2.38	2.13	-3.02	0.318	0.000948	Soluble	-2.9	0.418	0.00125	Soluble	-4.95	0.00377	1.12e-05	Moderately soluble	High	Yes	Yes	No	Yes	No	Yes	No	-6.98	0	0	0	0	0	0.55	0	0	0	2.84	none	none
ZINC000000018635	C14H17N3O	243.3	18	9	0.36	2	2	3	71.43	70.91	1.78	1.25	1.34	1.23	2.31	1.58	-2.37	1.03	0.00423	Soluble	-2.34	1.12	0.0046	Soluble	-4.2	0.0155	6.35e-05	Moderately soluble	High	No	Yes	Yes	No	No	Yes	No	-6.9	0	0	0	0	0	0.55	1	0	1	2.72	none	none
ZINC000000020220	C17H18FN3O3	331.34	24	10	0.41	3	5	2	95.25	74.57	2.24	-1.08	1.18	1.28	1.9	1.1	-1.32	15.7	0.0474	Very soluble	0	334	1.01	Highly soluble	-3.5	0.104	0.000313	Soluble	High	No	Yes	No	No	No	No	No	-9.09	0	0	0	0	0	0.55	0	0	0	2.51	none	none
ZINC000000020221	C15H16O2	228.29	17	10	0.27	4	2	0	70.03	26.3	2.74	3.08	3.37	2.9	4.06	3.23	-3.37	0.098	0.000429	Soluble	-3.3	0.115	0.000502	Soluble	-5.35	0.00101	4.44e-06	Moderately soluble	High	Yes	No	Yes	Yes	No	Yes	No	-5.51	0	0	0	0	0	0.55	0	0	1	1.34	none	none
ZINC000000020228	C13H18ClNO	239.74	16	6	0.46	4	2	1	68.52	29.1	2.65	3.22	3.3	2.85	3.35	3.07	-3.37	0.103	0.000428	Soluble	-3.5	0.0752	0.000314	Soluble	-4.67	0.00517	2.16e-05	Moderately soluble	High	Yes	No	Yes	No	No	Yes	No	-5.48	0	0	0	0	0	0.55	0	0	1	2.11	none	none
ZINC000000020230	C13H21NO3	239.31	17	6	0.54	5	4	4	67.6	72.72	2.56	0.31	0.83	0.95	1.62	1.25	-1.45	8.49	0.0355	Very soluble	-1.4	9.53	0.0398	Very soluble	-2.8	0.38	0.00159	Soluble	High	No	No	No	No	No	No	No	-7.54	0	0	0	0	0	0.55	0	0	1	2.3	none	none
ZINC000000020231	C9H10Cl2N4	245.11	15	6	0.22	1	1	3	71.01	62.44	1.53	0.87	1	1.93	2.35	1.54	-2.14	1.78	0.00728	Soluble	-1.77	4.21	0.0172	Very soluble	-4.24	0.014	5.71e-05	Moderately soluble	High	Yes	Yes	No	No	No	No	No	-7.18	0	0	0	0	0	0.55	0	2	1	2.82	none	none
ZINC000000020237	C14H22N2O	234.34	17	6	0.5	6	2	1	72.81	32.34	2.86	2.26	2.39	2.38	2.64	2.5	-2.58	0.614	0.00262	Soluble	-2.58	0.623	0.00266	Soluble	-4.5	0.00733	3.13e-05	Moderately soluble	High	Yes	No	No	No	No	Yes	No	-6.12	0	0	0	0	0	0.55	0	0	1	1.77	high	none
ZINC000000020240	C16H21NO2	259.34	19	10	0.38	6	3	2	78.44	41.49	3.03	2.98	2.58	2.35	3.04	2.79	-3.32	0.124	0.00048	Soluble	-3.51	0.0793	0.000306	Soluble	-4.97	0.00275	1.06e-05	Moderately soluble	High	Yes	No	Yes	No	No	Yes	No	-5.77	0	0	0	0	0	0.55	0	0	0	2.43	none	none
ZINC000000020241	C15H15NO2	241.29	18	12	0.13	3	2	2	72.88	49.33	2.34	5.12	3.75	2.22	3.1	3.3	-4.86	0.00335	1.39e-05	Moderately soluble	-5.9	0.000304	1.26e-06	Moderately soluble	-5.12	0.00183	7.57e-06	Moderately soluble	High	Yes	No	Yes	No	Yes	Yes	No	-4.14	0	0	0	0	1	0.85	0	0	2	2.01	none	none
ZINC000000020243	C13H8F2O3	250.2	18	12	0	2	5	2	60.78	57.53	1.49	4.44	3.88	3.34	3.23	3.27	-4.55	0.00706	2.82e-05	Moderately soluble	-5.37	0.00108	4.3e-06	Moderately soluble	-4.28	0.0132	5.28e-05	Moderately soluble	High	Yes	No	No	No	No	No	No	-4.67	0	0	0	0	0	0.85	0	0	1	1.96	high	none
ZINC000000020244	C17H21NO	255.35	19	12	0.29	6	2	0	79.1	12.47	3.19	3.27	3.03	3.16	3.46	3.22	-3.55	0.0712	0.000279	Soluble	-3.21	0.159	0.000622	Soluble	-5.63	0.000601	2.36e-06	Moderately soluble	High	Yes	No	Yes	No	No	Yes	No	-5.54	0	0	0	0	0	0.55	0	0	0	2.12	high	none
ZINC000000020245	C19H24N2	280.41	21	12	0.37	4	1	0	93.76	6.48	3.3	4.8	3.49	3.78	3.64	3.8	-4.76	0.00486	1.73e-05	Moderately soluble	-4.67	0.00602	2.15e-05	Moderately soluble	-6.12	0.000211	7.52e-07	Poorly soluble	High	Yes	No	Yes	No	No	Yes	No	-4.6	0	0	0	0	0	0.55	0	0	1	2.99	none	none
ZINC000000020248	C19H23ClN2	314.85	22	12	0.37	4	1	0	98.77	6.48	3.56	5.19	4.15	4.27	4.27	4.29	-5.2	0.00198	6.29e-06	Moderately soluble	-5.07	0.00266	8.45e-06	Moderately soluble	-6.72	5.94e-05	1.89e-07	Poorly soluble	High	Yes	No	Yes	Yes	No	Yes	No	-4.54	1	0	0	0	1	0.55	0	0	1	3.03	none	none
ZINC000000020250	C17H20N2S	284.42	20	12	0.29	3	1	0	90.07	31.78	3.08	4.81	3.86	3.84	3.14	3.75	-4.88	0.00375	1.32e-05	Moderately soluble	-5.21	0.00175	6.17e-06	Moderately soluble	-5.3	0.00142	5e-06	Moderately soluble	High	Yes	No	Yes	No	Yes	Yes	No	-4.62	0	0	0	0	0	0.55	1	0	1	3.54	none	low
ZINC000000020251	C17H19N3O	281.35	21	12	0.24	4	2	2	93.91	47.86	2.28	2.64	2.08	2.57	3.14	2.54	-3.41	0.11	0.000392	Soluble	-3.3	0.142	0.000506	Soluble	-5.38	0.00117	4.17e-06	Moderately soluble	High	Yes	Yes	Yes	No	No	Yes	No	-6.14	0	0	0	0	0	0.55	0	0	0	3.2	none	none
ZINC000000020253	C14H11ClN2O4S	338.77	22	12	0.07	2	5	3	82.93	117.87	0.77	0.85	1.52	1.63	1.18	1.19	-2.75	0.606	0.00179	Soluble	-2.91	0.418	0.00123	Soluble	-4.97	0.00363	1.07e-05	Moderately soluble	High	No	Yes	No	No	No	No	No	-7.76	0	0	0	0	0	0.55	0	0	0	2.93	none	none
ZINC000000020255	C10H13NO4	211.21	15	6	0.3	3	5	4	54.39	103.78	0.66	-2.25	0.44	-1.95	0.14	-0.59	0.17	312	1.48	Highly soluble	0.6	849	4.02	Highly soluble	-1.11	16.4	0.0776	Soluble	High	No	No	No	No	No	No	No	-9.19	0	0	0	0	1	0.55	1	1	1	1.91	none	none
ZINC000000020257	C11H17NO	179.26	13	6	0.45	3	2	1	55.19	35.25	2.51	2.15	2.03	2.12	2.45	2.25	-2.45	0.637	0.00355	Soluble	-2.52	0.538	0.003	Soluble	-3.39	0.0727	0.000406	Soluble	High	Yes	No	No	No	No	No	No	-5.87	0	0	0	0	1	0.55	0	0	1	2	none	none
ZINC000000020259	C10H15NO	165.23	12	6	0.4	3	2	2	49.79	32.26	1.93	0.93	1	1.56	1.56	1.4	-1.62	3.94	0.0239	Very soluble	-1.19	10.6	0.064	Very soluble	-2.74	0.303	0.00183	Soluble	High	Yes	No	No	No	No	No	No	-6.65	0	0	0	0	1	0.55	0	0	1	1.76	none	none
ZINC000000020783	C14H23NO	221.34	16	6	0.57	5	2	1	69.98	23.47	2.82	3.53	3.08	2.94	2.78	3.03	-3.38	0.0915	0.000413	Soluble	-3.71	0.0434	0.000196	Soluble	-3.62	0.053	0.000239	Soluble	High	Yes	Yes	No	No	No	Yes	No	-5.14	0	0	0	0	0	0.55	0	0	2	2.21	none	none
ZINC000000025958	C19H18FN3O	323.36	24	15	0.21	3	3	3	96.03	56.92	2.48	2.49	2.87	2.6	4.65	3.02	-3.68	0.0679	0.00021	Soluble	-3.33	0.151	0.000467	Soluble	-7.67	6.9e-06	2.13e-08	Poorly soluble	High	Yes	Yes	Yes	No	No	Yes	Yes	-6.5	0	0	0	0	0	0.55	0	0	0	2.81	none	none
ZINC000000033882	C8H11NO2	153.18	11	6	0.25	2	3	3	42.97	66.48	1.27	-0.98	0.6	0.6	0.8	0.46	-0.44	55.1	0.36	Very soluble	0.07	180	1.17	Highly soluble	-1.68	3.19	0.0208	Soluble	High	No	No	No	No	No	No	No	-7.93	0	1	0	0	1	0.55	1	1	1	1.01	high	none
ZINC000000034157	C9H13NO3	183.2	13	6	0.33	2	4	4	48.94	86.71	1.32	-0.83	0.15	0.07	0.2	0.18	-0.66	39.9	0.218	Very soluble	-0.51	56.5	0.308	Very soluble	-0.8	29.2	0.159	Soluble	High	No	No	No	No	No	No	No	-8.01	0	0	0	0	1	0.55	1	1	1	2.15	none	none
ZINC000000035804	C12H11ClN2O5S	330.74	21	11	0.08	5	6	3	75.46	131.01	0.85	2.03	2.63	-1.02	0.65	1.03	-3.23	0.196	0.000593	Soluble	-4.41	0.0129	3.9e-05	Moderately soluble	-4.11	0.0254	7.69e-05	Moderately soluble	High	No	No	No	No	No	No	No	-6.88	0	0	0	0	0	0.56	0	0	0	2.43	none	none
ZINC000000039089	C9H13NO3	183.2	13	6	0.33	3	4	4	49.03	72.72	1.35	-1.37	0.03	0.07	0.44	0.1	-0.26	102	0.554	Very soluble	0.34	404	2.2	Highly soluble	-1.56	4.99	0.0272	Soluble	High	No	No	No	No	No	No	No	-8.39	0	0	0	0	1	0.55	1	1	1	1.79	none	none
ZINC000000044027	C17H19ClN2S	318.86	21	12	0.29	4	1	0	95.08	31.78	3.47	5.19	4.51	4.35	3.94	4.29	-5.25	0.00181	5.68e-06	Moderately soluble	-5.6	0.000793	2.49e-06	Moderately soluble	-6.28	0.000169	5.31e-07	Poorly soluble	High	Yes	No	Yes	Yes	Yes	Yes	No	-4.56	1	0	0	0	1	0.55	0	0	1	3.12	none	none
ZINC000000049153	C12H17N4OS+	265.35	18	11	0.42	4	3	2	73.26	104.15	-1.6	1.02	0.62	0.05	2.54	0.53	-2.32	1.28	0.00483	Soluble	-2.8	0.424	0.0016	Soluble	-3.3	0.132	0.000499	Soluble	High	No	Yes	No	No	No	No	No	-7.19	0	0	0	0	0	0.55	0	1	0	2.99	none	none
ZINC000000049154	C8H11NO3	169.18	12	6	0.38	2	4	3	43.48	73.58	0.8	-0.77	-0.22	-0.91	1	-0.02	-0.64	38.6	0.228	Very soluble	-0.3	85.3	0.504	Very soluble	-1.49	5.46	0.0323	Soluble	High	No	No	No	No	No	No	No	-7.88	0	0	0	0	1	0.55	0	0	1	1.76	none	none
ZINC000000056427	C13H17NO	203.28	15	6	0.31	4	1	0	64.57	20.31	2.69	2.83	2.92	2.91	2.7	2.81	-2.92	0.247	0.00122	Soluble	-2.91	0.248	0.00122	Soluble	-3.34	0.0921	0.000453	Soluble	High	Yes	No	No	No	No	No	No	-5.53	0	0	0	0	0	0.55	0	1	1	1.86	none	none
ZINC000000056556	C16H21NO2	259.34	19	10	0.38	6	3	2	78.44	41.49	3.25	2.98	2.58	2.35	3.04	2.84	-3.32	0.124	0.00048	Soluble	-3.51	0.0793	0.000306	Soluble	-4.97	0.00275	1.06e-05	Moderately soluble	High	Yes	No	Yes	No	No	Yes	No	-5.77	0	0	0	0	0	0.55	0	0	0	2.43	none	none
ZINC000000056568	C10H12O2	164.2	12	6	0.3	4	2	1	47.6	37.3	1.69	2.42	2.09	2.29	2.23	2.14	-2.49	0.533	0.00325	Soluble	-2.85	0.234	0.00143	Soluble	-2.98	0.174	0.00106	Soluble	High	Yes	No	No	No	No	No	No	-5.58	0	0	0	0	1	0.85	0	0	1	1	none	none
ZINC000000056645	C14H20N2O2	248.32	18	9	0.43	6	3	3	72.79	57.28	2.6	1.75	1.91	0.91	2.53	1.94	-2.46	0.869	0.0035	Soluble	-2.57	0.668	0.00269	Soluble	-4.19	0.0161	6.5e-05	Moderately soluble	High	Yes	Yes	No	No	No	No	No	-6.57	0	0	0	0	0	0.55	0	0	1	2.51	none	none
ZINC000000056646	C14H20N2O2	248.32	18	9	0.43	6	3	3	72.79	57.28	2.45	1.75	1.91	0.91	2.53	1.91	-2.46	0.869	0.0035	Soluble	-2.57	0.668	0.00269	Soluble	-4.19	0.0161	6.5e-05	Moderately soluble	High	Yes	Yes	No	No	No	No	No	-6.57	0	0	0	0	0	0.55	0	0	1	2.51	none	none
ZINC000000056647	C17H20N2S	284.42	20	12	0.29	3	1	0	90.07	31.78	3.07	4.81	3.86	3.84	3.14	3.74	-4.88	0.00375	1.32e-05	Moderately soluble	-5.21	0.00175	6.17e-06	Moderately soluble	-5.3	0.00142	5e-06	Moderately soluble	High	Yes	No	Yes	No	Yes	Yes	No	-4.62	0	0	0	0	0	0.55	1	0	1	3.54	none	low
ZINC000000056652	C11H17NO3	211.26	15	6	0.45	4	4	4	58.65	72.72	1.66	-3.49	0.8	0.66	1	0.13	1.02	2200	10.4	Highly soluble	2.54	73800	349	Highly soluble	-2.01	2.08	0.00984	Soluble	High	No	No	No	No	No	No	No	-10.07	0	0	0	0	1	0.55	1	1	1	2.04	high	none
ZINC000000056653	C11H17NO3	211.26	15	6	0.45	4	4	4	58.65	72.72	2.12	-3.49	0.8	0.66	1	0.22	1.02	2200	10.4	Highly soluble	2.54	73800	349	Highly soluble	-2.01	2.08	0.00984	Soluble	High	No	No	No	No	No	No	No	-10.07	0	0	0	0	1	0.55	1	1	1	2.04	high	none
ZINC000000057001	C9H15NO3S	217.29	14	0	0.78	4	3	1	59.97	96.41	1.44	0.34	0.25	0.45	0.61	0.62	-1.14	15.8	0.0729	Very soluble	-1.93	2.56	0.0118	Very soluble	-0.38	91.4	0.421	Soluble	High	No	No	No	No	No	No	No	-7.38	0	0	0	0	0	0.56	0	1	1	2.47	none	none
ZINC000000057062	C11H17NO	179.26	13	6	0.45	3	2	1	55.19	35.25	2.46	2.15	2.03	2.12	2.45	2.24	-2.45	0.637	0.00355	Soluble	-2.52	0.538	0.003	Soluble	-3.39	0.0727	0.000406	Soluble	High	Yes	No	No	No	No	No	No	-5.87	0	0	0	0	1	0.55	0	0	1	2	none	none
ZINC000000057146	C10H14N4O4	254.24	18	9	0.5	3	5	2	63.98	102.28	1.58	-1.82	-2.21	-1.56	-1.19	-1.04	-0.44	91.9	0.362	Very soluble	0.19	393	1.55	Highly soluble	0.01	259	1.02	Soluble	Low	No	No	No	No	No	No	No	-9.14	0	1	0	0	0	0.55	0	0	0	2.9	none	none
ZINC000000057147	C10H14N4O4	254.24	18	9	0.5	3	5	2	63.98	102.28	1.57	-1.82	-2.21	-1.56	-1.19	-1.04	-0.44	91.9	0.362	Very soluble	0.19	393	1.55	Highly soluble	0.01	259	1.02	Soluble	Low	No	No	No	No	No	No	No	-9.14	0	1	0	0	0	0.55	0	0	0	2.9	none	none
ZINC000000057206	C13H18ClNO	239.74	16	6	0.46	4	2	1	68.52	29.1	3.03	3.22	3.3	2.85	3.35	3.15	-3.37	0.103	0.000428	Soluble	-3.5	0.0752	0.000314	Soluble	-4.67	0.00517	2.16e-05	Moderately soluble	High	Yes	No	Yes	No	No	Yes	No	-5.48	0	0	0	0	0	0.55	0	0	1	2.11	none	none
ZINC000000057253	C17H20ClNO	289.8	20	12	0.29	5	2	1	84.07	23.47	2.97	3.58	3.42	3.67	3.79	3.49	-4.01	0.0286	9.86e-05	Moderately soluble	-3.76	0.0505	0.000174	Soluble	-5.92	0.00035	1.21e-06	Moderately soluble	High	Yes	No	No	No	No	Yes	No	-5.53	0	0	0	0	0	0.55	0	0	1	2.56	none	none
ZINC000000057254	C17H20ClNO	289.8	20	12	0.29	5	2	1	84.07	23.47	3.17	3.58	3.42	3.67	3.79	3.52	-4.01	0.0286	9.86e-05	Moderately soluble	-3.76	0.0505	0.000174	Soluble	-5.92	0.00035	1.21e-06	Moderately soluble	High	Yes	No	No	No	No	Yes	No	-5.53	0	0	0	0	0	0.55	0	0	1	2.56	none	none
ZINC000000057255	C14H11ClN2O4S	338.77	22	12	0.07	2	5	3	82.93	117.87	1.52	0.85	1.52	1.63	1.18	1.34	-2.75	0.606	0.00179	Soluble	-2.91	0.418	0.00123	Soluble	-4.97	0.00363	1.07e-05	Moderately soluble	High	No	No	No	No	No	No	No	-7.76	0	0	0	0	0	0.55	0	0	0	2.93	none	none
ZINC000000057278	C18H23NO3	301.38	22	12	0.33	7	4	4	88.8	72.72	2.36	3.43	2.96	2.47	3.31	2.91	-3.81	0.0466	0.000154	Soluble	-4.64	0.00694	2.3e-05	Moderately soluble	-5.29	0.00156	5.19e-06	Moderately soluble	High	Yes	Yes	No	No	No	Yes	Yes	-5.7	0	0	0	0	0	0.55	1	1	0	2.43	none	none
ZINC000000057313	C17H21NO3	287.35	21	9	0.47	4	3	2	82.66	62.32	2.3	2.81	3.27	2.12	4.31	2.96	-3.45	0.103	0.000359	Soluble	-3.78	0.0481	0.000168	Soluble	-5.2	0.00181	6.31e-06	Moderately soluble	High	Yes	Yes	Yes	Yes	No	Yes	No	-6.06	0	0	0	0	0	0.85	0	0	0	3.47	none	none
ZINC000000057340	C11H15NO5	241.24	17	6	0.36	7	5	2	59.39	91.01	2.16	0.61	0.53	0.15	0.41	0.77	-1.52	7.3	0.0303	Very soluble	-2.1	1.94	0.00803	Soluble	-1.89	3.14	0.013	Soluble	High	No	No	No	No	No	No	No	-7.34	0	0	0	0	0	0.55	0	0	1	2.63	none	none
ZINC000000057341	C11H15NO5	241.24	17	6	0.36	7	5	2	59.39	91.01	1.88	0.61	0.53	0.15	0.41	0.71	-1.52	7.3	0.0303	Very soluble	-2.1	1.94	0.00803	Soluble	-1.89	3.14	0.013	Soluble	High	No	No	No	No	No	No	No	-7.34	0	0	0	0	0	0.55	0	0	1	2.63	none	none
ZINC000000057435	C16H24N2O	260.37	19	6	0.56	3	2	2	88.67	44.62	2.92	2.86	2.09	2.89	4.68	3.09	-3.29	0.133	0.000511	Soluble	-3.46	0.0911	0.00035	Soluble	-5.13	0.00193	7.41e-06	Moderately soluble	High	Yes	No	No	No	No	Yes	No	-5.86	0	0	0	0	0	0.55	0	0	0	2.93	none	none
ZINC000000057464	C12H13ClN4	248.71	17	12	0.17	2	2	2	71.06	77.82	2.15	2.69	2.54	2.05	2.44	2.37	-3.47	0.0848	0.000341	Soluble	-3.98	0.0262	0.000105	Soluble	-4.87	0.00339	1.36e-05	Moderately soluble	High	Yes	No	Yes	Yes	No	No	No	-5.91	0	0	0	0	0	0.55	0	0	1	2.43	high	high
ZINC000000057512	C14H21N3O3S	311.4	21	6	0.5	4	5	2	86.1	90.38	2.6	3.38	2.68	2.57	0.85	2.42	-3.85	0.0442	0.000142	Soluble	-4.96	0.00344	1.11e-05	Moderately soluble	-3.27	0.168	0.000541	Soluble	High	No	No	No	No	Yes	No	No	-5.8	0	0	0	0	0	0.55	0	2	0	3.22	high	low
ZINC000000057513	C16H22N4O	286.37	21	12	0.38	7	4	0	84.53	41.49	3.11	2.62	1.9	1.31	1.8	2.15	-3.23	0.17	0.000593	Soluble	-3.14	0.207	0.000722	Soluble	-4.95	0.00318	1.11e-05	Moderately soluble	High	Yes	No	Yes	Yes	No	Yes	No	-6.19	0	0	0	0	0	0.55	0	0	0	2.15	none	none
ZINC000000057522	C19H17NOS	307.41	22	16	0.11	4	1	0	96.92	44.56	3.53	5.46	4.95	4.3	5.07	4.66	-5.46	0.00107	3.47e-06	Moderately soluble	-6.15	0.000216	7.03e-07	Poorly soluble	-6.58	8.1e-05	2.64e-07	Poorly soluble	High	Yes	No	Yes	Yes	Yes	No	No	-4.3	1	0	0	0	1	0.55	0	1	1	2.68	none	none
ZINC000000057532	C17H20N2O2	284.35	21	12	0.29	7	3	1	81.98	53.43	2.1	1.46	2.05	1.36	2.67	1.93	-2.48	0.934	0.00328	Soluble	-2.19	1.84	0.00648	Soluble	-4.9	0.0036	1.26e-05	Moderately soluble	High	Yes	No	No	No	No	No	No	-7	0	0	0	0	0	0.55	0	0	0	2.42	none	high
ZINC000000057533	C17H20N2O2	284.35	21	12	0.29	7	3	1	81.98	53.43	2.36	1.46	2.05	1.36	2.67	1.98	-2.48	0.934	0.00328	Soluble	-2.19	1.84	0.00648	Soluble	-4.9	0.0036	1.26e-05	Moderately soluble	High	Yes	No	No	No	No	Yes	No	-7	0	0	0	0	0	0.55	0	0	0	2.42	none	high
ZINC000000057534	C16H24N2	244.38	18	6	0.56	3	1	1	86.64	24.39	2.9	3.22	2.38	3.51	5.16	3.43	-3.43	0.0903	0.000369	Soluble	-3.4	0.0962	0.000394	Soluble	-5.71	0.000479	1.96e-06	Moderately soluble	High	Yes	No	No	No	No	Yes	No	-5.5	0	0	0	0	0	0.55	0	0	1	2.92	none	none
ZINC000000057624	C8H11NO3	169.18	12	6	0.25	2	4	4	44.13	86.71	0.87	-1.24	-0.23	-0.25	0.02	-0.17	-0.35	76.3	0.451	Very soluble	-0.09	139	0.822	Very soluble	-0.76	29.4	0.174	Soluble	High	No	No	No	No	No	No	No	-8.21	0	0	0	0	1	0.55	1	1	1	1.69	high	none
ZINC000000074836	C10H15NO	165.23	12	6	0.4	3	2	2	49.79	32.26	2.16	0.93	1	1.56	1.56	1.45	-1.62	3.94	0.0239	Very soluble	-1.19	10.6	0.064	Very soluble	-2.74	0.303	0.00183	Soluble	High	Yes	No	No	No	No	No	No	-6.65	0	0	0	0	1	0.55	0	0	1	1.76	none	none
ZINC000000075008	C11H16N2O2	208.26	15	5	0.64	3	3	0	56.47	44.12	1.81	0.12	1.16	0.9	1.63	1.13	-1.26	11.6	0.0555	Very soluble	-0.6	52	0.25	Very soluble	-2.28	1.1	0.00527	Soluble	High	Yes	No	No	No	No	No	No	-7.49	0	0	0	0	0	0.55	0	0	1	3.09	none	none
ZINC000000075126	C18H19N3O	293.36	22	14	0.33	2	2	0	87.39	39.82	2.57	2.29	3.13	1.75	2.95	2.54	-3.44	0.106	0.000363	Soluble	-2.76	0.505	0.00172	Soluble	-4.93	0.00348	1.19e-05	Moderately soluble	High	Yes	Yes	Yes	Yes	No	Yes	Yes	-6.46	0	0	0	0	0	0.55	0	0	0	3.13	none	none
ZINC000000083315	C11H12N2O2	204.23	15	9	0.18	3	3	3	57.36	79.11	0.99	-1.06	1.12	-1.66	1.53	0.18	-0.68	42.2	0.207	Very soluble	-0.11	158	0.772	Very soluble	-2.76	0.357	0.00175	Soluble	High	No	No	No	No	No	No	No	-8.3	0	0	0	0	0	0.55	0	0	1	2.09	none	none
ZINC000000085733	C10H12ClNO2	213.66	14	6	0.3	4	3	2	55.32	63.32	1.55	-0.96	1.86	1.96	1.87	1.26	-0.61	52.1	0.244	Very soluble	0.12	279	1.3	Highly soluble	-2.89	0.273	0.00128	Soluble	High	Yes	No	No	No	No	No	No	-8.28	0	0	0	0	0	0.55	0	0	1	1.81	none	none
ZINC000000089763	C10H11N3O3S	253.28	17	11	0.1	3	4	2	62.99	106.6	1.03	0.89	2.26	-0.15	0.16	0.84	-2.25	1.42	0.0056	Soluble	-2.71	0.49	0.00193	Soluble	-3.77	0.0434	0.000171	Soluble	High	No	No	No	No	No	No	No	-7.21	0	0	0	0	0	0.55	0	1	0	2.73	none	none
ZINC000000097996	C11H14N2S	206.31	14	5	0.36	2	1	0	70.15	43.84	2.59	1.56	1.62	2.14	3.91	2.37	-2.23	1.2	0.00583	Soluble	-2.09	1.67	0.00812	Soluble	-2.63	0.486	0.00236	Soluble	High	Yes	No	Yes	No	No	No	No	-6.45	0	0	0	0	0	0.55	0	0	1	3.2	none	none
ZINC000000105196	C9H11NO2	165.19	12	6	0.22	3	3	2	45.5	63.32	1.08	-1.52	0.64	-1.11	0.86	-0.01	-0.08	138	0.835	Very soluble	0.7	821	4.97	Highly soluble	-1.86	2.3	0.0139	Soluble	High	No	No	No	No	No	No	No	-8.39	0	0	0	0	1	0.55	0	0	1	1.46	none	none
ZINC000000105216	C14H14O3	230.26	17	10	0.21	3	3	1	66.79	46.53	1.95	3.34	3.04	2.57	2.9	2.76	-3.61	0.0566	0.000246	Soluble	-3.99	0.0233	0.000101	Soluble	-4.02	0.0221	9.62e-05	Moderately soluble	High	Yes	No	No	No	No	No	No	-5.33	0	0	0	0	0	0.85	0	0	1	1.85	none	none
ZINC000000113355	C9H13NO2	167.21	12	6	0.33	3	3	3	47.01	52.49	1.67	-0.31	0.32	0.65	0.91	0.65	-0.85	23.4	0.14	Very soluble	-0.33	77.9	0.466	Very soluble	-2.13	1.23	0.00738	Soluble	High	No	No	No	No	No	No	No	-7.54	0	0	0	0	1	0.55	0	0	1	1.62	none	none
ZINC000000113382	C11H12Cl2N2O5	323.13	20	6	0.36	7	5	3	74.38	115.38	1.17	1.14	0.58	0.02	-0.26	0.53	-2.32	1.54	0.00477	Soluble	-3.16	0.225	0.000696	Soluble	-2.39	1.32	0.00409	Soluble	High	No	No	No	No	No	No	No	-7.46	0	0	0	0	0	0.55	0	3	0	2.78	high	high
ZINC000000113398	C13H18O2	206.28	15	6	0.46	4	2	1	62.18	37.3	2.21	3.5	3.07	3.13	3.15	3.01	-3.36	0.0909	0.000441	Soluble	-3.97	0.0223	0.000108	Soluble	-3.44	0.0749	0.000363	Soluble	High	Yes	No	No	No	No	No	No	-5.07	0	0	0	0	0	0.85	0	0	1	1.92	none	none
ZINC000000113404	C16H19ClN2	274.79	19	12	0.31	5	2	0	80.82	16.13	3.18	3.39	3.82	3.04	4	3.48	-3.82	0.0419	0.000152	Soluble	-3.41	0.107	0.000391	Soluble	-6.13	0.000206	7.48e-07	Poorly soluble	High	Yes	No	No	No	No	Yes	No	-5.57	0	0	0	0	0	0.55	0	0	0	2.7	none	none
ZINC000000113410	C16H19ClN2	274.79	19	12	0.31	5	2	0	80.82	16.13	3.29	3.39	3.82	3.04	4	3.51	-3.82	0.0419	0.000152	Soluble	-3.41	0.107	0.000391	Soluble	-6.13	0.000206	7.48e-07	Poorly soluble	High	Yes	No	No	No	No	Yes	No	-5.57	0	0	0	0	0	0.55	0	0	0	2.7	none	none
ZINC000000113415	C14H22N2O3	266.34	19	6	0.5	8	4	3	73.61	84.58	2.17	0.16	0.45	0.69	1.52	1	-1.3	13.4	0.0504	Very soluble	-1.49	8.55	0.0321	Very soluble	-3.29	0.136	0.000511	Soluble	High	No	No	No	No	No	No	No	-7.81	0	0	0	0	0	0.55	0	0	1	2.51	none	none
ZINC000000113426	C13H16N2	200.28	15	6	0.46	1	1	1	69.91	24.39	2.31	1.79	1.35	2.74	3.6	2.36	-2.44	0.728	0.00364	Soluble	-1.92	2.4	0.012	Very soluble	-4.2	0.0128	6.38e-05	Moderately soluble	High	Yes	Yes	No	No	No	Yes	No	-6.25	0	0	0	0	0	0.55	0	0	1	3.02	none	none
ZINC000000113428	C13H16N2	200.28	15	6	0.46	1	1	1	69.91	24.39	2.07	1.79	1.35	2.74	3.6	2.31	-2.44	0.728	0.00364	Soluble	-1.92	2.4	0.012	Very soluble	-4.2	0.0128	6.38e-05	Moderately soluble	High	Yes	Yes	No	No	No	Yes	No	-6.25	0	0	0	0	0	0.55	0	0	1	3.02	none	none
ZINC000000113442	C6H9N3O3	171.15	12	5	0.5	3	4	1	43.25	83.87	1.16	-0.02	0.09	-0.78	-1.62	-0.23	-1	17.2	0.1	Very soluble	-1.29	8.74	0.0511	Very soluble	-0.41	66.9	0.391	Soluble	High	No	No	No	No	No	No	No	-7.36	0	0	0	0	1	0.55	0	2	1	2.3	none	none
ZINC000000113446	C8H13N3O4S	247.27	16	5	0.62	5	5	0	60.66	106.16	1.19	-0.35	1.62	-0.66	-1.43	0.07	-1.05	21.8	0.0883	Very soluble	-1.42	9.46	0.0383	Very soluble	-1.71	4.81	0.0195	Soluble	High	No	No	No	No	No	No	No	-8.06	0	0	0	0	0	0.55	0	2	1	2.73	none	none
ZINC000000114124	C5H11NO2S	149.21	9	0	0.8	2	3	2	38.6	102.12	0.87	-1.78	0.11	-2.2	-0.42	-0.68	0.49	459	3.08	Highly soluble	0.15	211	1.42	Highly soluble	0.14	207	1.39	Soluble	High	No	No	No	No	No	No	No	-8.47	0	2	0	0	1	0.55	0	1	1	1.83	none	none
ZINC000000114127	C5H11NO2S	149.21	9	0	0.8	2	3	2	38.6	102.12	0.85	-1.78	0.11	-2.2	-0.42	-0.69	0.49	459	3.08	Highly soluble	0.15	211	1.42	Highly soluble	0.14	207	1.39	Soluble	High	No	No	No	No	No	No	No	-8.47	0	2	0	0	1	0.55	0	1	1	1.83	none	none
ZINC000000119344	C9H10N2O3	194.19	14	6	0.11	4	3	3	50.42	92.42	0.95	-0.89	0.09	0.28	-0.04	0.08	-0.54	56.5	0.291	Very soluble	-0.57	52.5	0.27	Very soluble	-1.82	2.93	0.0151	Soluble	High	No	No	No	No	No	No	No	-8.12	0	0	0	0	1	0.56	0	1	1	1.05	none	none
ZINC000000119717	C14H14N2	210.27	16	10	0.21	2	1	1	74.95	24.39	2.14	2.07	1.62	2.79	4	2.53	-2.78	0.35	0.00167	Soluble	-2.21	1.29	0.00615	Soluble	-5.4	0.000839	3.99e-06	Moderately soluble	High	Yes	No	Yes	No	No	Yes	No	-6.11	0	0	0	0	0	0.55	0	0	1	2.55	none	high
ZINC000000120286	C12H11N7	253.26	19	16	0	1	4	3	73.78	129.62	1.45	0.98	0.86	0.08	0.18	0.71	-2.58	0.659	0.0026	Soluble	-3.29	0.13	0.000513	Soluble	-4.03	0.0237	9.35e-05	Moderately soluble	High	No	Yes	Yes	No	No	Yes	Yes	-7.15	0	0	0	0	0	0.55	0	0	0	2.51	high	high
ZINC000000120319	C10H10N4O2S	250.28	17	12	0	3	4	2	63.55	106.35	0.79	-0.09	1.76	-0.19	-0.26	0.4	-1.66	5.48	0.0219	Very soluble	-1.69	5.1	0.0204	Very soluble	-3.79	0.0403	0.000161	Soluble	High	No	No	No	No	No	No	No	-7.89	0	0	0	0	0	0.55	0	1	0	2.3	none	none
ZINC000000121480	C13H9Cl3N2O	315.58	19	12	0	4	1	2	80.19	41.13	2.93	5.33	4.91	4.52	3.71	4.28	-5.36	0.00138	4.39e-06	Moderately soluble	-5.95	0.000357	1.13e-06	Moderately soluble	-6.8	5.05e-05	1.6e-07	Poorly soluble	High	Yes	No	Yes	Yes	Yes	No	No	-4.44	1	0	0	0	1	0.55	0	0	1	1.93	none	none
ZINC000000121541	C16H13N3O3	295.29	22	15	0.06	4	4	2	80.43	87.31	2.49	2.37	2.39	1.75	3.65	2.53	-3.4	0.116	0.000394	Soluble	-3.84	0.0423	0.000143	Soluble	-5.5	0.000942	3.19e-06	Moderately soluble	High	No	No	Yes	No	No	No	No	-6.42	0	0	0	0	0	0.55	0	0	0	2.57	none	none
ZINC000000136138	C14H12O3	228.24	17	12	0.07	3	3	1	64.83	46.53	2.43	3.79	2.63	1.99	2.92	2.75	-3.97	0.0246	0.000108	Soluble	-4.46	0.00789	3.46e-05	Moderately soluble	-4.42	0.00862	3.78e-05	Moderately soluble	High	Yes	No	Yes	Yes	Yes	No	No	-5	0	0	0	0	0	0.55	0	0	2	1.8	high	high
ZINC000000137884	C10H12N2O4	224.21	16	6	0.4	2	4	2	56.44	84.32	1.67	-0.81	-1.03	-0.43	0.44	-0.03	-0.87	30.6	0.136	Very soluble	-0.48	74	0.33	Very soluble	-0.79	36.6	0.163	Soluble	High	No	No	No	No	No	No	No	-8.24	0	1	0	0	0	0.55	0	1	1	3.62	none	none
ZINC000000154964	C15H22N2O	246.35	18	6	0.53	3	2	1	79.42	32.34	2.97	1.95	2.15	2.24	2.67	2.4	-2.64	0.559	0.00227	Soluble	-2.25	1.37	0.00557	Soluble	-4.06	0.0215	8.73e-05	Moderately soluble	High	Yes	No	No	No	No	Yes	No	-6.42	0	0	0	0	0	0.55	0	0	1	2.38	none	none
ZINC000000155269	C18H23NO	269.38	20	12	0.33	6	2	0	84.07	12.47	3.43	3.77	3.34	3.4	3.97	3.58	-3.93	0.0314	0.000117	Soluble	-3.73	0.0507	0.000188	Soluble	-6.01	0.000263	9.75e-07	Poorly soluble	High	Yes	No	Yes	No	No	Yes	No	-5.27	0	0	0	0	0	0.55	0	0	1	2.91	none	none
ZINC000000155531	C17H25NO3	291.39	21	6	0.59	7	4	1	82.74	49.77	3.64	2.74	2.18	2.02	2.73	2.66	-3.12	0.22	0.000755	Soluble	-3.44	0.106	0.000363	Soluble	-3.85	0.0412	0.000141	Soluble	High	Yes	No	No	No	No	Yes	No	-6.13	0	0	0	0	0	0.55	0	0	0	3.19	none	none
ZINC000000155694	C7H15Cl2N2O2P	261.09	14	0	1	5	4	1	62.6	51.38	2.47	0.63	1.5	0.97	1.13	1.34	-1.53	7.78	0.0298	Very soluble	-1.28	13.6	0.052	Very soluble	-2.71	0.508	0.00195	Soluble	High	Yes	No	No	No	No	No	No	-7.45	0	0	0	0	0	0.55	0	2	0	4.15	high	high
ZINC000000155905	C5H9NO3S	163.19	10	0	0.6	4	3	2	38.85	105.2	0.62	-0.14	-0.49	-0.54	-0.36	-0.18	-0.5	51.7	0.317	Very soluble	-1.62	3.96	0.0243	Very soluble	-0.2	104	0.637	Soluble	High	No	No	No	No	No	No	No	-7.39	0	3	0	0	1	0.56	0	1	1	1.85	none	none
ZINC000000156395	C11H13NO4	223.23	16	6	0.27	5	4	3	57.43	86.63	1.14	1.32	0.52	0.6	0.76	0.87	-2	2.22	0.00993	Soluble	-2.74	0.406	0.00182	Soluble	-2.04	2.01	0.00902	Soluble	High	No	No	No	No	No	No	No	-6.72	0	0	0	0	0	0.56	0	0	1	1.87	none	none
ZINC000000156792	C18H28N2O4	336.43	24	6	0.56	11	5	3	95.05	87.66	3	1.71	2.17	1.05	2.93	2.17	-2.46	1.16	0.00345	Soluble	-3.17	0.229	0.000682	Soluble	-4.8	0.00536	1.59e-05	Moderately soluble	High	No	Yes	No	No	No	Yes	No	-7.14	0	0	1	0	0	0.55	0	0	1	3.19	none	none
ZINC000000266964	C9H11NO3	181.19	13	6	0.22	3	4	3	47.52	83.55	0.84	-2.26	0.35	-1.7	0.39	-0.48	0.32	376	2.07	Highly soluble	1.04	1980	11	Highly soluble	-1.29	9.29	0.0513	Soluble	High	No	No	No	No	No	No	No	-9.01	0	0	0	0	2	0.55	0	0	1	1.54	none	none
ZINC000000388081	C5H9N3	111.15	8	5	0.4	2	2	2	31.07	54.7	0.67	-0.58	-0.09	-0.94	0.86	-0.02	-0.49	35.6	0.32	Very soluble	-0.1	88.7	0.798	Very soluble	-1.62	2.64	0.0238	Soluble	High	No	No	No	No	No	No	No	-7.39	0	3	0	0	1	0.55	0	0	1	1.62	none	none
ZINC000000388462	C8H8O2	136.15	10	6	0.12	2	2	1	37.99	37.3	1.23	1.41	1.31	1.66	1.54	1.43	-1.88	1.78	0.013	Very soluble	-1.8	2.17	0.0159	Very soluble	-2.14	0.977	0.00718	Soluble	High	Yes	No	No	No	No	No	No	-6.13	0	3	0	0	1	0.85	0	0	1	1	none	none
ZINC000000389149	C17H27NO4	309.4	22	6	0.59	8	5	2	87.33	67.79	3.62	2.66	2.27	2.12	3.52	2.84	-3.11	0.241	0.00078	Soluble	-3.74	0.0569	0.000184	Soluble	-4.52	0.00937	3.03e-05	Moderately soluble	High	Yes	Yes	No	No	No	Yes	No	-6.3	0	0	0	0	0	0.55	0	1	1	3.11	none	none
ZINC000000389747	C19H21NO4	327.37	24	6	0.53	2	5	2	92.12	70	1.81	2.09	0.92	1.3	2.56	1.74	-3.24	0.189	0.000576	Soluble	-3.19	0.211	0.000646	Soluble	-3.32	0.158	0.000482	Soluble	High	No	Yes	No	No	No	Yes	No	-6.81	0	0	0	0	0	0.55	0	1	0	4.63	none	none
ZINC000000391812	C10H14N2	162.23	12	6	0.5	1	2	0	53.13	16.13	2.04	1.17	1.14	1.17	1.89	1.48	-1.89	2.1	0.013	Very soluble	-1.1	12.8	0.0787	Very soluble	-2.62	0.393	0.00242	Soluble	High	Yes	No	No	No	No	No	No	-6.46	0	0	0	0	1	0.55	0	0	1	2.05	none	none
ZINC000000394284	C10H14O4	198.22	14	6	0.4	5	4	2	51.36	58.92	1.75	1.39	0.43	0.37	1.14	1.02	-1.93	2.32	0.0117	Very soluble	-2.23	1.16	0.00588	Soluble	-1.98	2.09	0.0105	Soluble	High	No	No	No	No	No	No	No	-6.52	0	0	0	0	1	0.55	0	0	1	2.34	none	none
ZINC000000395010	C9H10O3	166.17	12	6	0.22	2	3	1	44.71	46.53	1.95	3.32	1.49	1.64	1.68	2.02	-3.2	0.105	0.000631	Soluble	-3.97	0.0177	0.000106	Soluble	-2.28	0.876	0.00527	Soluble	High	Yes	No	No	No	No	No	No	-4.96	0	0	0	0	1	0.55	0	0	1	1.32	none	none
ZINC000000402830	C21H26ClNO	343.89	24	12	0.43	6	2	0	105.03	12.47	4	5.03	4.62	4.18	5.15	4.59	-5.12	0.00264	7.67e-06	Moderately soluble	-5.03	0.00319	9.27e-06	Moderately soluble	-7.08	2.85e-05	8.28e-08	Poorly soluble	High	Yes	No	No	No	No	Yes	Yes	-4.83	1	0	0	0	1	0.55	0	0	1	3.41	none	none
ZINC000000402909	C15H14O3	242.27	18	12	0.13	4	3	1	69.31	46.53	2.21	3.31	3.67	3.06	2.99	3.05	-3.66	0.0534	0.00022	Soluble	-3.96	0.0264	0.000109	Soluble	-4.47	0.00821	3.39e-05	Moderately soluble	High	Yes	No	No	No	No	No	No	-5.43	0	0	0	0	0	0.85	0	0	1	2.41	none	none
ZINC000000402954	C17H19NO3	285.34	21	6	0.59	0	4	1	81.78	49.77	2.24	1.84	1.25	1.74	2.34	1.88	-2.98	0.299	0.00105	Soluble	-2.51	0.89	0.00312	Soluble	-3.23	0.168	0.000589	Soluble	High	Yes	Yes	No	No	No	Yes	No	-6.73	0	0	0	0	0	0.55	0	0	0	4.33	none	none
ZINC000000403010	C19H24N2O3	328.41	24	12	0.32	8	4	4	94.01	95.58	2.89	3.09	1.81	1.93	2.72	2.49	-3.66	0.0711	0.000216	Soluble	-4.76	0.00564	1.72e-05	Moderately soluble	-5.08	0.00274	8.34e-06	Moderately soluble	High	No	Yes	No	No	No	Yes	No	-6.11	0	0	0	0	0	0.55	0	0	1	3	none	none
ZINC000000403011	C19H24N2O3	328.41	24	12	0.32	8	4	4	94.01	95.58	2.75	3.09	1.81	1.93	2.72	2.46	-3.66	0.0711	0.000216	Soluble	-4.76	0.00564	1.72e-05	Moderately soluble	-5.08	0.00274	8.34e-06	Moderately soluble	High	No	Yes	No	No	No	Yes	No	-6.11	0	0	0	0	0	0.55	0	0	1	3	none	none
ZINC000000403079	C12H18N2O4	254.28	18	6	0.42	7	5	3	65.68	93.81	1.79	-0.58	-0.51	-0.39	0.6	0.18	-0.84	37.1	0.146	Very soluble	-0.92	30.6	0.12	Very soluble	-2.58	0.666	0.00262	Soluble	High	No	No	No	No	No	No	No	-8.26	0	1	0	0	0	0.55	0	0	0	2.49	none	none
ZINC000000403533	C18H21NO4	315.36	23	6	0.61	1	5	1	87.45	59	2.38	-0.95	0.67	1.15	2.34	1.12	-1.32	15	0.0474	Very soluble	0.2	495	1.57	Highly soluble	-3.56	0.0863	0.000274	Soluble	High	No	Yes	No	No	No	Yes	No	-8.9	0	0	0	0	0	0.55	0	0	0	4.57	none	none
ZINC000000403566	C19H24N2O2	312.41	23	6	0.58	2	2	0	96.93	40.62	2.95	2.67	1.45	2.4	2.47	2.39	-3.52	0.0943	0.000302	Soluble	-3.17	0.209	0.000669	Soluble	-3.76	0.0547	0.000175	Soluble	High	Yes	Yes	No	Yes	No	Yes	Yes	-6.31	0	0	0	0	0	0.55	0	0	0	2.9	none	none
ZINC000000403609	C13H24N4O3S	316.42	21	5	0.85	7	6	2	84.97	107.98	2.92	1.83	0.12	-0.36	1.77	1.26	-2.67	0.678	0.00214	Soluble	-3.72	0.0606	0.000192	Soluble	-2.38	1.33	0.00422	Soluble	High	No	Yes	No	No	No	No	No	-6.93	0	0	0	0	0	0.55	0	0	0	4.23	none	none
ZINC000000403618	C6H11NO2	129.16	9	0	0.5	4	3	2	34.96	63.32	1.25	-2.16	0.36	0.28	0.01	-0.05	0.98	1240	9.64	Highly soluble	1.36	2960	22.9	Highly soluble	-0.16	89.1	0.69	Soluble	High	No	No	No	No	No	No	No	-8.62	0	2	0	0	2	0.55	0	1	1	1.94	none	none
ZINC000000491073	C17H21NO3	287.35	21	6	0.53	1	4	1	84.05	41.93	2.66	1.84	1.32	1.74	2.03	1.92	-2.93	0.341	0.00119	Soluble	-2.34	1.31	0.00456	Soluble	-2.96	0.317	0.0011	Soluble	High	Yes	Yes	No	No	No	Yes	No	-6.75	0	0	0	0	0	0.55	0	1	0	4.57	none	none
ZINC000000508068	C16H20N2	240.34	18	12	0.31	5	2	0	75.81	16.13	2.9	2.76	3.17	2.53	3.37	2.94	-3.23	0.141	0.000586	Soluble	-2.75	0.423	0.00176	Soluble	-5.52	0.000731	3.04e-06	Moderately soluble	High	Yes	No	No	No	No	Yes	No	-5.81	0	0	0	0	0	0.55	0	0	1	2.63	none	none
ZINC000000509440	C15H11ClN2O2	286.71	20	12	0.07	1	3	2	84.21	61.69	1.98	2.24	1.5	2.39	3.29	2.28	-3.41	0.112	0.000392	Soluble	-3.17	0.193	0.000674	Soluble	-5.52	0.000858	2.99e-06	Moderately soluble	High	Yes	No	No	No	No	No	No	-6.46	0	0	0	0	0	0.55	0	0	0	3.41	none	none
ZINC000000518554	C12H16O7	272.25	19	6	0.5	3	7	5	62.61	119.61	1.64	-1.35	-1.43	-1.49	-1.22	-0.77	-0.71	52.7	0.194	Very soluble	-0.66	59.3	0.218	Very soluble	0.36	618	2.27	Soluble	High	No	No	No	No	No	No	No	-8.92	0	1	0	0	0	0.55	0	0	0	4.18	none	none
ZINC000000527386	C19H20FNO3	329.37	24	12	0.37	4	5	1	92.08	39.72	3.51	3.51	3.37	3.1	3.99	3.5	-4.2	0.0208	6.32e-05	Moderately soluble	-4.03	0.0309	9.38e-05	Moderately soluble	-6.04	0.000298	9.04e-07	Poorly soluble	High	Yes	Yes	No	Yes	No	Yes	Yes	-5.82	0	0	0	0	0	0.55	0	0	1	3.52	none	none
ZINC000000537752	C21H23ClFN3O	387.88	27	12	0.33	6	4	0	114.84	35.91	3.89	3.02	3.66	3.34	5.2	3.82	-4.08	0.0322	8.31e-05	Moderately soluble	-3.44	0.141	0.000364	Soluble	-7.56	1.07e-05	2.75e-08	Poorly soluble	High	Yes	No	No	Yes	Yes	Yes	Yes	-6.52	0	0	0	0	0	0.55	0	0	1	3.62	none	high
ZINC000000537791	C24H34N4O5S	490.62	34	6	0.54	10	6	3	135.17	136.55	2.81	4.38	3.98	2.69	2.33	3.24	-5.11	0.00379	7.73e-06	Moderately soluble	-6.96	5.33e-05	1.09e-07	Poorly soluble	-5.61	0.0012	2.44e-06	Moderately soluble	Low	No	Yes	No	No	Yes	No	Yes	-6.18	0	2	0	1	0	0.55	0	2	3	4.94	none	none
ZINC000000537795	C21H27N5O4S	445.54	31	12	0.43	9	7	3	117.17	142.02	2.79	2.44	3.36	1.43	2.15	2.43	-3.83	0.0656	0.000147	Soluble	-5.07	0.00383	8.6e-06	Moderately soluble	-6.18	0.000296	6.64e-07	Poorly soluble	Low	No	Yes	No	No	Yes	No	No	-7.29	0	0	1	1	0	0.55	0	2	2	3.57	none	none
ZINC000000537805	C23H28ClN3O5S	494	33	12	0.39	10	6	3	128.11	125.47	3	5.34	4.93	3.39	3.48	4.03	-5.88	0.000657	1.33e-06	Moderately soluble	-7.73	9.25e-06	1.87e-08	Poorly soluble	-7.23	2.92e-05	5.92e-08	Poorly soluble	Low	No	No	No	Yes	Yes	No	Yes	-5.52	0	1	0	0	1	0.55	0	2	3	3.61	none	none
ZINC000000537822	C21H23ClFNO2	375.86	26	12	0.38	6	4	1	105.48	40.54	3.61	4.3	4.36	3.59	5.24	4.22	-4.82	0.00563	1.5e-05	Moderately soluble	-4.86	0.00513	1.37e-05	Moderately soluble	-7.05	3.33e-05	8.87e-08	Poorly soluble	High	Yes	No	Yes	Yes	No	Yes	Yes	-5.54	0	0	0	0	0	0.55	0	0	2	2.39	none	none
ZINC000000537891	C18H20FN3O4	361.37	26	10	0.44	2	6	1	101.83	75.01	2.49	-0.39	1.2	0.98	1.47	1.15	-1.99	3.72	0.0103	Very soluble	-0.72	68.6	0.19	Very soluble	-3.01	0.356	0.000986	Soluble	High	No	Yes	No	No	No	No	No	-8.78	0	0	0	0	0	0.55	0	0	1	3.63	none	none
ZINC000000537928	C29H33ClN2O2	477.04	34	18	0.34	8	3	1	142.18	43.78	4.06	5.01	4.6	4.17	5.54	4.67	-5.82	0.000726	1.52e-06	Moderately soluble	-5.67	0.00102	2.14e-06	Moderately soluble	-8.95	5.35e-07	1.12e-09	Poorly soluble	High	Yes	Yes	Yes	Yes	No	Yes	Yes	-5.65	1	1	0	0	1	0.55	0	0	3	3.17	none	none
ZINC000000537931	C22H23ClN2O2	382.88	27	12	0.36	3	3	0	111.66	42.43	3.82	5.2	4.51	3.72	4.9	4.43	-5.62	0.000917	2.39e-06	Moderately soluble	-5.84	0.000556	1.45e-06	Moderately soluble	-7.1	3.04e-05	7.94e-08	Poorly soluble	High	Yes	No	Yes	Yes	Yes	Yes	Yes	-4.94	0	0	0	0	1	0.55	0	0	2	3.56	none	none
ZINC000000537957	C15H19BrN2O5	387.23	23	6	0.4	8	6	3	89.02	106.94	0.51	0.11	1.59	1.43	1.86	1.1	-1.98	4.1	0.0106	Very soluble	-1.91	4.75	0.0123	Very soluble	-3.64	0.0881	0.000228	Soluble	High	No	No	No	No	No	No	No	-8.58	0	0	0	0	0	0.56	0	0	2	2.53	none	none
ZINC000000537964	C17H16F6N2O	378.31	26	10	0.47	4	9	2	86.51	45.15	2.88	3.62	6.05	3.43	4.8	4.15	-4.49	0.0123	3.26e-05	Moderately soluble	-4.26	0.021	5.55e-05	Moderately soluble	-6.1	0.000303	8.02e-07	Poorly soluble	High	No	Yes	No	No	No	Yes	Yes	-6.04	0	1	0	1	0	0.55	0	0	2	3.25	none	high
ZINC000000538065	C25H32ClN5O2	470.01	33	17	0.44	10	4	0	140.01	55.53	4.7	4.31	2.79	3.54	3.53	3.77	-5.19	0.00303	6.45e-06	Moderately soluble	-5.19	0.00304	6.46e-06	Moderately soluble	-6.96	5.13e-05	1.09e-07	Poorly soluble	High	Yes	No	No	Yes	Yes	Yes	Yes	-6.11	0	1	0	0	0	0.55	0	0	3	3.87	none	none
ZINC000000538266	C17H11ClF4N2S	386.79	25	12	0.18	3	5	0	100.5	47.69	2.94	4.03	5.95	4.11	6.88	4.78	-4.93	0.0045	1.16e-05	Moderately soluble	-4.73	0.00713	1.84e-05	Moderately soluble	-7.33	1.83e-05	4.72e-08	Poorly soluble	High	No	No	Yes	Yes	Yes	No	No	-5.8	0	1	0	1	0	0.55	0	1	2	3.29	none	none
ZINC000000538273	C18H20FN3O4	361.37	26	10	0.44	2	6	1	101.83	75.01	2.25	-0.39	1.2	0.98	1.47	1.1	-1.99	3.72	0.0103	Very soluble	-0.72	68.6	0.19	Very soluble	-3.01	0.356	0.000986	Soluble	High	No	Yes	No	No	No	No	No	-8.78	0	0	0	0	0	0.55	0	0	1	3.63	none	none
ZINC000000538275	C28H27NO4S	473.58	34	21	0.25	7	5	2	141.21	98.24	3.76	6.09	5.69	3.21	6.52	5.05	-6.61	0.000117	2.47e-07	Poorly soluble	-7.93	5.52e-06	1.16e-08	Poorly soluble	-8.3	2.37e-06	5.01e-09	Poorly soluble	High	No	Yes	No	Yes	No	Yes	No	-4.86	0	2	0	0	1	0.55	0	0	2	3.66	none	none
ZINC000000538283	C20H28N2O5	376.45	27	6	0.55	10	6	0	105.84	76.15	3.57	1.88	1.62	1.59	2.22	2.18	-2.86	0.516	0.00137	Soluble	-3.1	0.298	0.000792	Soluble	-4.09	0.0305	8.11e-05	Moderately soluble	High	No	No	No	No	No	No	No	-7.26	0	0	0	0	0	0.55	0	1	2	2.82	none	none
ZINC000000538312	C23H27FN4O2	410.48	30	15	0.52	4	6	0	117.71	64.16	4.08	2.72	3.63	3.19	4.48	3.62	-4.2	0.0256	6.24e-05	Moderately soluble	-3.72	0.078	0.00019	Soluble	-6.76	7.13e-05	1.74e-07	Poorly soluble	High	Yes	Yes	Yes	Yes	Yes	Yes	Yes	-6.87	0	0	0	0	0	0.55	0	0	1	3.82	none	none
ZINC000000538386	C22H30N2O2S	386.55	27	11	0.5	9	3	0	117.1	61.02	4.16	3.95	3.83	2.81	4.9	3.93	-4.43	0.0143	3.69e-05	Moderately soluble	-4.93	0.00453	1.17e-05	Moderately soluble	-6.25	0.000218	5.64e-07	Poorly soluble	High	Yes	No	No	Yes	No	Yes	Yes	-5.85	0	0	0	0	0	0.55	0	0	3	3.05	none	none
ZINC000000538483	C19H22ClN5O	371.86	26	15	0.37	5	3	0	111.12	45.78	3.62	2.84	1.6	3.37	1.72	2.63	-4.03	0.0346	9.3e-05	Moderately soluble	-3.46	0.129	0.000347	Soluble	-4.87	0.00503	1.35e-05	Moderately soluble	High	Yes	No	No	No	Yes	Yes	No	-6.55	0	0	0	0	0	0.55	0	0	1	2.93	none	none
ZINC000000538509	C21H28N2O5	388.46	28	12	0.38	11	6	1	107.21	69.26	4.16	2.29	2.43	1.58	3.16	2.72	-3.28	0.203	0.000522	Soluble	-3.38	0.161	0.000415	Soluble	-6.29	0.000197	5.07e-07	Poorly soluble	High	Yes	No	No	No	No	Yes	No	-7.04	0	0	1	0	0	0.55	0	0	2	2.76	none	none
ZINC000000538550	C21H21ClN4OS	412.94	28	15	0.33	4	3	1	125.48	76.71	3.5	4.02	2.48	3.27	4.85	3.62	-5.07	0.00355	8.61e-06	Moderately soluble	-5.33	0.00192	4.64e-06	Moderately soluble	-7.1	3.31e-05	8.02e-08	Poorly soluble	High	Yes	Yes	Yes	Yes	Yes	Yes	Yes	-5.96	0	0	0	0	0	0.55	0	0	2	3.17	none	none
ZINC000000538564	C18H14F4N2O4S	430.37	29	12	0.22	7	9	2	93.86	115.64	1.69	2.31	5.34	2.47	3.22	3.01	-3.81	0.067	0.000156	Soluble	-4.38	0.0181	4.2e-05	Moderately soluble	-6.25	0.000241	5.6e-07	Poorly soluble	Low	No	Yes	No	Yes	No	No	Yes	-7.29	0	0	0	0	0	0.55	0	0	1	3.53	none	none
ZINC000000538621	C24H26N6O3	446.5	33	22	0.29	8	7	3	123.75	129.81	0.78	3.31	3.55	2.74	3.84	2.84	-4.66	0.00979	2.19e-05	Moderately soluble	-5.71	0.000867	1.94e-06	Moderately soluble	-7.16	3.12e-05	6.98e-08	Poorly soluble	High	No	Yes	No	Yes	No	No	No	-6.67	0	0	0	0	0	0.56	0	0	2	3.7	none	none
ZINC000000538627	C22H22N2O4	378.42	28	18	0.23	7	6	1	104.59	81.54	2.66	3.8	3.41	2.12	3.87	3.17	-4.59	0.00964	2.55e-05	Moderately soluble	-5.21	0.00235	6.21e-06	Moderately soluble	-6.74	6.89e-05	1.82e-07	Poorly soluble	High	No	No	No	No	Yes	No	Yes	-5.91	0	0	0	0	0	0.56	0	0	2	3.64	none	none
ZINC000000538658	C26H25ClN2O3	448.94	32	18	0.23	5	3	2	131.28	69.64	3.67	4.77	4.79	4.16	4.98	4.47	-5.71	0.000866	1.93e-06	Moderately soluble	-5.96	0.000488	1.09e-06	Moderately soluble	-8.29	2.32e-06	5.16e-09	Poorly soluble	High	Yes	Yes	No	Yes	Yes	Yes	Yes	-5.65	1	1	0	0	0	0.55	0	0	2	3.53	none	high
ZINC000000584092	C20H21ClO4	360.83	25	12	0.3	7	4	0	97.98	52.6	3.67	5.17	4.68	3.54	4.95	4.4	-5.23	0.00214	5.92e-06	Moderately soluble	-6.02	0.000344	9.53e-07	Poorly soluble	-6.51	0.000112	3.1e-07	Poorly soluble	High	Yes	No	Yes	Yes	Yes	Yes	No	-4.83	0	0	0	0	1	0.55	0	0	2	2.64	none	none
ZINC000000591993	C20H24N2O6	388.41	28	6	0.4	8	6	1	108.95	110.45	3.27	3.26	2.82	1.53	1.55	2.49	-3.93	0.0454	0.000117	Soluble	-5.25	0.00217	5.58e-06	Moderately soluble	-4.63	0.00917	2.36e-05	Moderately soluble	High	No	No	Yes	Yes	Yes	Yes	Yes	-6.35	0	0	0	0	0	0.55	0	3	2	4.21	none	none
ZINC000000592419	C17H14Cl2F2N2O3	403.21	26	12	0.29	8	6	1	93.86	60.45	3.14	4.58	5.62	2.84	4.67	4.17	-5.04	0.00369	9.14e-06	Moderately soluble	-5.57	0.00108	2.67e-06	Moderately soluble	-6.79	6.6e-05	1.64e-07	Poorly soluble	High	No	No	Yes	Yes	Yes	Yes	Yes	-5.51	0	1	0	0	0	0.55	0	0	3	2.55	none	none
ZINC000000596731	C19H27N3O5S2	441.56	29	12	0.37	11	6	2	116.08	121.57	2.4	1.82	3.76	0.79	0.88	1.93	-3.3	0.219	0.000496	Soluble	-3.99	0.0449	0.000102	Soluble	-6.61	0.000108	2.45e-07	Poorly soluble	High	No	Yes	No	Yes	Yes	Yes	Yes	-7.7	0	0	1	0	0	0.55	0	0	2	2.68	none	none
ZINC000000596881	C18H15Cl3N2O	381.68	24	17	0.17	6	2	0	98.19	27.05	3.11	5.3	5.33	3.82	5.24	4.56	-5.67	0.000809	2.12e-06	Moderately soluble	-5.62	0.000918	2.4e-06	Moderately soluble	-7.83	5.68e-06	1.49e-08	Poorly soluble	High	Yes	No	Yes	Yes	Yes	Yes	Yes	-4.87	0	0	0	0	1	0.55	0	0	2	3.13	none	none
ZINC000000597013	C24H29NO3	379.49	28	12	0.46	6	4	0	115.31	38.77	3.88	4.28	3.83	3.06	4.91	3.99	-4.81	0.00587	1.55e-05	Moderately soluble	-4.81	0.00592	1.56e-05	Moderately soluble	-6.9	4.78e-05	1.26e-07	Poorly soluble	High	Yes	Yes	No	No	No	Yes	Yes	-5.58	0	0	0	0	0	0.55	0	0	2	3.36	none	none
ZINC000000599734	C16H14F3N3O2S	369.36	25	15	0.25	6	7	1	87.24	87.08	2.04	3.01	5.49	1.57	3.54	3.13	-4.07	0.0311	8.43e-05	Moderately soluble	-4.5	0.0116	3.14e-05	Moderately soluble	-6.84	5.29e-05	1.43e-07	Poorly soluble	High	No	Yes	Yes	Yes	Yes	Yes	Yes	-6.42	0	0	0	0	0	0.55	0	0	1	3.4	none	none
ZINC000000599985	C5H6N2	94.11	7	6	0	0	1	1	28.64	38.91	0.83	0.32	0.67	-0.25	0.79	0.47	-1.26	5.18	0.055	Very soluble	-0.7	18.8	0.199	Very soluble	-1.58	2.5	0.0265	Soluble	High	Yes	No	No	No	No	No	No	-6.65	0	3	0	0	1	0.55	0	0	1	1	none	none
ZINC000000601229	C22H24ClN3O	381.9	27	16	0.36	3	3	0	115.27	38.13	3.85	4.37	3.92	4.28	4.38	4.16	-5.2	0.0024	6.29e-06	Moderately soluble	-4.89	0.00496	1.3e-05	Moderately soluble	-7.04	3.44e-05	9.02e-08	Poorly soluble	High	Yes	No	No	Yes	Yes	No	Yes	-5.53	1	0	0	0	0	0.55	0	0	2	3.62	none	none
ZINC000000601250	C18H15Cl3N2S	397.75	24	17	0.17	6	1	0	104.7	43.12	3.39	6.1	6.04	4.7	5.8	5.21	-6.28	0.00021	5.28e-07	Poorly soluble	-6.79	6.5e-05	1.63e-07	Poorly soluble	-8.18	2.6e-06	6.55e-09	Poorly soluble	High	No	Yes	Yes	Yes	Yes	Yes	Yes	-4.4	1	1	0	1	1	0.55	0	0	2	3.13	none	none
ZINC000000601253	C27H36O8	488.57	35	0	0.7	9	8	1	127.62	116.2	3.79	4.22	3.7	2.02	3.44	3.43	-4.93	0.00569	1.16e-05	Moderately soluble	-6.37	0.000208	4.26e-07	Poorly soluble	-3.9	0.0614	0.000126	Soluble	High	No	No	No	No	Yes	No	Yes	-6.28	0	2	0	0	0	0.55	0	1	3	5.96	none	none
ZINC000000601254	C16H16ClN3O3S	365.83	24	12	0.19	2	4	2	99.59	100.88	1.5	2.78	2.84	1.72	1.41	2.05	-4.1	0.0292	7.99e-05	Moderately soluble	-4.55	0.0102	2.79e-05	Moderately soluble	-5.42	0.0014	3.82e-06	Moderately soluble	High	No	Yes	No	No	No	No	Yes	-6.56	0	0	0	0	0	0.55	0	0	1	3.28	none	none
ZINC000000601281	C21H32N6O3	416.52	30	11	0.62	10	6	0	119.43	85.49	4.16	2.16	1	2.16	1.08	2.11	-3.39	0.168	0.000403	Soluble	-3.59	0.108	0.000258	Soluble	-4.1	0.0334	8.02e-05	Moderately soluble	High	No	No	No	Yes	Yes	No	Yes	-7.31	0	0	0	0	0	0.55	0	0	2	3.44	none	none
ZINC000000601283	C19H16ClNO4	357.79	25	15	0.16	5	4	1	96.12	68.53	2.76	4.27	3.93	3.3	3.91	3.63	-4.86	0.00491	1.37e-05	Moderately soluble	-5.42	0.00136	3.79e-06	Moderately soluble	-5.79	0.000583	1.63e-06	Moderately soluble	High	Yes	No	Yes	Yes	Yes	No	No	-5.45	0	0	0	0	0	0.85	0	0	2	2.51	none	none
ZINC000000601301	C15H14F3N3O4S2	421.41	27	12	0.2	4	9	3	96.86	135.12	1.27	1.19	3.99	1.27	0.78	1.7	-3.27	0.228	0.00054	Soluble	-3.62	0.1	0.000238	Soluble	-5.75	0.000758	1.8e-06	Moderately soluble	Low	No	Yes	No	No	No	No	No	-8.03	0	0	0	1	0	0.55	0	0	1	3.86	high	none
ZINC000000601305	C16H16ClN3O3S	365.83	24	12	0.19	4	4	2	94.96	100.88	1.2	2.87	2.78	2.27	1.05	2.03	-4.02	0.0348	9.5e-05	Moderately soluble	-4.65	0.00823	2.25e-05	Moderately soluble	-5.09	0.00297	8.11e-06	Moderately soluble	High	No	Yes	No	No	No	No	No	-6.49	0	0	0	0	0	0.55	0	0	1	3.22	none	none
ZINC000000601316	C22H26NO3+	352.45	26	12	0.41	5	3	1	105.13	46.53	-0.24	3.28	2.22	-0.77	0.51	1	-4.1	0.0278	7.89e-05	Moderately soluble	-3.93	0.0412	0.000117	Soluble	-5.96	0.00039	1.11e-06	Moderately soluble	High	Yes	Yes	Yes	No	No	Yes	No	-6.12	0	0	0	0	0	0.55	0	1	1	4.56	none	none
ZINC000000601317	C28H28N2O2	424.53	32	18	0.29	7	4	1	129.63	64.33	3.1	2.71	4.62	3.85	5.24	3.9	-4.13	0.0312	7.35e-05	Moderately soluble	-3.71	0.082	0.000193	Soluble	-8.36	1.84e-06	4.35e-09	Poorly soluble	High	Yes	Yes	No	No	No	Yes	No	-6.97	0	0	0	0	0	0.55	0	0	1	2.85	none	none
ZINC000000602128	C21H25ClN2O3	388.89	27	12	0.43	8	5	1	109.52	62.66	3.22	1.03	3.47	2.35	3.91	2.79	-2.7	0.774	0.00199	Soluble	-1.94	4.51	0.0116	Very soluble	-5.96	0.000426	1.1e-06	Moderately soluble	High	Yes	Yes	No	No	No	Yes	Yes	-7.94	0	0	0	0	0	0.55	0	0	2	3.39	none	none
ZINC000000602632	C20H15BrN6O	435.28	28	18	0.1	4	5	2	109.56	120.64	3.24	4.45	4.73	2.48	3.72	3.72	-5.55	0.00122	2.79e-06	Moderately soluble	-6.7	8.64e-05	1.98e-07	Poorly soluble	-7.81	6.76e-06	1.55e-08	Poorly soluble	Low	No	No	Yes	Yes	Yes	No	Yes	-5.8	0	0	0	0	0	0.55	0	0	2	3.29	none	none
ZINC000000606383	C20H15Cl3N2OS	437.77	27	20	0.15	6	2	0	113.57	55.29	3.67	6.32	6.54	4.38	6.9	5.56	-6.69	8.98e-05	2.05e-07	Poorly soluble	-7.27	2.35e-05	5.36e-08	Poorly soluble	-8.72	8.3e-07	1.9e-09	Poorly soluble	High	No	Yes	Yes	Yes	Yes	Yes	Yes	-4.48	1	1	0	1	1	0.55	0	0	2	3.74	none	none
ZINC000000607790	C22H25NO6	399.44	29	13	0.36	6	6	1	109.36	83.09	3.19	1.03	2.55	1.02	3.9	2.34	-2.9	0.502	0.00126	Soluble	-2.36	1.72	0.00432	Soluble	-6.66	8.76e-05	2.19e-07	Poorly soluble	High	No	Yes	No	No	No	Yes	Yes	-8.01	0	0	0	0	0	0.55	0	0	1	3.87	none	none
ZINC000000607939	C19H21N3O5	371.39	27	9	0.37	6	7	1	100.68	103.55	3.52	4.28	2.2	1.83	2.6	2.89	-4.69	0.00759	2.04e-05	Moderately soluble	-6.17	0.000253	6.81e-07	Poorly soluble	-5	0.00371	1e-05	Moderately soluble	High	No	No	Yes	Yes	Yes	No	Yes	-5.53	0	0	0	0	0	0.55	0	1	2	4.17	high	none
ZINC000000607971	C18H14Cl4N2O	416.13	25	17	0.17	6	2	0	103.2	27.05	3.52	5.93	5.98	4.31	5.88	5.12	-6.26	0.000227	5.46e-07	Poorly soluble	-6.27	0.000222	5.34e-07	Poorly soluble	-8.41	1.6e-06	3.85e-09	Poorly soluble	High	No	No	Yes	Yes	Yes	Yes	Yes	-4.63	1	1	0	1	1	0.55	0	0	2	3.13	none	none
ZINC000000607986	C22H25F2NO4	405.44	29	12	0.45	6	7	3	103.34	70.95	3.86	4.04	3.2	2.64	4.14	3.58	-4.81	0.00629	1.55e-05	Moderately soluble	-5.23	0.00237	5.84e-06	Moderately soluble	-5.88	0.000537	1.32e-06	Moderately soluble	High	Yes	Yes	No	No	No	Yes	Yes	-5.9	0	0	0	0	0	0.55	0	0	2	4.24	none	none
ZINC000000608101	C16H13Cl3N2OS	387.71	23	16	0.19	6	2	0	96.07	55.29	3.05	5.31	5.39	3.41	5.88	4.61	-5.71	0.00076	1.96e-06	Moderately soluble	-6.22	0.000232	5.99e-07	Poorly soluble	-7.09	3.14e-05	8.09e-08	Poorly soluble	High	Yes	Yes	Yes	Yes	Yes	Yes	Yes	-4.89	0	0	0	0	1	0.55	0	0	2	3.46	none	none
ZINC000000608382	C24H25NO4	391.46	29	16	0.33	6	5	0	117.7	59.75	3.95	4.29	4.03	2.78	5.25	4.06	-4.98	0.00408	1.04e-05	Moderately soluble	-5.26	0.00216	5.52e-06	Moderately soluble	-7.67	8.43e-06	2.15e-08	Poorly soluble	High	Yes	No	Yes	Yes	Yes	Yes	Yes	-5.64	0	0	0	0	0	0.55	0	0	2	3.72	none	none
ZINC000000621853	C22H25NO6	399.44	29	13	0.36	6	6	1	109.36	83.09	3.28	1.03	2.55	1.02	3.9	2.36	-2.9	0.502	0.00126	Soluble	-2.36	1.72	0.00432	Soluble	-6.66	8.76e-05	2.19e-07	Poorly soluble	High	No	Yes	No	No	No	Yes	Yes	-8.01	0	0	0	0	0	0.55	0	0	1	3.87	none	none
ZINC000000621893	C22H26N2O4S	414.52	29	12	0.36	7	5	0	117.39	84.38	3.48	2.7	2.66	2.4	2.83	2.81	-3.96	0.046	0.000111	Soluble	-4.12	0.0311	7.5e-05	Moderately soluble	-5.65	0.000922	2.22e-06	Moderately soluble	High	No	No	No	Yes	Yes	Yes	Yes	-6.91	0	0	0	0	0	0.55	0	0	1	4.36	none	none
ZINC000000622123	C17H17ClO6	352.77	24	6	0.41	3	6	0	86.59	71.06	2.95	2.18	2.81	0.71	3.39	2.41	-3.39	0.145	0.00041	Soluble	-3.31	0.175	0.000495	Soluble	-4.71	0.00689	1.95e-05	Moderately soluble	High	Yes	No	Yes	No	Yes	No	Yes	-6.9	0	0	0	0	0	0.85	0	0	1	4.59	none	high
ZINC000000643046	C24H40N8O4	504.63	36	10	0.75	12	8	4	146.32	145.44	3.92	0.69	-0.78	-0.01	0.28	0.82	-2.82	0.769	0.00152	Soluble	-3.32	0.241	0.000477	Soluble	-3.46	0.175	0.000347	Soluble	Low	No	Yes	No	No	No	No	Yes	-8.89	2	4	2	1	0	0.17	0	0	2	4.03	high	high
ZINC000000643055	C18H15Cl3N2O	381.68	24	17	0.17	6	2	0	98.19	27.05	3.43	5.3	5.33	3.82	5.24	4.62	-5.67	0.000809	2.12e-06	Moderately soluble	-5.62	0.000918	2.4e-06	Moderately soluble	-7.83	5.68e-06	1.49e-08	Poorly soluble	High	Yes	No	Yes	Yes	Yes	Yes	Yes	-4.87	0	0	0	0	1	0.55	0	0	2	3.13	none	none
ZINC000000643114	C16H16ClN3O3S	365.83	24	12	0.19	4	4	2	94.96	100.88	1.67	2.87	2.78	2.27	1.05	2.13	-4.02	0.0348	9.5e-05	Moderately soluble	-4.65	0.00823	2.25e-05	Moderately soluble	-5.09	0.00297	8.11e-06	Moderately soluble	High	No	No	No	No	No	No	No	-6.49	0	0	0	0	0	0.55	0	0	1	3.22	none	none
ZINC000000643138	C26H28Cl2N4O4	531.43	36	17	0.38	8	5	0	144.44	69.06	4.02	4.34	3.34	2.47	3.69	3.57	-5.69	0.00108	2.04e-06	Moderately soluble	-5.51	0.00166	3.13e-06	Moderately soluble	-7.2	3.37e-05	6.34e-08	Poorly soluble	High	Yes	No	No	Yes	Yes	Yes	Yes	-6.46	1	2	0	0	0	0.55	1	0	3	4.45	none	none
ZINC000000643143	C26H28Cl2N4O4	531.43	36	17	0.38	8	5	0	144.44	69.06	3.96	4.34	3.34	2.47	3.69	3.56	-5.69	0.00108	2.04e-06	Moderately soluble	-5.51	0.00166	3.13e-06	Moderately soluble	-7.2	3.37e-05	6.34e-08	Poorly soluble	High	Yes	No	No	Yes	Yes	Yes	Yes	-6.46	1	2	0	0	0	0.55	1	0	3	4.45	none	none
ZINC000000643153	C26H28Cl2N4O4	531.43	36	17	0.38	8	5	0	144.44	69.06	3.78	4.34	3.34	2.47	3.69	3.52	-5.69	0.00108	2.04e-06	Moderately soluble	-5.51	0.00166	3.13e-06	Moderately soluble	-7.2	3.37e-05	6.34e-08	Poorly soluble	High	Yes	No	No	Yes	Yes	Yes	Yes	-6.46	1	2	0	0	0	0.55	1	0	3	4.45	none	none
ZINC000000895032	C4H7NO4	133.1	9	0	0.5	3	5	3	27.59	100.62	-0.09	-3.89	-1.13	-3.59	-1.49	-2.04	1.98	12800	96.3	Highly soluble	2.37	31400	236	Highly soluble	1.31	2730	20.5	Soluble	High	No	No	No	No	No	No	No	-9.87	0	4	0	0	3	0.56	0	0	1	1.8	none	none
ZINC000000895034	C3H7NO3	105.09	7	0	0.67	2	4	3	22.18	83.55	0.18	-3.07	-1.61	-3.91	-1.45	-1.97	1.57	3950	37.5	Highly soluble	1.88	7970	75.9	Highly soluble	1.3	2080	19.8	Soluble	High	No	No	No	No	No	No	No	-9.12	0	4	0	0	3	0.55	0	0	1	1.51	none	none
ZINC000000895040	C6H12O6	180.16	12	0	1	2	6	5	35.77	110.38	-0.54	-2.29	-3.22	-2.75	-1.84	-2.13	0.62	747	4.15	Highly soluble	0.51	579	3.21	Highly soluble	2.04	19700	109	Soluble	Low	No	Yes	No	No	No	No	No	-9.02	0	2	0	0	2	0.55	0	0	1	3.74	none	none
ZINC000000895042	C3H7NO2S	121.16	7	0	0.67	2	3	2	28.94	102.12	0.37	-2.49	-0.67	-3.06	-0.69	-1.31	1.11	1560	12.9	Highly soluble	0.89	936	7.73	Highly soluble	0.59	470	3.88	Soluble	High	No	No	No	No	No	No	No	-8.81	0	4	0	0	3	0.55	0	1	1	1.75	none	none
ZINC000000895048	C3H8O3	92.09	6	0	1	2	3	3	20.02	60.69	0.45	-1.76	-1.67	-1.51	-0.96	-1.09	0.83	622	6.76	Highly soluble	1	922	10	Highly soluble	1.08	1110	12	Soluble	High	No	No	No	No	No	No	No	-8.11	0	4	0	0	2	0.55	0	0	1	1.31	high	none
ZINC000000895081	C6H8O7	192.12	13	0	0.5	5	7	4	37.47	132.13	-1.49	-1.72	-1.25	-1.48	-1.6	-1.51	0.38	463	2.41	Highly soluble	-0.54	55.3	0.288	Very soluble	1.71	9900	51.5	Soluble	Low	No	No	No	No	No	No	No	-8.69	0	2	0	1	1	0.56	0	0	1	2.18	none	none
ZINC000000895099	C5H11NO2	117.15	8	0	0.8	2	3	2	30.63	63.32	1.03	-2.26	0.05	-2.2	-0.54	-0.78	0.99	1140	9.76	Highly soluble	1.46	3410	29.1	Highly soluble	0.29	227	1.94	Soluble	High	No	No	No	No	No	No	No	-8.62	0	3	0	0	2	0.55	0	0	1	1.19	none	none
ZINC000000895103	C4H9NO3	119.12	8	0	0.75	2	4	3	26.98	83.55	0.33	-2.94	-1.22	-3.46	-1.36	-1.73	1.41	3030	25.4	Highly soluble	1.75	6620	55.6	Highly soluble	1.25	2100	17.6	Soluble	High	No	No	No	No	No	No	No	-9.11	0	4	0	0	3	0.55	0	0	1	1.79	none	none
ZINC000000895154	C9H15N5O3	241.25	17	6	0.56	2	4	6	68.37	136.29	-0.06	-1.94	-2.84	-1.35	-0.97	-1.43	-0.24	138	0.572	Very soluble	-0.4	96	0.398	Very soluble	-0.97	26.1	0.108	Soluble	Low	No	No	No	No	No	No	No	-9.15	1	1	0	1	1	0.55	0	0	1	3.75	none	none
ZINC000000895199	C9H11NO4	197.19	14	6	0.22	3	5	4	49.55	103.78	0.72	-2.74	0.05	-2.26	-0.07	-0.86	0.54	691	3.5	Highly soluble	1.11	2560	13	Highly soluble	-0.72	37.6	0.191	Soluble	High	No	No	No	No	No	No	No	-9.45	0	0	0	0	2	0.55	1	1	1	1.81	none	none
ZINC000000895302	C7H8O	108.14	8	6	0.14	1	1	1	32.57	20.23	1.66	1.1	1.03	1.54	1.74	1.41	-1.69	2.2	0.0203	Very soluble	-1.12	8.25	0.0763	Very soluble	-2.16	0.746	0.0069	Soluble	High	Yes	No	Yes	No	No	No	No	-6.18	0	3	0	0	2	0.55	0	0	1	1	high	high
ZINC000000895316	C3H8O2	76.09	5	0	1	1	2	2	18.86	40.46	0.9	-0.92	-0.64	-0.63	-0.54	-0.37	0.33	164	2.16	Highly soluble	0.55	272	3.58	Highly soluble	0.56	275	3.61	Soluble	High	No	No	No	No	No	No	No	-7.42	0	4	0	0	2	0.55	0	0	1	1.18	none	none
ZINC000000895318	C3H8O2	76.09	5	0	1	1	2	2	18.86	40.46	0.93	-0.92	-0.64	-0.63	-0.54	-0.36	0.33	164	2.16	Highly soluble	0.55	272	3.58	Highly soluble	0.56	275	3.61	Soluble	High	No	No	No	No	No	No	No	-7.42	0	4	0	0	2	0.55	0	0	1	1.18	none	none
ZINC000000895360	C5H9NO2	115.13	8	0	0.8	1	3	2	32.52	49.33	0.84	-2.5	-0.56	-2.59	0.22	-0.92	1.09	1410	12.2	Highly soluble	2.01	11700	102	Highly soluble	-0.13	85.7	0.745	Soluble	High	No	No	No	No	No	No	No	-8.78	0	4	0	0	2	0.55	0	0	1	1.54	none	none
ZINC000000895457	C5H9NO3	131.13	9	0	0.8	1	4	3	33.69	69.56	0.58	-3.17	-1.59	-3.44	-0.67	-1.66	1.41	3370	25.7	Highly soluble	2.28	24800	189	Highly soluble	0.66	597	4.55	Soluble	High	No	No	No	No	No	No	No	-9.35	0	4	0	0	2	0.55	0	0	1	2.23	none	none
ZINC000000896409	C6H15NO3	149.19	10	0	1	6	4	3	37.34	63.93	1.4	-1	-1.73	-1.13	-0.84	-0.66	0.26	272	1.82	Highly soluble	0.14	208	1.39	Highly soluble	0.1	187	1.26	Soluble	High	No	No	No	No	No	No	No	-7.92	0	3	0	0	1	0.55	0	0	1	1.02	high	high
ZINC000000896455	C16H19BrN2	319.24	19	12	0.31	5	2	0	83.51	16.13	3.29	3.45	3.93	3.16	4.04	3.57	-4.13	0.0237	7.41e-05	Moderately soluble	-3.47	0.108	0.000339	Soluble	-6.34	0.000145	4.55e-07	Poorly soluble	High	Yes	No	Yes	No	No	Yes	No	-5.8	0	0	0	0	0	0.55	0	0	0	2.77	none	none
ZINC000000896463	C16H24N2O3	292.37	21	6	0.56	6	4	3	85.88	70.59	2.65	0.97	1.13	1.08	2.38	1.64	-2.08	2.44	0.00833	Soluble	-2.04	2.67	0.00912	Soluble	-4.45	0.0105	3.58e-05	Moderately soluble	High	No	Yes	No	No	No	Yes	No	-7.39	0	0	0	0	0	0.55	0	0	0	3.12	none	none
ZINC000000896484	C9H9Cl2N3	230.09	14	6	0.22	1	1	2	66.6	36.42	1.84	1.98	1.41	2.51	3.08	2.17	-2.77	0.395	0.00172	Soluble	-2.37	0.98	0.00426	Soluble	-4.6	0.00573	2.49e-05	Moderately soluble	High	Yes	No	Yes	No	No	No	No	-6.3	0	0	0	0	0	0.55	0	1	1	2.68	none	none
ZINC000000896523	C16H25NO4	295.37	21	6	0.56	10	5	2	81.6	67.79	3.5	1.85	1.53	1.61	2.72	2.24	-2.39	1.21	0.00409	Soluble	-2.89	0.377	0.00127	Soluble	-4.17	0.0198	6.71e-05	Moderately soluble	High	Yes	No	No	No	No	Yes	No	-6.79	0	0	0	0	0	0.55	0	0	1	2.68	none	none
ZINC000000896543	C17H20F6N2O3	414.34	28	6	0.59	10	10	2	91.06	59.59	3.24	3.78	5.58	2.29	4.15	3.81	-4.29	0.0213	5.14e-05	Moderately soluble	-4.73	0.0078	1.88e-05	Moderately soluble	-5.98	0.00043	1.04e-06	Moderately soluble	High	No	No	No	No	No	Yes	Yes	-6.14	0	0	0	0	0	0.55	0	0	3	3.01	none	none
ZINC000000896546	C4H4FN3O	129.09	9	6	0	0	3	2	29.22	71.77	0.58	-0.99	-0.08	-0.37	0.92	0.01	-0.51	39.9	0.309	Very soluble	-0.03	120	0.931	Very soluble	-1.44	4.67	0.0361	Soluble	High	No	No	No	No	No	No	No	-7.79	0	3	0	0	2	0.55	0	0	1	1.64	high	none
ZINC000000896557	C18H24N4O	312.41	23	9	0.56	3	3	1	95.03	50.16	3.24	3.78	1.94	2.29	4.15	3.81	-4.29	0.0213	5.14e-05	Moderately soluble	-4.73	0.0078	1.88e-05	Moderately soluble	-5.98	0.00043	1.04e-06	Moderately soluble	High	No	No	No	No	No	Yes	Yes	-6.14	0	0	0	0	0	0.55	0	0	3	3.01	none	none
ZINC000000896560	C18H24N4O	312.41	23	9	0.56	3	3	1	95.03	50.16	3.5	1.85	1.94	1.61	2.72	2.24	-2.39	1.21	0.00409	Soluble	-2.89	0.377	0.00127	Soluble	-4.17	0.0198	6.71e-05	Moderately soluble	High	Yes	No	No	No	No	Yes	No	-6.79	0	0	0	0	0	0.55	0	0	1	2.68	none	none
ZINC000000896569	C7H8ClN3O4S2	297.74	17	6	0.14	1	6	3	67.58	135.12	-0.19	-0.07	0.86	-0.86	-0.96	-0.24	-1.84	4.33	0.0146	Very soluble	-2.32	1.44	0.00483	Soluble	-2.87	0.401	0.00135	Soluble	High	No	No	No	No	No	No	No	-8.17	0	0	0	1	0	0.55	0	0	0	2.87	high	high
ZINC000000896595	C15H10Cl2N2O2	321.16	21	12	0.07	1	3	2	89.22	61.69	2.07	2.39	2.15	2.9	3.92	2.68	-3.69	0.065	0.000202	Soluble	-3.33	0.151	0.000471	Soluble	-6.12	0.000242	7.53e-07	Poorly soluble	High	Yes	No	No	No	No	No	No	-6.56	0	0	0	0	0	0.55	0	0	0	3.49	none	none
ZINC000000896634	C16H13ClN2O2	300.74	21	12	0.12	1	3	1	89.11	52.9	2.45	2.19	1.71	2.64	3.21	2.44	-3.44	0.109	0.000362	Soluble	-2.93	0.35	0.00116	Soluble	-5.19	0.00195	6.47e-06	Moderately soluble	High	Yes	No	No	No	No	No	No	-6.58	0	0	0	0	0	0.55	0	0	0	3.51	none	high
ZINC000000896663	C9H11N	133.19	10	6	0.33	1	1	1	41.62	26.02	1.88	1.49	1.5	1.8	1.83	1.7	-1.98	1.39	0.0104	Very soluble	-1.64	3.02	0.0227	Very soluble	-2.37	0.564	0.00424	Soluble	High	Yes	No	No	No	No	No	No	-6.05	0	1	0	0	2	0.55	0	0	1	1.58	none	none
ZINC000000896666	C9H11N	133.19	10	6	0.33	1	1	1	41.62	26.02	1.97	1.49	1.5	1.8	1.83	1.72	-1.98	1.39	0.0104	Very soluble	-1.64	3.02	0.0227	Very soluble	-2.37	0.564	0.00424	Soluble	High	Yes	No	No	No	No	No	No	-6.05	0	1	0	0	2	0.55	0	0	1	1.58	none	none
ZINC000000896695	C4H11NO3	121.14	8	0	1	3	4	4	27.57	86.71	0.68	-2.88	-2.34	-1.91	-1.5	-1.59	1.42	3200	26.4	Highly soluble	1.62	5010	41.3	Highly soluble	0.99	1180	9.73	Soluble	Low	No	No	No	No	No	No	No	-9.08	0	4	0	0	3	0.55	0	0	1	1	none	none
ZINC000000896698	C17H27NO2	277.4	20	6	0.65	5	3	1	83.14	32.7	3.3	-0.92	3.04	2.42	3.19	2.2	-0.87	37.2	0.134	Very soluble	0.72	1450	5.21	Highly soluble	-4.17	0.0188	6.79e-05	Moderately soluble	High	Yes	Yes	No	No	No	Yes	No	-8.65	0	0	0	0	0	0.55	0	0	0	2.61	none	none
ZINC000000896703	C12H13NO2	203.24	15	6	0.33	1	2	0	60.42	37.38	1.94	1.2	0.95	1.5	2.17	1.55	-2.09	1.67	0.0082	Soluble	-1.58	5.33	0.0262	Very soluble	-3.39	0.083	0.000408	Soluble	High	Yes	No	No	No	No	No	No	-6.69	0	0	0	0	0	0.55	0	1	1	1.93	none	none
ZINC000000896709	C14H19NO2	233.31	17	6	0.5	4	3	1	70.94	38.33	2.81	0.2	1.7	2.12	2.63	1.89	-1.41	9.08	0.0389	Very soluble	-0.56	63.7	0.273	Very soluble	-3.74	0.0427	0.000183	Soluble	High	Yes	No	No	No	No	No	No	-7.58	0	0	0	0	0	0.55	0	0	1	2.78	none	none
ZINC000000896711	C14H19NO2	233.31	17	6	0.5	4	3	1	70.94	38.33	2.73	0.2	1.7	2.12	2.63	1.88	-1.41	9.08	0.0389	Very soluble	-0.56	63.7	0.273	Very soluble	-3.74	0.0427	0.000183	Soluble	High	Yes	No	No	No	No	No	No	-7.58	0	0	0	0	0	0.55	0	0	1	2.78	none	none
ZINC000000896717	C31H33N3O6S	575.68	41	21	0.29	10	7	2	159.85	127.6	4.97	6.04	7.16	3.92	4.67	5.35	-6.93	6.71e-05	1.17e-07	Poorly soluble	-8.5	1.83e-06	3.17e-09	Poorly soluble	-8.87	7.75e-07	1.35e-09	Poorly soluble	Low	No	No	No	No	Yes	No	No	-5.52	1	4	0	1	1	0.55	0	2	3	4.36	none	none
ZINC000000896731	C11H12N2O2S	236.29	16	9	0.18	3	2	2	63.33	94.8	1.42	1.61	2.41	1.77	1.42	1.73	-2.54	0.685	0.0029	Soluble	-3.21	0.145	0.000613	Soluble	-2.14	1.73	0.00731	Soluble	High	No	No	No	No	No	No	No	-6.6	0	0	0	0	0	0.55	0	2	1	2.78	none	none
ZINC000000896740	C18H14Cl4N2O	416.13	25	17	0.17	6	2	0	103.2	27.05	3.56	5.93	5.98	4.31	5.88	5.13	-6.26	0.000227	5.46e-07	Poorly soluble	-6.27	0.000222	5.34e-07	Poorly soluble	-8.41	1.6e-06	3.85e-09	Poorly soluble	High	No	No	Yes	Yes	Yes	Yes	Yes	-4.63	1	1	0	1	1	0.55	0	0	2	3.13	none	none
ZINC000000896755	C16H16ClN3O3S	365.83	24	12	0.19	2	4	2	99.59	100.88	1.89	2.78	2.84	1.72	1.41	2.13	-4.1	0.0292	7.99e-05	Moderately soluble	-4.55	0.0102	2.79e-05	Moderately soluble	-5.42	0.0014	3.82e-06	Moderately soluble	High	No	Yes	No	No	No	Yes	Yes	-6.56	0	0	0	0	0	0.55	0	0	1	3.28	none	none
ZINC000000896819	C12H20N2O3S	272.36	18	6	0.5	6	4	3	72.87	86.81	1.8	0.24	1.66	0.48	0.58	0.95	-1.53	8.03	0.0295	Very soluble	-1.62	6.48	0.0238	Very soluble	-3.51	0.0834	0.000306	Soluble	High	No	No	No	No	No	No	No	-7.79	0	0	0	0	0	0.55	0	0	0	2.39	none	none
ZINC000000896918	C6H6Cl2N2O4S2	305.16	16	6	0	2	6	2	58.45	137.08	-0.14	0.31	2.45	-0.07	-0.37	0.44	-2.07	2.58	0.00846	Soluble	-2.75	0.541	0.00177	Soluble	-2.75	0.544	0.00178	Soluble	High	No	No	No	No	No	No	No	-7.94	0	0	0	1	0	0.55	0	0	0	2.39	none	none
ZINC000000896958	C19H28NO3+	318.43	23	6	0.63	5	3	1	95.06	46.53	-0.96	3.06	1.97	-1.19	0.15	0.61	-3.61	0.0791	0.000248	Soluble	-3.7	0.063	0.000198	Soluble	-4.41	0.0125	3.93e-05	Moderately soluble	High	Yes	Yes	No	No	No	No	No	-6.07	0	0	0	0	0	0.55	0	1	0	3.7	none	none
ZINC000000896968	C19H28NO3+	318.43	23	6	0.63	5	3	1	95.06	46.53	-0.36	3.06	1.97	-1.19	0.15	0.72	-3.61	0.0791	0.000248	Soluble	-3.7	0.063	0.000198	Soluble	-4.41	0.0125	3.93e-05	Moderately soluble	High	Yes	Yes	No	No	No	No	No	-6.07	0	0	0	0	0	0.55	0	1	0	3.7	none	none
ZINC000000897002	C17H26N2O	274.4	20	6	0.59	5	2	1	89.03	32.34	3.27	2.9	2.93	2.73	3.43	3.05	-3.26	0.151	0.000549	Soluble	-3.24	0.158	0.000576	Soluble	-4.86	0.00377	1.37e-05	Moderately soluble	High	Yes	No	No	No	No	Yes	No	-5.91	0	0	0	0	0	0.55	0	0	0	2.61	none	none
ZINC000000897085	C17H16F6N2O	378.31	26	10	0.47	4	9	2	86.51	45.15	2.74	3.62	6.05	3.43	4.8	4.13	-4.49	0.0123	3.26e-05	Moderately soluble	-4.26	0.021	5.55e-05	Moderately soluble	-6.1	0.000303	8.02e-07	Poorly soluble	High	No	Yes	No	No	No	Yes	Yes	-6.04	0	1	0	1	0	0.55	0	0	2	3.25	none	high
ZINC000000897089	C17H16F6N2O	378.31	26	10	0.47	4	9	2	86.51	45.15	2.99	3.62	6.05	3.43	4.8	4.18	-4.49	0.0123	3.26e-05	Moderately soluble	-4.26	0.021	5.55e-05	Moderately soluble	-6.1	0.000303	8.02e-07	Poorly soluble	High	No	Yes	No	No	No	Yes	Yes	-6.04	0	1	0	1	0	0.55	0	0	2	3.25	none	high
ZINC000000897222	C15H14F3N3O4S2	421.41	27	12	0.2	4	9	3	96.86	135.12	0.49	1.19	3.99	1.27	0.78	1.54	-3.27	0.228	0.00054	Soluble	-3.62	0.1	0.000238	Soluble	-5.75	0.000758	1.8e-06	Moderately soluble	Low	No	Yes	No	No	No	No	No	-8.03	0	0	0	1	0	0.55	0	0	1	3.86	high	none
ZINC000000897229	C9H11Cl2N3O4S2	360.24	20	6	0.33	2	6	2	82.08	126.33	0.97	1.42	1.81	-0.35	-0.54	0.66	-3.06	0.315	0.000875	Soluble	-3.68	0.0757	0.00021	Soluble	-3.3	0.182	0.000506	Soluble	High	No	No	No	No	No	No	No	-7.49	0	0	0	0	0	0.55	0	1	1	3.65	high	high
ZINC000000897232	C9H11Cl2N3O4S2	360.24	20	6	0.33	2	6	2	82.08	126.33	1.4	1.42	1.81	-0.35	-0.54	0.75	-3.06	0.315	0.000875	Soluble	-3.68	0.0757	0.00021	Soluble	-3.3	0.182	0.000506	Soluble	High	No	No	No	No	No	No	No	-7.49	0	0	0	0	0	0.55	0	1	1	3.65	high	high
ZINC000000897240	C22H24ClN3O	381.9	27	16	0.36	3	3	0	115.27	38.13	3.62	4.37	3.92	4.28	4.38	4.11	-5.2	0.0024	6.29e-06	Moderately soluble	-4.89	0.00496	1.3e-05	Moderately soluble	-7.04	3.44e-05	9.02e-08	Poorly soluble	High	Yes	No	No	Yes	Yes	No	Yes	-5.53	1	0	0	0	0	0.55	0	0	2	3.62	none	none
ZINC000000897244	C8H11NO5S	233.24	15	0	0.75	1	5	1	54.13	100.13	0.52	-1.01	-0.1	-0.11	-0.94	-0.33	-0.58	60.8	0.261	Very soluble	-0.61	57.8	0.248	Very soluble	-0.1	187	0.804	Soluble	High	No	No	No	No	No	No	No	-8.44	0	0	0	0	0	0.56	0	0	1	3.84	none	none
ZINC000000897251	C24H29NO3	379.49	28	12	0.46	6	4	0	115.31	38.77	3.92	4.28	3.83	3.06	4.91	4	-4.81	0.00587	1.55e-05	Moderately soluble	-4.81	0.00592	1.56e-05	Moderately soluble	-6.9	4.78e-05	1.26e-07	Poorly soluble	High	Yes	Yes	No	No	No	Yes	Yes	-5.58	0	0	0	0	0	0.55	0	0	2	3.36	none	none
ZINC000000897256	C19H24N2O4	344.4	25	12	0.32	9	5	4	97.5	90.82	2.78	1.84	1.71	1.79	2.63	2.15	-2.9	0.438	0.00127	Soluble	-3.37	0.148	0.000429	Soluble	-5.2	0.00216	6.28e-06	Moderately soluble	High	No	Yes	No	No	No	Yes	No	-7.09	0	0	0	0	0	0.55	0	2	1	3.08	none	none
ZINC000000897258	C19H24N2O4	344.4	25	12	0.32	9	5	4	97.5	90.82	2.36	1.84	1.71	1.79	2.63	2.07	-2.9	0.438	0.00127	Soluble	-3.37	0.148	0.000429	Soluble	-5.2	0.00216	6.28e-06	Moderately soluble	High	No	Yes	No	No	No	Yes	No	-7.09	0	0	0	0	0	0.55	0	2	1	3.08	none	none
ZINC000000897288	C4H6N2	82.1	6	5	0.25	0	1	1	23.55	28.68	0.78	0.58	0.72	-0.06	1.56	0.71	-1.33	3.83	0.0467	Very soluble	-0.76	14.4	0.176	Very soluble	-1.51	2.55	0.0311	Soluble	High	Yes	No	No	No	No	No	No	-6.39	0	3	0	0	2	0.55	0	0	1	1	none	none
ZINC000000897291	C11H12N2O2	204.23	15	6	0.27	2	2	1	62.84	49.41	1.84	1.05	0.21	0.77	1.13	1	-1.93	2.39	0.0117	Very soluble	-1.68	4.28	0.021	Very soluble	-2.96	0.224	0.0011	Soluble	High	No	No	No	No	No	No	No	-6.8	0	0	0	0	0	0.55	0	1	1	2.09	none	none
ZINC000000897301	C19H20N2O3	324.37	24	9	0.47	3	4	1	93.51	62.4	2.39	2.7	2.14	1.95	2.52	2.34	-3.63	0.0758	0.000234	Soluble	-3.66	0.0704	0.000217	Soluble	-4.02	0.0309	9.53e-05	Moderately soluble	High	Yes	No	No	No	No	Yes	No	-6.36	0	0	0	0	0	0.55	0	0	0	4.06	none	none
ZINC000000897322	C12H15NO3	221.25	16	6	0.42	3	3	1	63.56	47.56	2.15	2.18	1.41	1.41	2.35	1.9	-2.66	0.479	0.00216	Soluble	-2.81	0.341	0.00154	Soluble	-3.6	0.0549	0.000248	Soluble	High	Yes	No	Yes	No	No	No	No	-6.1	0	0	0	0	0	0.55	0	0	1	2.65	none	none
ZINC000000897385	C16H13Cl3N2OS	387.71	23	16	0.19	6	2	0	96.07	55.29	3.36	5.31	5.39	3.41	5.88	4.67	-5.71	0.00076	1.96e-06	Moderately soluble	-6.22	0.000232	5.99e-07	Poorly soluble	-7.09	3.14e-05	8.09e-08	Poorly soluble	High	Yes	Yes	Yes	Yes	Yes	Yes	Yes	-4.89	0	0	0	0	1	0.55	0	0	2	3.46	none	none
ZINC000000897408	C18H14F4N2O4S	430.37	29	12	0.22	7	9	2	93.86	115.64	1.91	2.31	5.34	2.47	3.22	3.05	-3.81	0.067	0.000156	Soluble	-4.38	0.0181	4.2e-05	Moderately soluble	-6.25	0.000241	5.6e-07	Poorly soluble	Low	No	Yes	No	Yes	No	No	Yes	-7.29	0	0	0	0	0	0.55	0	0	1	3.53	none	none
ZINC000000901061	C4H8O5	136.1	9	0	0.75	3	5	4	26.6	97.99	0.1	-2.13	-2.21	-2.07	-1.58	-1.58	0.86	977	7.18	Highly soluble	0.6	543	3.99	Highly soluble	2	13600	100	Highly soluble	High	No	No	No	No	No	No	No	-8.64	0	4	0	0	3	0.56	0	0	1	2.53	none	none
ZINC000000901159	C3H8O	60.1	4	0	1	0	1	1	17.7	20.23	1.38	0.34	0.39	0.29	-0.13	0.45	-0.43	22.5	0.374	Very soluble	-0.33	28.2	0.469	Very soluble	0.05	67	1.11	Soluble	High	No	No	No	No	No	No	No	-6.43	0	3	0	0	3	0.55	0	0	1	1	high	high
ZINC000000901552	C3H8OS2	124.23	6	0	1	2	1	1	33.55	97.83	1.13	0.19	0.21	0.29	0.56	0.48	-0.6	31.4	0.252	Very soluble	-1.8	1.96	0.0157	Very soluble	-0.34	56.8	0.457	Soluble	High	No	No	No	No	No	No	No	-6.92	0	3	0	0	2	0.55	0	1	1	2.23	none	none
ZINC000000901555	C3H8OS2	124.23	6	0	1	2	1	1	33.55	97.83	1.09	0.19	0.21	0.29	0.56	0.47	-0.6	31.4	0.252	Very soluble	-1.8	1.96	0.0157	Very soluble	-0.34	56.8	0.457	Soluble	High	No	No	No	No	No	No	No	-6.92	0	3	0	0	2	0.55	0	1	1	2.23	none	none
ZINC000000901736	C5H9NO3	131.13	9	0	0.8	1	4	3	33.69	69.56	0.88	-3.17	-1.59	-3.44	-0.67	-1.6	1.41	3370	25.7	Highly soluble	2.28	24800	189	Highly soluble	0.66	597	4.55	Soluble	High	No	No	No	No	No	No	No	-9.35	0	4	0	0	2	0.55	0	0	1	2.23	none	none
ZINC000000901791	C5H9NO3	131.13	9	0	0.8	1	4	3	33.69	69.56	0.62	-3.17	-1.59	-3.44	-0.67	-1.65	1.41	3370	25.7	Highly soluble	2.28	24800	189	Highly soluble	0.66	597	4.55	Soluble	High	No	No	No	No	No	No	No	-9.35	0	4	0	0	2	0.55	0	0	1	2.23	none	none
ZINC000000967520	C10H16O	152.23	11	0	0.9	0	1	0	45.64	17.07	2.12	2.19	2.4	2.3	2.85	2.37	-2.16	1.04	0.00686	Soluble	-2.18	1	0.00657	Soluble	-2.6	0.383	0.00252	Soluble	High	Yes	No	No	No	No	No	No	-5.67	0	1	0	0	2	0.55	0	0	1	3.22	none	none
ZINC000000967521	C10H16O	152.23	11	0	0.9	0	1	0	45.64	17.07	2.15	2.19	2.4	2.3	2.85	2.38	-2.16	1.04	0.00686	Soluble	-2.18	1	0.00657	Soluble	-2.6	0.383	0.00252	Soluble	High	Yes	No	No	No	No	No	No	-5.67	0	1	0	0	2	0.55	0	0	1	3.22	none	none
ZINC000000967566	C10H18O	154.25	11	0	1	0	1	0	47.12	9.23	2.58	2.74	2.74	2.45	2.86	2.67	-2.52	0.463	0.003	Soluble	-2.59	0.398	0.00258	Soluble	-2.45	0.545	0.00353	Soluble	High	Yes	No	No	No	No	No	No	-5.3	0	1	0	0	2	0.55	0	0	1	3.65	high	none
ZINC000000967597	C10H14O	150.22	11	6	0.4	1	1	1	48.01	20.23	2.32	3.3	2.82	2.76	2.79	2.8	-3.19	0.0974	0.000649	Soluble	-3.4	0.0597	0.000398	Soluble	-3.01	0.146	0.000971	Soluble	High	Yes	No	Yes	No	No	No	No	-4.87	0	1	0	0	2	0.55	0	0	1	1	high	none
ZINC000000968233	C13H10O	182.22	14	12	0	2	1	0	56.32	17.07	2.14	3.18	2.92	3	3.44	2.93	-3.48	0.061	0.000335	Soluble	-3.21	0.112	0.000617	Soluble	-4.86	0.0025	1.37e-05	Moderately soluble	High	Yes	No	Yes	Yes	No	No	No	-5.15	0	0	0	0	2	0.55	0	0	1	1.11	high	high
ZINC000000968255	C18H28N2O4	336.43	24	6	0.56	11	5	3	95.05	87.66	2.57	1.71	2.17	1.05	2.93	2.09	-2.46	1.16	0.00345	Soluble	-3.17	0.229	0.000682	Soluble	-4.8	0.00536	1.59e-05	Moderately soluble	High	No	Yes	No	No	No	No	No	-7.14	0	0	1	0	0	0.55	0	0	1	3.19	none	none
ZINC000000968256	C10H17N	151.25	11	0	1	0	1	1	46.59	26.02	2.18	2.44	1.91	2.45	1.91	2.18	-2.31	0.732	0.00484	Soluble	-2.63	0.355	0.00235	Soluble	-1.57	4.08	0.027	Soluble	High	Yes	No	No	No	No	No	No	-5.49	0	1	0	0	2	0.55	0	0	1	3.49	high	none
ZINC000000968257	C20H23N	277.4	21	12	0.3	3	1	0	90.96	3.24	3.43	5.04	4.17	4.31	4.86	4.36	-4.96	0.00304	1.1e-05	Moderately soluble	-4.85	0.00393	1.41e-05	Moderately soluble	-6.69	5.62e-05	2.03e-07	Poorly soluble	High	Yes	No	No	No	No	Yes	No	-4.41	1	0	0	0	2	0.55	1	0	1	3.4	none	none
ZINC000000968263	C20H21N	275.39	21	12	0.2	3	1	0	92.07	3.24	3.44	5.24	4.34	4.24	4.45	4.34	-5.07	0.00233	8.44e-06	Moderately soluble	-5.06	0.00242	8.77e-06	Moderately soluble	-6.22	0.000164	5.96e-07	Poorly soluble	High	Yes	No	No	No	No	Yes	No	-4.26	1	0	0	0	2	0.55	0	1	1	3.5	none	none
ZINC000000968264	C21H21N	287.4	22	12	0.24	0	1	0	98.68	3.24	3.38	4.69	4.1	4.46	4.64	4.25	-4.98	0.00301	1.05e-05	Moderately soluble	-4.49	0.00938	3.27e-05	Moderately soluble	-6.35	0.000128	4.45e-07	Poorly soluble	High	Yes	No	No	No	No	Yes	No	-4.72	1	0	0	0	1	0.55	0	1	1	3.4	high	none
ZINC000000968273	C20H31NO	301.47	22	6	0.7	5	2	1	97.53	23.47	3.71	4.49	3.84	3.73	4.23	4	-4.41	0.0117	3.89e-05	Moderately soluble	-4.7	0.00597	1.98e-05	Moderately soluble	-4.83	0.00447	1.48e-05	Moderately soluble	High	Yes	No	No	No	No	Yes	No	-4.95	0	0	0	0	0	0.55	0	0	1	2.76	none	none
ZINC000000968274	C20H31NO	301.47	22	6	0.7	5	2	1	97.53	23.47	3.71	4.49	3.84	3.73	4.23	4	-4.41	0.0117	3.89e-05	Moderately soluble	-4.7	0.00597	1.98e-05	Moderately soluble	-4.83	0.00447	1.48e-05	Moderately soluble	High	Yes	No	No	No	No	Yes	No	-4.95	0	0	0	0	0	0.55	0	0	1	2.76	none	none
ZINC000000968275	C20H26N2	294.43	22	12	0.4	4	1	0	98.57	6.48	3.45	5.8	3.74	4	3.85	4.17	-5.46	0.00102	3.47e-06	Moderately soluble	-5.71	0.000579	1.97e-06	Moderately soluble	-6.15	0.000209	7.1e-07	Poorly soluble	High	Yes	No	Yes	No	No	Yes	No	-3.98	0	0	0	0	1	0.55	0	0	1	3.55	none	none
ZINC000000968301	C19H28NO3+	318.43	23	6	0.63	5	3	1	95.06	46.53	-0.31	3.06	1.97	-1.19	0.15	0.73	-3.61	0.0791	0.000248	Soluble	-3.7	0.063	0.000198	Soluble	-4.41	0.0125	3.93e-05	Moderately soluble	High	Yes	Yes	No	No	No	No	No	-6.07	0	0	0	0	0	0.55	0	1	0	3.7	none	none
ZINC000000968303	C12H18O	178.27	13	6	0.5	2	1	1	57.62	20.23	2.69	3.79	3.64	3.33	3.35	3.36	-3.54	0.0511	0.000287	Soluble	-3.91	0.022	0.000123	Soluble	-3.47	0.061	0.000342	Soluble	High	Yes	No	No	No	No	Yes	No	-4.7	0	0	0	0	2	0.55	0	0	2	1.13	none	none
ZINC000000968305	C17H21N	239.36	18	12	0.29	5	1	0	78.02	3.24	3.18	4.28	3.6	4.09	3.93	3.82	-4.18	0.0157	6.55e-05	Moderately soluble	-4.06	0.0208	8.7e-05	Moderately soluble	-5.89	0.000309	1.29e-06	Moderately soluble	High	Yes	No	No	No	No	Yes	No	-4.72	0	0	0	0	1	0.55	0	0	2	1.9	none	none
ZINC000000968310	C17H19N3	265.35	20	12	0.35	0	2	0	88	19.37	2.48	2.65	1.39	2.56	2.27	2.27	-3.6	0.0669	0.000252	Soluble	-2.71	0.52	0.00196	Soluble	-4.75	0.00468	1.76e-05	Moderately soluble	High	Yes	Yes	No	No	No	Yes	Yes	-6.04	0	0	0	0	0	0.55	0	0	0	3.4	none	none
ZINC000000968326	C19H20N2O3S	356.44	25	12	0.32	7	4	1	102.17	93.59	2.56	3.75	2.78	2.01	4.28	3.08	-4.31	0.0176	4.95e-05	Moderately soluble	-5.41	0.00139	3.91e-06	Moderately soluble	-6.78	5.86e-05	1.64e-07	Poorly soluble	High	No	No	Yes	Yes	Yes	Yes	Yes	-5.81	0	0	0	0	0	0.55	0	1	2	3.46	none	none
ZINC000000968327	C19H20N2O3S	356.44	25	12	0.32	7	4	1	102.17	93.59	2.61	3.75	2.78	2.01	4.28	3.09	-4.31	0.0176	4.95e-05	Moderately soluble	-5.41	0.00139	3.91e-06	Moderately soluble	-6.78	5.86e-05	1.64e-07	Poorly soluble	High	No	No	Yes	Yes	Yes	Yes	Yes	-5.81	0	0	0	0	0	0.55	0	1	2	3.46	none	none
ZINC000000968328	C18H19N3O3S	357.43	25	12	0.28	7	4	1	101.63	96.83	2.41	3.11	2.11	1.64	2.54	2.36	-3.91	0.0441	0.000123	Soluble	-4.81	0.00551	1.54e-05	Moderately soluble	-5.71	0.000689	1.93e-06	Moderately soluble	High	No	No	No	Yes	Yes	Yes	Yes	-6.27	0	0	0	0	0	0.55	0	1	1	3.35	none	none
ZINC000000968330	C18H19N3O3S	357.43	25	12	0.28	7	4	1	101.63	96.83	2.17	3.11	2.11	1.64	2.54	2.31	-3.91	0.0441	0.000123	Soluble	-4.81	0.00551	1.54e-05	Moderately soluble	-5.71	0.000689	1.93e-06	Moderately soluble	High	No	No	No	Yes	Yes	Yes	Yes	-6.27	0	0	0	0	0	0.55	0	1	1	3.35	none	none
ZINC000000968336	C22H31NO	325.49	24	12	0.45	7	2	1	104.24	23.47	3.65	5.64	5.34	4.57	5.2	4.88	-5.32	0.00156	4.79e-06	Moderately soluble	-5.9	0.000413	1.27e-06	Moderately soluble	-6.54	9.32e-05	2.86e-07	Poorly soluble	High	Yes	Yes	No	No	No	Yes	No	-4.28	1	0	0	0	1	0.55	0	0	1	2.96	none	none
ZINC000000968345	C10H16N2O3	212.25	15	0	0.7	3	3	2	62.23	75.27	1.4	1.65	0.03	0.64	1.33	1.01	-2	2.14	0.0101	Very soluble	-2.84	0.304	0.00143	Soluble	-2.77	0.356	0.00168	Soluble	High	No	No	No	No	No	No	No	-6.42	0	0	0	0	0	0.55	0	1	1	2.4	high	low
ZINC000000968375	C21H28O2	312.45	23	0	0.76	1	2	1	93.43	37.3	3.1	3.33	3.96	3.95	4.17	3.7	-3.81	0.0485	0.000155	Soluble	-3.79	0.0507	0.000162	Soluble	-3.57	0.0835	0.000267	Soluble	High	Yes	No	No	No	Yes	No	No	-5.84	0	0	0	0	0	0.55	0	1	0	5.12	none	none
ZINC000001035331	C8H12N4O5	244.2	17	5	0.62	3	7	4	51.06	143.72	0.35	-1.85	-3.34	-2.94	-2.9	-2.14	-0.21	151	0.619	Very soluble	-0.65	54.7	0.224	Very soluble	1.76	14000	57.3	Soluble	Low	No	No	No	No	No	No	No	-9.1	0	1	1	1	0	0.55	0	0	1	3.89	none	none
ZINC000001187543	C4H6N2S	114.17	7	5	0.25	0	0	1	30.88	52.81	1.48	-0.34	1.08	-0.56	2.06	0.74	-0.86	15.7	0.137	Very soluble	-0.31	56.3	0.493	Very soluble	-0.85	16.1	0.141	Soluble	High	Yes	No	No	No	No	No	No	-7.24	0	3	0	0	2	0.55	0	1	1	1.32	none	none
ZINC000001280665	C18H21NO3	299.36	22	6	0.61	1	4	0	86.25	38.77	2.43	0.11	1.55	1.98	2.85	1.79	-1.9	3.76	0.0126	Very soluble	-0.48	99.2	0.331	Very soluble	-3.93	0.0355	0.000119	Soluble	High	Yes	Yes	No	No	No	Yes	No	-8.05	0	0	0	0	0	0.55	0	0	0	4.43	none	none
ZINC000001319780	C29H41NO4	467.64	34	6	0.79	5	5	2	136.84	62.16	4.29	4.68	3.97	3.58	4.77	4.26	-5.49	0.00152	3.25e-06	Moderately soluble	-5.71	0.000906	1.94e-06	Moderately soluble	-5.55	0.00133	2.84e-06	Moderately soluble	High	Yes	No	No	Yes	No	No	No	-5.83	0	2	0	0	0	0.55	0	0	2	6.39	none	none
ZINC000001481815	C21H15N3O4	373.36	28	23	0	4	6	3	103.24	108.47	2.58	3.8	3.71	2.81	2.42	3.07	-4.89	0.00478	1.28e-05	Moderately soluble	-5.77	0.000631	1.69e-06	Moderately soluble	-5.76	0.000655	1.75e-06	Moderately soluble	High	No	No	No	No	No	No	No	-5.88	0	0	0	0	0	0.56	0	0	2	2.95	none	none
ZINC000001481833	C13H13N3	211.26	16	10	0.38	0	3	1	66.38	37.81	2.01	0.79	1.42	1.45	2.43	1.62	-2.11	1.64	0.00776	Soluble	-1.16	14.4	0.0684	Very soluble	-4.31	0.0104	4.94e-05	Moderately soluble	High	Yes	Yes	No	No	No	Yes	No	-7.03	0	0	0	0	0	0.55	0	0	1	2.69	none	none
ZINC000001481910	C10H21N	155.28	11	0	1	3	1	1	50.87	12.03	2.83	3.47	2.56	2.45	2.45	2.75	-2.79	0.251	0.00162	Soluble	-3.4	0.0612	0.000394	Soluble	-2.58	0.407	0.00262	Soluble	High	Yes	No	No	No	No	No	No	-4.78	0	1	0	0	2	0.55	0	0	1	1.83	none	none
ZINC000001481956	C23H27FN4O3	426.48	31	15	0.52	4	7	1	118.87	84.39	3.86	2.17	2.8	2.39	3.58	2.96	-3.95	0.0484	0.000113	Soluble	-3.58	0.113	0.000266	Soluble	-5.94	0.00049	1.15e-06	Moderately soluble	High	No	Yes	No	No	No	Yes	Yes	-7.36	0	0	0	0	0	0.55	0	0	1	4.6	none	none
ZINC000001482049	C9H11NO5	213.19	15	6	0.22	3	6	5	50.71	124.01	0.17	-3.23	-0.78	-3.07	-0.82	-1.55	0.78	1270	5.96	Highly soluble	1.2	3350	15.7	Highly soluble	0.21	344	1.61	Soluble	High	No	No	No	No	No	No	No	-9.89	0	1	0	0	1	0.55	1	1	1	2.32	none	none
ZINC000001482094	C10H21N	155.28	11	0	1	3	1	1	50.87	12.03	2.83	3.47	2.56	2.45	2.45	2.75	-2.79	0.251	0.00162	Soluble	-3.4	0.0612	0.000394	Soluble	-2.58	0.407	0.00262	Soluble	High	Yes	No	No	No	No	No	No	-4.78	0	1	0	0	2	0.55	0	0	1	1.83	none	none
ZINC000001482113	C5H9NO4	147.13	10	0	0.6	4	5	3	32.4	100.62	0.4	-3.69	-0.74	-3.18	-1.19	-1.68	1.84	10100	68.6	Highly soluble	2.16	21500	146	Highly soluble	0.89	1150	7.83	Soluble	High	No	No	No	No	No	No	No	-9.82	0	4	0	0	2	0.56	0	0	1	1.81	none	none
ZINC000001482164	C10H20O	156.27	11	0	1	1	1	1	49.23	20.23	2.63	3.4	2.44	2.45	2.06	2.59	-2.88	0.204	0.0013	Soluble	-3.5	0.0489	0.000313	Soluble	-1.48	5.22	0.0334	Soluble	High	Yes	No	No	No	No	No	No	-4.84	0	1	0	0	2	0.55	0	0	1	2.63	none	none
ZINC000001482184	C6H6N6O2	194.15	14	9	0.17	1	5	1	44.4	108.17	1.29	-1.06	-2.08	-0.57	-1.78	-0.84	-0.79	31.8	0.164	Very soluble	-0.72	36.8	0.189	Very soluble	-0.03	181	0.931	Soluble	High	No	No	No	No	No	No	No	-8.24	0	1	0	0	1	0.55	0	0	1	2.35	high	high
ZINC000001482197	C9H11N	133.19	10	6	0.33	1	1	1	41.62	26.02	1.85	1.49	1.5	1.8	1.83	1.69	-1.98	1.39	0.0104	Very soluble	-1.64	3.02	0.0227	Very soluble	-2.37	0.564	0.00424	Soluble	High	Yes	No	No	No	No	No	No	-6.05	0	1	0	0	2	0.55	0	0	1	1.58	none	none
ZINC000001484334	C24H40O4	392.57	28	0	0.96	4	4	3	112.6	77.76	3.19	3.5	4.48	3.88	3.42	3.69	-4.21	0.0239	6.1e-05	Moderately soluble	-4.82	0.006	1.53e-05	Moderately soluble	-3.13	0.29	0.00074	Soluble	High	No	Yes	No	No	No	No	No	-6.21	0	0	0	0	0	0.56	0	0	1	4.76	high	none
ZINC000001485935	C22H17F2N5OS	437.47	31	22	0.18	6	7	1	111.46	115.86	3.26	3.54	4.97	2.46	5.2	3.89	-4.91	0.00536	1.23e-05	Moderately soluble	-5.66	0.000962	2.2e-06	Moderately soluble	-7.33	2.04e-05	4.66e-08	Poorly soluble	Low	No	Yes	No	No	Yes	No	Yes	-6.46	0	0	0	0	0	0.55	0	0	2	4.26	none	none
ZINC000001487602	C3H5ClO	92.52	5	0	1	1	1	0	20.3	12.53	1.44	0.45	0.62	0.35	1.88	0.95	-0.63	21.6	0.234	Very soluble	-0.28	48.4	0.523	Very soluble	-0.87	12.5	0.135	Soluble	Low	No	No	No	No	No	No	No	-6.54	0	3	0	0	3	0.55	0	2	1	2.17	high	high
ZINC000001489478	C16H15F6N5O	407.31	28	11	0.44	6	10	1	87.25	77.04	2.35	0.7	3.9	2.52	3.08	2.51	-2.7	0.811	0.00199	Soluble	-1.9	5.18	0.0127	Very soluble	-4.81	0.00632	1.55e-05	Moderately soluble	High	Yes	Yes	No	No	No	No	No	-8.29	0	0	0	0	0	0.55	0	1	1	3.5	none	none
ZINC000001493878	C21H16ClF3N4O3	464.82	32	18	0.1	9	7	3	112.48	92.35	3.42	4.07	6.32	2.91	3.78	4.1	-5.11	0.00362	7.79e-06	Moderately soluble	-5.71	0.000898	1.93e-06	Moderately soluble	-8.6	1.16e-06	2.5e-09	Poorly soluble	Low	No	No	Yes	Yes	Yes	Yes	Yes	-6.25	0	1	0	1	0	0.55	0	0	3	2.87	none	none
ZINC000001529266	C10H20N2S4	296.54	16	0	0.8	9	0	0	86.74	121.26	3.34	3.88	3.62	1.66	3.73	3.25	-3.53	0.0877	0.000296	Soluble	-6.12	0.000223	7.52e-07	Poorly soluble	-2.24	1.71	0.00578	Soluble	High	No	No	Yes	Yes	Yes	No	Yes	-5.35	0	0	0	0	0	0.55	0	2	2	3.25	high	high
ZINC000001529323	C20H22N8O5	454.44	33	16	0.25	10	9	5	118.4	210.54	1.53	-1.85	0.13	-0.73	-0.66	-0.32	-1.19	29.3	0.0644	Very soluble	-2.05	4.02	0.00886	Soluble	-3.99	0.0467	0.000103	Soluble	Low	No	Yes	No	No	No	No	No	-10.39	1	0	1	1	1	0.11	0	0	2	3.58	none	high
ZINC000001529425	C6H13NO2	131.17	9	0	0.83	5	3	2	35.44	63.32	1.2	-2.95	0.59	0.39	0.19	-0.12	1.54	4500	34.3	Highly soluble	2.18	19900	151	Highly soluble	-0.88	17.2	0.131	Soluble	High	No	No	No	No	No	No	No	-9.19	0	2	0	0	2	0.55	0	0	1	1.12	none	high
ZINC000001530283	C6H10N2O5	190.15	13	0	0.5	6	5	4	40.6	129.72	-0.17	-2.39	-1.03	-1.07	-1.85	-1.3	0.88	1450	7.63	Highly soluble	0.2	305	1.6	Highly soluble	0.87	1410	7.41	Soluble	High	No	No	No	No	No	No	No	-9.16	0	1	0	0	2	0.56	0	0	1	2.13	none	none
ZINC000001530303	C9H19NO4	205.25	14	0	0.89	7	4	4	51.6	89.79	1.42	-0.9	-1.14	-0.69	-0.06	-0.27	-0.08	169	0.825	Very soluble	-0.5	64.5	0.314	Very soluble	-0.65	45.6	0.222	Soluble	High	No	No	No	No	No	No	No	-8.19	0	1	0	0	0	0.55	0	0	1	2.35	none	none
ZINC000001530427	C3H7O4P	138.06	8	0	1	1	4	2	26.49	79.87	0.08	-1.38	-0.09	-1.68	-0.75	-0.76	0.24	240	1.74	Highly soluble	0.2	221	1.6	Highly soluble	1.06	1600	11.6	Soluble	High	No	No	No	No	No	No	No	-8.12	0	3	0	0	2	0.56	0	2	1	3.93	none	none
ZINC000001530555	C8H11N5O3	225.2	16	9	0.38	4	5	3	55.68	119.05	0.48	-1.56	-1.48	-1.43	-0.57	-0.91	-0.41	88.5	0.393	Very soluble	-0.43	83.2	0.369	Very soluble	-1.28	11.9	0.0528	Soluble	High	No	No	No	No	No	No	No	-8.78	0	1	0	0	0	0.55	0	0	1	2.47	high	high
ZINC000001530567	C18H29NO3	307.43	22	6	0.67	11	4	2	88.9	50.72	3.85	2.81	2.33	1.8	3.69	2.9	-2.99	0.313	0.00102	Soluble	-3.53	0.0903	0.000294	Soluble	-4.83	0.0045	1.46e-05	Moderately soluble	High	Yes	No	No	No	No	Yes	No	-6.18	0	0	1	0	0	0.55	0	0	1	3.14	none	none
ZINC000001530568	C18H29NO3	307.43	22	6	0.67	11	4	2	88.9	50.72	3.85	2.81	2.33	1.8	3.69	2.9	-2.99	0.313	0.00102	Soluble	-3.53	0.0903	0.000294	Soluble	-4.83	0.0045	1.46e-05	Moderately soluble	High	Yes	No	No	No	No	Yes	No	-6.18	0	0	1	0	0	0.55	0	0	1	3.14	none	none
ZINC000001530569	C18H31NO4	325.44	23	6	0.67	12	5	2	92.1	59.95	4.14	1.87	2.21	1.37	3.37	2.59	-2.44	1.19	0.00366	Soluble	-2.75	0.578	0.00178	Soluble	-4.79	0.00528	1.62e-05	Moderately soluble	High	Yes	Yes	No	No	No	Yes	No	-6.96	0	0	1	0	0	0.55	0	0	1	3.23	none	none
ZINC000001530570	C18H31NO4	325.44	23	6	0.67	12	5	2	92.1	59.95	4	1.87	2.21	1.37	3.37	2.56	-2.44	1.19	0.00366	Soluble	-2.75	0.578	0.00178	Soluble	-4.79	0.00528	1.62e-05	Moderately soluble	High	Yes	Yes	No	No	No	Yes	No	-6.96	0	0	1	0	0	0.55	0	0	1	3.23	none	none
ZINC000001530571	C21H31N5O2	385.5	28	6	0.71	6	5	0	118.7	69.64	3.44	2.63	0.95	1.9	2.2	2.22	-3.65	0.0864	0.000224	Soluble	-3.74	0.0697	0.000181	Soluble	-4.59	0.00998	2.59e-05	Moderately soluble	High	No	Yes	No	No	No	Yes	Yes	-6.78	0	0	0	0	0	0.55	0	1	1	3.46	none	none
ZINC000001530572	C6H14O6S2	246.3	14	0	1	7	6	0	51.05	103.5	1.79	-0.52	1.88	0.04	-0.61	0.52	-0.58	65.2	0.265	Very soluble	-1.19	16.1	0.0653	Very soluble	-1.61	6.03	0.0245	Soluble	High	No	No	No	No	No	No	No	-8.17	0	0	0	0	0	0.55	0	1	1	2.91	high	high
ZINC000001530575	C18H27NO3	305.41	22	6	0.5	10	3	2	90.52	58.56	3.15	3.58	3.64	2.69	4.1	3.43	-3.53	0.09	0.000295	Soluble	-4.5	0.00975	3.19e-05	Moderately soluble	-4.87	0.00408	1.34e-05	Moderately soluble	High	Yes	No	Yes	No	No	Yes	Yes	-5.62	0	0	0	0	0	0.55	0	1	2	2.32	none	none
ZINC000001530579	C24H26N2O4	406.47	30	19	0.25	10	5	3	117.99	75.74	2.9	4.37	3.74	1.96	4.55	3.5	-4.92	0.00487	1.2e-05	Moderately soluble	-5.68	0.000856	2.11e-06	Moderately soluble	-8.14	2.91e-06	7.16e-09	Poorly soluble	High	Yes	Yes	Yes	Yes	Yes	Yes	Yes	-5.68	0	0	0	0	0	0.55	0	0	3	3.34	none	none
ZINC000001530580	C24H26N2O4	406.47	30	19	0.25	10	5	3	117.99	75.74	3.45	4.37	3.74	1.96	4.55	3.61	-4.92	0.00487	1.2e-05	Moderately soluble	-5.68	0.000856	2.11e-06	Moderately soluble	-8.14	2.91e-06	7.16e-09	Poorly soluble	High	Yes	Yes	Yes	Yes	Yes	Yes	Yes	-5.68	0	0	0	0	0	0.55	0	0	3	3.34	none	none
ZINC000001530599	C10H13ClN2O3S	276.74	17	6	0.3	5	4	2	67.03	87.14	2.69	2.55	3.02	2.01	1.34	2.32	-3.09	0.223	0.000806	Soluble	-4.03	0.026	9.39e-05	Moderately soluble	-3.7	0.0547	0.000198	Soluble	High	No	No	Yes	Yes	No	No	No	-6.18	0	0	0	0	0	0.55	0	2	0	2.88	none	none
ZINC000001530600	C8H14N3O6P	279.19	18	6	0.5	6	7	4	61.82	157.71	-0.6	-3.61	-1.65	-2.25	-2.41	-2.11	0.85	1990	7.12	Highly soluble	0.88	2130	7.64	Highly soluble	0.33	597	2.14	Soluble	Low	No	No	No	No	No	No	No	-10.57	0	1	1	1	2	0.11	0	1	0	3.41	none	none
ZINC000001530601	C26H28ClNO	405.96	29	18	0.23	9	2	0	124.52	12.47	4.93	7.24	6.56	5.3	6.5	6.11	-6.78	6.68e-05	1.65e-07	Poorly soluble	-7.33	1.92e-05	4.72e-08	Poorly soluble	-9.52	1.21e-07	2.99e-10	Poorly soluble	Low	No	Yes	No	Yes	No	Yes	Yes	-3.64	1	1	0	1	1	0.55	0	1	3	3.04	high	high
ZINC000001530611	C18H22N2	266.38	20	12	0.33	4	1	1	88.86	15.27	3.05	4.9	3.15	3.54	3.7	3.67	-4.76	0.00464	1.74e-05	Moderately soluble	-4.96	0.00294	1.11e-05	Moderately soluble	-6.46	9.32e-05	3.5e-07	Poorly soluble	High	Yes	No	Yes	No	No	Yes	Yes	-4.45	0	0	0	0	0	0.55	0	0	1	2.88	high	none
ZINC000001530613	C19H35NO2	309.49	22	0	0.95	8	3	0	93.14	29.54	4.29	5.53	4.4	3.63	4.26	4.42	-4.71	0.00597	1.93e-05	Moderately soluble	-5.91	0.000381	1.23e-06	Moderately soluble	-4.38	0.013	4.21e-05	Moderately soluble	High	Yes	No	Yes	No	No	Yes	No	-4.26	0	0	0	0	1	0.55	0	0	2	2.99	none	none
ZINC000001530617	C21H29N3O	339.47	25	12	0.43	8	3	1	102.64	59.22	2.76	2.58	3.36	2.29	3.53	2.9	-3.4	0.136	0.000401	Soluble	-3.47	0.114	0.000337	Soluble	-5.94	0.000391	1.15e-06	Moderately soluble	High	Yes	Yes	No	No	No	Yes	Yes	-6.54	0	0	0	0	0	0.55	0	0	1	3.39	none	none
ZINC000001530618	C21H29N3O	339.47	25	12	0.43	8	3	1	102.64	59.22	3.25	2.58	3.36	2.29	3.53	3	-3.4	0.136	0.000401	Soluble	-3.47	0.114	0.000337	Soluble	-5.94	0.000391	1.15e-06	Moderately soluble	High	Yes	No	No	No	No	Yes	Yes	-6.54	0	0	0	0	0	0.55	0	0	1	3.39	none	none
ZINC000001530621	C10H16N2O4S3	324.44	19	5	0.6	3	6	2	73.29	151.33	1.02	0.41	2.45	-0.34	0.48	0.8	-2.11	2.54	0.00782	Soluble	-3.15	0.227	0.000701	Soluble	-2.73	0.597	0.00184	Soluble	Low	No	No	No	No	No	No	No	-7.99	0	0	1	1	1	0.55	0	0	0	4.21	none	none
ZINC000001530625	C21H30O2	314.46	23	6	0.62	4	2	1	97.91	29.46	4.15	6.97	5.74	4.39	5.41	5.33	-6.11	0.000244	7.77e-07	Poorly soluble	-7.4	1.24e-05	3.96e-08	Poorly soluble	-5.93	0.000369	1.17e-06	Moderately soluble	High	Yes	No	No	Yes	Yes	Yes	No	-3.27	1	1	0	0	1	0.55	0	1	1	4.27	none	none
ZINC000001530635	C14H19N5O4	321.33	23	9	0.5	9	7	1	82.02	122.22	2.5	-0.06	0.55	-0.15	0.53	0.68	-1.49	10.4	0.0324	Very soluble	-2.06	2.83	0.0088	Soluble	-2.78	0.532	0.00166	Soluble	High	No	Yes	No	No	No	No	No	-8.3	0	0	0	0	0	0.55	0	1	1	2.43	none	none
ZINC000001530636	C8H15N7O2S3	337.45	20	5	0.38	9	6	6	82.76	232.75	-0.03	-0.4	0.58	-0.75	-0.69	-0.26	-1.27	18.1	0.0536	Very soluble	-4.02	0.0319	9.47e-05	Moderately soluble	-2.09	2.77	0.0082	Soluble	Low	No	No	No	No	No	No	No	-8.64	1	0	1	1	2	0.55	0	2	1	3.61	none	none
ZINC000001530637	C17H18F3NO	309.33	22	12	0.29	7	5	1	79.65	21.26	3.46	4.23	5.26	4.05	4.58	4.32	-4.36	0.0134	4.32e-05	Moderately soluble	-4.39	0.0127	4.1e-05	Moderately soluble	-6.82	4.65e-05	1.5e-07	Poorly soluble	High	Yes	No	Yes	Yes	No	Yes	Yes	-5.18	0	0	0	0	0	0.55	0	0	1	2.56	none	none
ZINC000001530638	C17H18F3NO	309.33	22	12	0.29	7	5	1	79.65	21.26	3.21	4.23	5.26	4.05	4.58	4.27	-4.36	0.0134	4.32e-05	Moderately soluble	-4.39	0.0127	4.1e-05	Moderately soluble	-6.82	4.65e-05	1.5e-07	Poorly soluble	High	Yes	No	Yes	Yes	No	Yes	Yes	-5.18	0	0	0	0	0	0.55	0	0	1	2.56	none	none
ZINC000001530639	C24H26FNO4	411.47	30	15	0.29	8	5	3	116.43	82.69	2.93	3.49	4.94	2.92	4.57	3.77	-4.43	0.0152	3.7e-05	Moderately soluble	-4.91	0.00507	1.23e-05	Moderately soluble	-5.21	0.00254	6.18e-06	Moderately soluble	High	No	Yes	No	No	Yes	No	No	-6.33	0	0	0	0	0	0.56	0	0	2	4.31	none	none
ZINC000001530641	C15H22O3	250.33	18	6	0.53	6	3	1	73.22	46.53	2.74	3.76	3.57	3.04	3.65	3.35	-3.61	0.0612	0.000245	Soluble	-4.43	0.0093	3.71e-05	Moderately soluble	-4.33	0.0117	4.69e-05	Moderately soluble	High	Yes	No	No	No	No	Yes	No	-5.16	0	0	0	0	0	0.85	0	0	1	2.08	none	high
ZINC000001530652	C18H26ClN3O	335.87	23	10	0.5	9	3	2	98.57	48.39	3.2	3.58	3.59	2.35	3.73	3.29	-3.91	0.0417	0.000124	Soluble	-4.28	0.0175	5.22e-05	Moderately soluble	-6.35	0.00015	4.46e-07	Poorly soluble	High	Yes	No	Yes	No	No	Yes	Yes	-5.81	0	0	0	0	0	0.55	0	0	2	2.82	high	none
ZINC000001530654	C18H26ClN3O	335.87	23	10	0.5	9	3	2	98.57	48.39	3.58	3.58	3.59	2.35	3.73	3.37	-3.91	0.0417	0.000124	Soluble	-4.28	0.0175	5.22e-05	Moderately soluble	-6.35	0.00015	4.46e-07	Poorly soluble	High	Yes	No	Yes	No	No	Yes	No	-5.81	0	0	0	0	0	0.55	0	0	2	2.82	high	none
ZINC000001530659	C7H15Cl2N2O2P	261.09	14	0	1	5	4	1	62.6	51.38	2.08	0.86	1.5	0.97	1.13	1.31	-1.67	5.58	0.0214	Very soluble	-1.52	7.84	0.03	Very soluble	-2.71	0.508	0.00195	Soluble	High	Yes	No	No	No	No	No	No	-7.28	0	0	0	0	0	0.55	0	2	0	4.07	high	high
ZINC000001530660	C7H15Cl2N2O2P	261.09	14	0	1	5	4	1	62.6	51.38	2.33	0.86	1.5	0.97	1.13	1.36	-1.67	5.58	0.0214	Very soluble	-1.52	7.84	0.03	Very soluble	-2.71	0.508	0.00195	Soluble	High	Yes	No	No	No	No	No	No	-7.28	0	0	0	0	0	0.55	0	2	0	4.07	high	high
ZINC000001530688	C20H23N	277.4	21	12	0.4	4	1	1	88.32	12.03	3.28	4.58	4.21	4.39	5.06	4.31	-4.6	0.0069	2.49e-05	Moderately soluble	-4.56	0.0077	2.78e-05	Moderately soluble	-7.42	1.04e-05	3.76e-08	Poorly soluble	High	Yes	Yes	No	No	No	Yes	No	-4.74	1	0	0	0	1	0.55	0	0	1	3.34	none	none
ZINC000001530689	C26H29NO	371.51	28	18	0.23	8	2	0	119.72	12.47	4.64	7.14	6	5.1	5.99	5.77	-6.59	9.56e-05	2.57e-07	Poorly soluble	-7.22	2.23e-05	5.99e-08	Poorly soluble	-8.92	4.48e-07	1.21e-09	Poorly soluble	Low	No	Yes	No	Yes	No	Yes	No	-3.5	1	1	0	1	1	0.55	0	1	3	3.01	none	none
ZINC000001530694	C20H28N2O5S	408.51	28	12	0.4	11	7	2	108.24	108.26	3.09	2.73	3.42	1.41	2.6	2.65	-3.68	0.0846	0.000207	Soluble	-4.66	0.00899	2.2e-05	Moderately soluble	-6.5	0.00013	3.18e-07	Poorly soluble	High	No	Yes	No	Yes	Yes	Yes	Yes	-6.85	0	0	1	0	0	0.55	0	0	2	3.62	none	none
ZINC000001530695	C21H26N2S2	370.57	25	12	0.43	4	1	0	118.01	57.08	4.03	5.9	5.12	5.03	4.56	4.93	-5.95	0.00042	1.13e-06	Moderately soluble	-6.87	4.97e-05	1.34e-07	Poorly soluble	-6.49	0.00012	3.25e-07	Poorly soluble	High	Yes	Yes	Yes	No	Yes	Yes	No	-4.37	1	0	0	0	1	0.55	0	0	2	4.06	none	none
ZINC000001530697	C21H26N2S2	370.57	25	12	0.43	4	1	0	118.01	57.08	3.86	5.9	5.12	5.03	4.56	4.9	-5.95	0.00042	1.13e-06	Moderately soluble	-6.87	4.97e-05	1.34e-07	Poorly soluble	-6.49	0.00012	3.25e-07	Poorly soluble	High	Yes	Yes	Yes	No	Yes	Yes	Yes	-4.37	1	0	0	0	1	0.55	0	0	2	4.06	none	none
ZINC000001530701	C9H18N2O4	218.25	15	0	0.78	8	4	2	53.88	104.64	1.84	0.7	0.98	0.42	-0.28	0.73	-1.11	17.1	0.0783	Very soluble	-2.48	0.731	0.00335	Soluble	-0.99	22.3	0.102	Soluble	High	No	No	No	No	No	No	No	-7.13	0	0	0	0	0	0.55	0	1	2	2.26	none	none
ZINC000001530703	C12H18N2O3S	270.35	18	6	0.42	6	4	2	71.79	87.14	2.65	2.64	3.07	2.02	1.56	2.39	-3.03	0.252	0.000933	Soluble	-4.12	0.0205	7.57e-05	Moderately soluble	-3.88	0.0355	0.000131	Soluble	High	No	No	Yes	Yes	No	No	No	-6.07	0	0	0	0	0	0.55	0	2	0	2.94	none	none
ZINC000001530706	C21H27NO	309.45	23	12	0.38	7	2	0	97.33	20.31	3.42	3.93	4.29	4	4.71	4.07	-4.16	0.0215	6.94e-05	Moderately soluble	-4.06	0.0272	8.79e-05	Moderately soluble	-6.64	7.11e-05	2.3e-07	Poorly soluble	High	Yes	Yes	No	No	No	Yes	Yes	-5.4	0	0	0	0	0	0.55	0	0	1	2.79	none	none
ZINC000001530707	C21H27NO	309.45	23	12	0.38	7	2	0	97.33	20.31	3.39	3.93	4.29	4	4.71	4.06	-4.16	0.0215	6.94e-05	Moderately soluble	-4.06	0.0272	8.79e-05	Moderately soluble	-6.64	7.11e-05	2.3e-07	Poorly soluble	High	Yes	Yes	No	No	No	Yes	Yes	-5.4	0	0	0	0	0	0.55	0	0	1	2.79	none	none
ZINC000001530710	C6H9NO3	143.14	10	0	0.67	0	3	0	37.56	46.61	1.64	0.3	-0.01	-0.55	0.37	0.35	-0.92	17.3	0.121	Very soluble	-0.84	20.6	0.144	Very soluble	-0.69	29.2	0.204	Soluble	High	No	No	No	No	No	No	No	-6.96	0	3	0	0	1	0.55	0	0	1	1.71	none	none
ZINC000001530713	C13H20N6O4	324.34	23	9	0.54	8	7	3	82.54	151.14	0.97	-0.61	-0.94	-0.78	-0.24	-0.32	-1.23	19.2	0.0591	Very soluble	-2.09	2.62	0.00809	Soluble	-2.02	3.08	0.00948	Soluble	Low	No	Yes	No	No	No	No	No	-8.71	0	1	1	1	1	0.55	0	0	1	3.54	none	none
ZINC000001530716	C14H22ClN3O2	299.8	20	6	0.5	8	3	2	82.28	67.59	3.17	2.62	2.01	1.75	2.05	2.32	-3.04	0.271	0.000905	Soluble	-3.69	0.0613	0.000204	Soluble	-4.5	0.00944	3.15e-05	Moderately soluble	High	Yes	No	Yes	No	No	Yes	No	-6.27	0	0	0	0	0	0.55	0	1	1	2.27	high	none
ZINC000001530717	C15H25NO3	267.36	19	6	0.6	9	4	2	76.6	50.72	3.22	1.88	1.61	1.46	2.74	2.18	-2.32	1.27	0.00477	Soluble	-2.57	0.724	0.00271	Soluble	-4.23	0.0156	5.83e-05	Moderately soluble	High	Yes	No	No	No	No	Yes	No	-6.6	0	0	0	0	0	0.55	0	0	1	2.67	none	none
ZINC000001530718	C15H25NO3	267.36	19	6	0.6	9	4	2	76.6	50.72	3.45	1.88	1.61	1.46	2.74	2.23	-2.32	1.27	0.00477	Soluble	-2.57	0.724	0.00271	Soluble	-4.23	0.0156	5.83e-05	Moderately soluble	High	Yes	No	No	No	No	Yes	No	-6.6	0	0	0	0	0	0.55	0	0	1	2.67	none	none
ZINC000001530725	C14H10Cl4	320.04	18	12	0.14	3	0	0	80.31	0	3.16	6.24	5.93	5.93	6.13	5.48	-6.05	0.000285	8.9e-07	Poorly soluble	-6.03	0.000301	9.41e-07	Poorly soluble	-7.45	1.13e-05	3.52e-08	Poorly soluble	Low	No	No	Yes	Yes	Yes	No	No	-3.82	1	1	0	1	2	0.55	0	1	1	2.56	high	high
ZINC000001530726	C14H10Cl4	320.04	18	12	0.14	3	0	0	80.31	0	3.15	6.24	5.93	5.93	6.13	5.48	-6.05	0.000285	8.9e-07	Poorly soluble	-6.03	0.000301	9.41e-07	Poorly soluble	-7.45	1.13e-05	3.52e-08	Poorly soluble	Low	No	No	Yes	Yes	Yes	No	No	-3.82	1	1	0	1	2	0.55	0	1	1	2.56	high	high
ZINC000001530728	C13H22N4O3S	314.4	21	5	0.54	10	4	2	86.01	111.56	2.83	0.27	1.16	-0.6	-0.46	0.64	-1.48	10.5	0.0335	Very soluble	-2.17	2.11	0.0067	Soluble	-3.4	0.127	0.000403	Soluble	High	No	Yes	No	No	No	No	No	-8.03	0	0	0	0	0	0.55	0	2	1	3.58	none	none
ZINC000001530736	C12H21N5O2S2	331.46	21	5	0.58	10	4	2	89.42	139.55	2.96	1.59	1.02	-0.87	0.27	0.99	-2.41	1.28	0.00386	Soluble	-4.13	0.0245	7.38e-05	Moderately soluble	-3.07	0.283	0.000855	Soluble	High	No	Yes	No	No	No	No	No	-7.19	0	0	0	1	0	0.55	0	2	1	3.68	none	none
ZINC000001530737	C12H21N5O2S2	331.46	21	5	0.58	10	4	2	89.42	139.55	2.6	1.59	1.02	-0.87	0.27	0.92	-2.41	1.28	0.00386	Soluble	-4.13	0.0245	7.38e-05	Moderately soluble	-3.07	0.283	0.000855	Soluble	High	No	Yes	No	No	No	No	No	-7.19	0	0	0	1	0	0.55	0	2	1	3.68	none	none
ZINC000001530741	C19H21N	263.38	20	12	0.26	3	1	1	86.06	12.03	3.22	4.51	3.83	4.09	4.92	4.11	-4.56	0.00725	2.75e-05	Moderately soluble	-4.48	0.00864	3.28e-05	Moderately soluble	-7.03	2.49e-05	9.44e-08	Poorly soluble	High	Yes	No	No	No	No	Yes	No	-4.7	0	0	0	0	1	0.55	1	0	1	3.29	none	none
ZINC000001530751	C22H31NO3	357.49	26	6	0.59	8	4	1	104.79	49.77	4.15	4.18	3.31	3.07	4	3.74	-4.33	0.0166	4.65e-05	Moderately soluble	-4.93	0.00416	1.16e-05	Moderately soluble	-4.76	0.00614	1.72e-05	Moderately soluble	High	Yes	No	No	No	No	Yes	No	-5.51	0	0	0	0	0	0.55	0	1	3	4.15	none	none
ZINC000001530752	C22H31NO3	357.49	26	6	0.59	8	4	1	104.79	49.77	3.58	4.18	3.31	3.07	4	3.63	-4.33	0.0166	4.65e-05	Moderately soluble	-4.93	0.00416	1.16e-05	Moderately soluble	-4.76	0.00614	1.72e-05	Moderately soluble	High	Yes	No	No	No	No	Yes	No	-5.51	0	0	0	0	0	0.55	0	1	3	4.15	none	none
ZINC000001530756	C13H21N3O	235.33	17	6	0.46	7	2	2	70.77	58.36	2.39	0.88	1.35	1.53	1.29	1.49	-1.65	5.24	0.0223	Very soluble	-1.69	4.81	0.0204	Very soluble	-3.78	0.0394	0.000167	Soluble	High	Yes	No	No	No	No	No	No	-7.11	0	0	0	0	0	0.55	0	1	1	1.45	none	none
ZINC000001530759	C21H27NO3	341.44	25	12	0.38	11	4	2	100.42	58.56	3.3	3.31	3.24	2.54	4.55	3.39	-3.67	0.0728	0.000213	Soluble	-4.22	0.0208	6.08e-05	Moderately soluble	-6.91	4.19e-05	1.23e-07	Poorly soluble	High	Yes	Yes	Yes	No	No	Yes	Yes	-6.03	0	0	1	0	0	0.55	0	0	1	3.27	none	none
ZINC000001530760	C21H27NO3	341.44	25	12	0.38	11	4	2	100.42	58.56	3.48	3.31	3.24	2.54	4.55	3.42	-3.67	0.0728	0.000213	Soluble	-4.22	0.0208	6.08e-05	Moderately soluble	-6.91	4.19e-05	1.23e-07	Poorly soluble	High	Yes	Yes	Yes	No	No	Yes	Yes	-6.03	0	0	1	0	0	0.55	0	0	1	3.27	none	none
ZINC000001530761	C23H30NO3+	368.49	27	12	0.43	7	3	0	107.7	35.53	0.16	4.21	4.73	-0.02	1.83	2.18	-4.64	0.00837	2.27e-05	Moderately soluble	-4.67	0.00795	2.16e-05	Moderately soluble	-7.23	2.16e-05	5.87e-08	Poorly soluble	High	Yes	Yes	No	No	No	Yes	Yes	-5.56	0	0	0	0	0	0.55	0	1	2	3.62	none	none
ZINC000001530762	C16H26N2O3	294.39	21	6	0.56	10	4	1	85.16	64.79	3.68	2.73	2.56	2.14	2.51	2.72	-2.94	0.341	0.00116	Soluble	-3.74	0.053	0.00018	Soluble	-4.39	0.0121	4.1e-05	Moderately soluble	High	Yes	No	Yes	No	No	Yes	No	-6.16	0	0	0	0	0	0.55	0	1	1	2.55	low	high
ZINC000001530764	C19H21N	263.38	20	12	0.26	4	1	1	86.85	12.03	3.26	4.41	4.08	4.09	4.42	4.05	-4.43	0.00976	3.7e-05	Moderately soluble	-4.38	0.011	4.17e-05	Moderately soluble	-6.7	5.24e-05	1.99e-07	Poorly soluble	High	Yes	No	No	No	No	Yes	No	-4.78	0	0	0	0	1	0.55	0	1	1	3.57	none	none
ZINC000001530769	C22H29NO2	339.47	25	12	0.41	9	3	0	103.22	29.54	3.75	4.18	4.17	4.15	4.66	4.18	-4.34	0.0155	4.58e-05	Moderately soluble	-4.51	0.0105	3.1e-05	Moderately soluble	-6.77	5.81e-05	1.71e-07	Poorly soluble	High	Yes	Yes	No	No	No	Yes	Yes	-5.4	1	0	0	0	0	0.55	0	0	2	3.52	none	none
ZINC000001530775	C19H24N4O2	340.42	25	12	0.26	10	4	4	100.7	118.2	2.24	2.56	2.88	2.8	3.11	2.72	-3.26	0.188	0.000551	Soluble	-4.69	0.00695	2.04e-05	Moderately soluble	-5.86	0.000475	1.4e-06	Moderately soluble	High	No	No	No	No	Yes	Yes	No	-6.56	0	0	0	0	0	0.55	0	2	1	2.38	none	none
ZINC000001530776	C13H18N4O3	278.31	20	9	0.54	5	4	0	76.27	78.89	2.49	0.29	0.19	-0.01	0.83	0.76	-1.75	4.94	0.0177	Very soluble	-1.51	8.62	0.031	Very soluble	-2.23	1.63	0.00586	Soluble	High	No	No	No	No	No	No	No	-7.79	0	0	0	0	0	0.55	0	0	0	2.44	high	none
ZINC000001530788	C23H16O11	468.37	34	20	0.13	8	11	3	115.73	173.71	1.8	1.92	2.11	-0.84	2.81	1.56	-3.86	0.0645	0.000138	Soluble	-5.19	0.00301	6.43e-06	Moderately soluble	-5.71	0.000913	1.95e-06	Moderately soluble	Low	No	No	No	No	Yes	No	No	-7.79	1	0	1	1	2	0.11	0	0	2	3.63	none	none
ZINC000001530803	C11H14N2O4	238.24	17	6	0.27	7	4	2	59.4	104.64	1.71	0.61	0.96	0.74	0.04	0.81	-1.5	7.52	0.0316	Very soluble	-2.38	0.989	0.00415	Soluble	-1.92	2.84	0.0119	Soluble	High	No	No	No	No	No	No	No	-7.32	0	0	0	0	0	0.55	0	1	1	1.99	none	none
ZINC000001530805	C7H11NO2	141.17	10	0	0.71	1	2	1	40.51	46.17	1.22	0.38	0.07	0.65	1.36	0.74	-0.89	18.2	0.129	Very soluble	-0.92	17.2	0.122	Very soluble	-1.96	1.55	0.011	Soluble	High	No	No	No	No	No	No	No	-6.89	0	1	0	0	1	0.55	0	1	1	1.43	high	none
ZINC000001530806	C7H11NO2	141.17	10	0	0.71	1	2	1	40.51	46.17	1.22	0.38	0.07	0.65	1.36	0.74	-0.89	18.2	0.129	Very soluble	-0.92	17.2	0.122	Very soluble	-1.96	1.55	0.011	Soluble	High	No	No	No	No	No	No	No	-6.89	0	1	0	0	1	0.55	0	1	1	1.43	high	none
ZINC000001530810	C4H3F7O	200.05	12	0	1	4	8	0	22.86	9.23	1.61	2.81	5.36	2.06	2.87	2.94	-2.59	0.518	0.00259	Soluble	-2.66	0.437	0.00218	Soluble	-2.13	1.48	0.0074	Soluble	High	No	No	No	No	No	No	No	-5.53	0	2	0	0	2	0.55	0	0	1	1.57	high	none
ZINC000001530811	C15H24N2O2	264.36	19	6	0.53	9	3	1	78.77	41.57	3.46	3.73	2.43	2.45	2.47	2.91	-3.47	0.0899	0.00034	Soluble	-4.29	0.0134	5.07e-05	Moderately soluble	-4.66	0.00576	2.18e-05	Moderately soluble	High	Yes	No	Yes	No	No	Yes	No	-5.26	0	0	0	0	0	0.55	0	0	2	2.09	high	none
ZINC000001530812	C18H28N2O	288.43	21	6	0.61	6	2	1	93.84	32.34	3.57	3.41	3.32	2.97	3.81	3.42	-3.59	0.0738	0.000256	Soluble	-3.77	0.0491	0.00017	Soluble	-5.26	0.00158	5.47e-06	Moderately soluble	High	Yes	No	No	No	No	Yes	No	-5.64	0	0	0	0	0	0.55	0	0	0	2.72	none	none
ZINC000001530814	C18H28N2O	288.43	21	6	0.61	6	2	1	93.84	32.34	3.47	3.41	3.32	2.97	3.81	3.4	-3.59	0.0738	0.000256	Soluble	-3.77	0.0491	0.00017	Soluble	-5.26	0.00158	5.47e-06	Moderately soluble	High	Yes	No	No	No	No	Yes	No	-5.64	0	0	0	0	0	0.55	0	0	0	2.72	none	none
ZINC000001530816	C13H20N2O	220.31	16	6	0.46	6	2	2	67.75	41.13	2.52	2.11	2.13	2.11	2.39	2.25	-2.42	0.844	0.00383	Soluble	-2.6	0.548	0.00249	Soluble	-4.48	0.00736	3.34e-05	Moderately soluble	High	Yes	No	No	No	No	Yes	No	-6.15	0	0	0	0	0	0.55	0	0	1	2.15	none	none
ZINC000001530817	C13H20N2O	220.31	16	6	0.46	6	2	2	67.75	41.13	2.56	2.11	2.13	2.11	2.39	2.26	-2.42	0.844	0.00383	Soluble	-2.6	0.548	0.00249	Soluble	-4.48	0.00736	3.34e-05	Moderately soluble	High	Yes	No	No	No	No	Yes	No	-6.15	0	0	0	0	0	0.55	0	0	1	2.15	none	none
ZINC000001530820	C14H30N2O4++	290.4	20	0	0.86	11	4	0	76.73	52.6	-6.95	0.57	0.27	-6.35	-4.12	-3.32	-1.27	15.5	0.0533	Very soluble	-1.25	16.4	0.0566	Very soluble	-4.12	0.0223	7.67e-05	Moderately soluble	High	No	Yes	No	No	No	No	No	-7.67	0	0	1	0	0	0.55	0	2	1	2.86	none	none
ZINC000001530862	C15H21N3O	259.35	19	10	0.4	6	3	2	79.48	60.17	2.77	2.23	2.59	1.39	2.55	2.31	-2.85	0.369	0.00142	Soluble	-3.13	0.193	0.000743	Soluble	-5.17	0.00174	6.7e-06	Moderately soluble	High	Yes	Yes	Yes	No	No	Yes	No	-6.3	0	0	0	0	0	0.55	0	0	0	2.68	high	none
ZINC000001530863	C15H21N3O	259.35	19	10	0.4	6	3	2	79.48	60.17	2.5	2.23	2.59	1.39	2.55	2.25	-2.85	0.369	0.00142	Soluble	-3.13	0.193	0.000743	Soluble	-5.17	0.00174	6.7e-06	Moderately soluble	High	Yes	Yes	Yes	No	No	Yes	No	-6.3	0	0	0	0	0	0.55	0	0	0	2.68	high	none
ZINC000001530886	C33H30N4O2	514.62	39	30	0.18	7	4	1	157.41	72.94	3.88	6.92	7.26	4.9	6.65	5.92	-7.5	1.64e-05	3.18e-08	Poorly soluble	-8.26	2.8e-06	5.45e-09	Poorly soluble	-10.88	6.8e-09	1.32e-11	Insoluble	Low	No	No	No	Yes	No	No	No	-4.53	2	3	0	1	1	0.85	0	0	2	3.79	none	none
ZINC000001530912	C17H26N4O	302.41	22	9	0.59	5	3	0	97.57	33.53	3.28	2.22	1.45	1.91	1.81	2.13	-3.09	0.248	0.00082	Soluble	-2.56	0.835	0.00276	Soluble	-3.86	0.0414	0.000137	Soluble	High	Yes	Yes	No	No	No	Yes	No	-6.57	0	0	0	0	0	0.55	0	0	0	3.04	none	none
ZINC000001530922	C16H15N2O6P	362.27	25	12	0.12	5	6	3	94.47	125.98	1.16	0.56	0.68	0.99	0.46	0.77	-2.46	1.24	0.00343	Soluble	-2.78	0.604	0.00167	Soluble	-3.86	0.0495	0.000137	Soluble	High	No	Yes	No	No	No	No	No	-8.11	0	0	0	0	0	0.56	0	2	1	2.92	none	none
ZINC000001530929	C14H18N2O3	262.3	19	0	0.5	3	3	1	79.24	66.48	2.44	2.29	0.62	1.57	2.1	1.8	-2.71	0.51	0.00195	Soluble	-3.32	0.125	0.000475	Soluble	-2.58	0.684	0.00261	Soluble	High	No	No	No	No	Yes	No	No	-6.27	0	0	0	0	0	0.55	0	3	0	3.74	high	none
ZINC000001530930	C14H18N2O3	262.3	19	0	0.5	3	3	1	79.24	66.48	2.44	2.29	0.62	1.57	2.1	1.81	-2.71	0.51	0.00195	Soluble	-3.32	0.125	0.000475	Soluble	-2.58	0.684	0.00261	Soluble	High	No	No	No	No	Yes	No	No	-6.27	0	0	0	0	0	0.55	0	3	0	3.74	high	none
ZINC000001530935	C18H21N3O3S	359.44	25	15	0.33	8	5	1	97.75	96.31	1.96	2.1	3.7	0.88	3.29	2.39	-3.31	0.177	0.000493	Soluble	-3.75	0.0635	0.000177	Soluble	-6.9	4.5e-05	1.25e-07	Poorly soluble	High	No	Yes	Yes	Yes	Yes	Yes	Yes	-7	0	0	0	0	0	0.55	0	0	2	3.7	none	none
ZINC000001530938	C13H19ClN2O2	270.76	18	6	0.46	7	3	1	74.07	55.56	2.53	2.88	2.43	2.47	2.27	2.52	-3.12	0.206	0.000763	Soluble	-3.71	0.0532	0.000197	Soluble	-4.07	0.0228	8.43e-05	Moderately soluble	High	Yes	No	Yes	No	No	Yes	No	-5.91	0	0	0	0	0	0.55	0	1	0	2.19	high	high
ZINC000001530939	C20H29N3O2	343.46	25	10	0.5	11	4	1	102.58	54.46	3.9	4.4	3.49	2.48	3.89	3.63	-4.31	0.0168	4.88e-05	Moderately soluble	-5.26	0.00188	5.49e-06	Moderately soluble	-6.74	6.28e-05	1.83e-07	Poorly soluble	High	Yes	No	Yes	No	No	Yes	Yes	-5.27	0	0	1	0	0	0.55	0	0	2	2.91	none	none
ZINC000001530940	C18H27NO2	289.41	21	6	0.61	8	3	0	91.09	29.54	3.64	4.41	3.54	2.56	4.29	3.69	-4.1	0.0232	8.02e-05	Moderately soluble	-4.75	0.00517	1.79e-05	Moderately soluble	-5.22	0.00176	6.08e-06	Moderately soluble	High	Yes	No	Yes	No	No	Yes	No	-4.93	0	0	0	0	0	0.55	0	0	2	2.15	none	none
ZINC000001530947	C13H10N2O4	258.23	19	6	0.23	1	4	1	70.95	83.55	1.28	0.33	-0.67	0.87	1.02	0.57	-1.82	3.94	0.0153	Very soluble	-1.65	5.81	0.0225	Very soluble	-3.05	0.229	0.000885	Soluble	High	No	No	No	No	No	No	No	-7.64	0	1	0	0	0	0.55	0	1	0	2.17	none	none
ZINC000001530948	C13H10N2O4	258.23	19	6	0.23	1	4	1	70.95	83.55	1.25	0.33	-0.67	0.87	1.02	0.56	-1.82	3.94	0.0153	Very soluble	-1.65	5.81	0.0225	Very soluble	-3.05	0.229	0.000885	Soluble	High	No	No	No	No	No	No	No	-7.64	0	1	0	0	0	0.55	0	1	0	2.17	none	none
ZINC000001530950	C12H24N2O4	260.33	18	0	0.83	10	4	2	68.4	90.65	2.76	1.9	2.02	1.3	0.86	1.77	-1.99	2.66	0.0102	Very soluble	-3.43	0.0975	0.000375	Soluble	-2.22	1.57	0.00603	Soluble	High	No	No	No	No	No	No	No	-6.54	0	0	0	0	0	0.55	0	1	1	3.17	none	none
ZINC000001530951	C12H24N2O4	260.33	18	0	0.83	10	4	2	68.4	90.65	2.87	1.9	2.02	1.3	0.86	1.79	-1.99	2.66	0.0102	Very soluble	-3.43	0.0975	0.000375	Soluble	-2.22	1.57	0.00603	Soluble	High	No	No	No	No	No	No	No	-6.54	0	0	0	0	0	0.55	0	1	1	3.17	none	none
ZINC000001530968	C13H6Cl6O2	406.9	21	12	0.08	2	2	2	90	40.46	3.16	7.54	6.61	5.78	6.71	5.96	-7.4	1.61e-05	3.95e-08	Poorly soluble	-8.23	2.42e-06	5.96e-09	Poorly soluble	-7.78	6.74e-06	1.66e-08	Poorly soluble	High	No	No	No	No	Yes	No	No	-3.43	1	1	0	1	1	0.55	0	1	2	2.28	high	high
ZINC000001530973	C19H17Cl3N2S	411.78	25	17	0.21	7	1	0	108.67	43.12	3.59	6.42	6.64	5.19	6.19	5.6	-6.48	0.000137	3.32e-07	Poorly soluble	-7.12	3.13e-05	7.61e-08	Poorly soluble	-8.58	1.09e-06	2.65e-09	Poorly soluble	High	No	Yes	Yes	Yes	Yes	Yes	Yes	-4.25	1	1	0	1	1	0.55	0	0	2	3.3	none	none
ZINC000001530974	C19H17Cl3N2S	411.78	25	17	0.21	7	1	0	108.67	43.12	3.6	6.42	6.64	5.19	6.19	5.61	-6.48	0.000137	3.32e-07	Poorly soluble	-7.12	3.13e-05	7.61e-08	Poorly soluble	-8.58	1.09e-06	2.65e-09	Poorly soluble	High	No	Yes	Yes	Yes	Yes	Yes	Yes	-4.25	1	1	0	1	1	0.55	0	0	2	3.3	none	none
ZINC000001530975	C23H27N	317.47	24	16	0.3	5	1	0	105.18	3.24	3.93	6.26	5.47	5.25	5.78	5.34	-5.92	0.000386	1.21e-06	Moderately soluble	-6.12	0.000243	7.67e-07	Poorly soluble	-8.31	1.54e-06	4.86e-09	Poorly soluble	Low	No	Yes	No	No	No	Yes	No	-3.79	1	0	0	0	2	0.55	0	0	1	1.8	none	high
ZINC000001530977	C21H21N	287.4	22	16	0.14	5	1	0	95.84	3.24	3.35	5.15	4.72	4.74	5.01	4.59	-5.07	0.00242	8.42e-06	Moderately soluble	-4.96	0.00313	1.09e-05	Moderately soluble	-7.21	1.78e-05	6.21e-08	Poorly soluble	High	Yes	No	Yes	Yes	No	Yes	No	-4.4	1	0	0	0	2	0.55	0	0	1	2.45	none	high
ZINC000001530981	C21H25N	291.43	22	10	0.33	4	1	0	97.31	3.24	4.15	5.59	4.81	4.89	5.16	4.92	-5.24	0.00167	5.74e-06	Moderately soluble	-5.42	0.00111	3.8e-06	Moderately soluble	-5.98	0.000304	1.04e-06	Moderately soluble	High	No	No	No	No	No	Yes	No	-4.11	1	0	0	0	2	0.55	0	1	1	3.09	none	high
ZINC000001531008	C6H12O7	196.16	13	0	0.83	5	7	6	38.54	138.45	-0.06	-3.37	-3.49	-2.9	-2.26	-2.42	1.4	4890	24.9	Highly soluble	1.04	2140	10.9	Highly soluble	3.02	204000	1040	Soluble	Low	No	No	No	No	No	No	No	-9.89	1	2	0	1	3	0.56	0	0	1	3.33	none	none
ZINC000001531009	C7H11NO7P2	283.11	17	6	0.29	4	8	5	57.18	167.8	-1.51	-3.15	-0.37	-2.48	-2.67	-2.04	0.39	698	2.47	Highly soluble	0.19	442	1.56	Highly soluble	0.36	655	2.31	Soluble	Low	No	No	No	No	No	No	No	-10.26	0	0	1	1	2	0.55	0	1	0	3.04	none	none
ZINC000001531036	C9H16O4	188.22	13	0	0.78	8	4	2	48.92	74.6	1.44	1.57	1.89	1.25	1.29	1.49	-1.47	6.41	0.034	Very soluble	-2.75	0.337	0.00179	Soluble	-1.46	6.48	0.0344	Soluble	High	Yes	No	No	No	No	No	No	-6.33	0	0	0	0	1	0.85	0	0	2	1.57	none	none
ZINC000001532179	C12H26O4S	266.4	17	0	1	12	4	1	71.42	71.98	2.88	4.74	4.81	2.53	2.52	3.5	-3.69	0.0549	0.000206	Soluble	-5.98	0.000278	1.04e-06	Moderately soluble	-3.81	0.0411	0.000154	Soluble	High	No	No	No	No	Yes	No	No	-4.56	0	0	1	0	0	0.85	0	1	2	3.13	none	none
ZINC000001532517	C3H4O3	88.06	6	0	0.33	1	3	1	18.51	54.37	0.25	-0.33	-0.34	-0.96	-0.48	-0.37	-0.11	68	0.773	Very soluble	-0.35	39.3	0.446	Very soluble	0.51	286	3.25	Soluble	High	No	No	No	No	No	No	No	-7.07	0	3	0	0	2	0.85	0	1	1	1	none	none
ZINC000001532522	C6H14N2O2	146.19	10	0	0.83	5	4	3	38.14	89.34	0.97	-3.05	-0.47	-2.67	-0.72	-1.19	1.51	4680	32	Highly soluble	1.74	7990	54.7	Highly soluble	-0.18	96.1	0.658	Soluble	High	No	No	No	No	No	No	No	-9.36	0	3	0	0	2	0.55	0	0	1	1.75	none	none
ZINC000001532525	C6H14N4O2	174.2	12	0	0.67	6	4	5	44.54	125.22	-0.03	-4.2	-1.34	-3.21	-1.61	-2.08	2.12	23100	132	Highly soluble	2.18	26200	150	Highly soluble	0.06	200	1.15	Soluble	High	No	No	No	No	No	No	No	-10.34	0	1	0	0	2	0.55	0	2	1	2.16	none	none
ZINC000001532526	C5H10N2O3	146.14	10	0	0.6	4	4	3	33.54	106.41	0.38	-3.15	-1.34	-3.58	-1.42	-1.82	1.5	4650	31.8	Highly soluble	1.48	4440	30.4	Highly soluble	0.68	698	4.78	Soluble	High	No	No	No	No	No	No	No	-9.43	0	3	0	0	2	0.55	0	0	1	1.76	none	none
ZINC000001532529	C5H11NO2S	149.21	9	0	0.8	4	3	2	38.22	88.62	1.12	-1.87	0.15	-2.2	-0.15	-0.59	0.68	709	4.75	Highly soluble	0.53	504	3.38	Highly soluble	-0.23	87.5	0.586	Soluble	High	No	No	No	No	No	No	No	-8.54	0	2	0	0	1	0.55	0	0	1	2.43	none	none
ZINC000001532728	C5H12NO2+	118.15	8	0	0.8	2	2	1	30.3	37.3	-2.5	-0.13	-0.22	-3.67	-3.33	-1.97	-0.36	51.7	0.438	Very soluble	-0.2	74.6	0.632	Very soluble	-0.82	17.7	0.15	Soluble	High	No	No	No	No	No	No	No	-7.11	0	2	0	0	1	0.55	0	1	1	1	none	none
ZINC000001532805	C4H8O3	104.1	7	0	0.75	3	3	2	24.28	57.53	0.7	-0.63	-0.16	-0.39	-0.32	-0.16	0.11	134	1.29	Highly soluble	-0.11	81.6	0.784	Very soluble	0.18	157	1.51	Soluble	High	No	No	No	No	No	No	No	-7.38	0	3	0	0	2	0.85	0	0	1	1.2	none	none
ZINC000001533877	C9H23NO7P2	319.23	19	0	1	9	8	5	71.45	158.15	-0.03	-4.12	0.5	-1.17	-2.35	-1.43	1.37	7490	23.5	Highly soluble	1.4	8070	25.3	Highly soluble	0.39	785	2.46	Soluble	Low	No	No	No	No	No	No	No	-11.17	0	0	1	1	2	0.55	0	1	1	3.82	none	none
ZINC000001534965	C25H24FNO4	421.46	31	16	0.28	8	6	3	117.82	90.65	2.79	3.52	4.77	3.09	5.37	3.91	-4.52	0.0126	2.99e-05	Moderately soluble	-5.11	0.00329	7.81e-06	Moderately soluble	-6.22	0.000255	6.04e-07	Poorly soluble	High	No	Yes	No	No	Yes	Yes	No	-6.37	0	0	0	0	0	0.56	0	0	3	4.21	none	none
ZINC000001535101	C22H28FN3O6S	481.54	33	12	0.41	10	9	3	123.4	149.3	2.32	1.64	3.79	0.54	2.54	2.17	-3.47	0.164	0.000341	Soluble	-4.39	0.0197	4.09e-05	Moderately soluble	-4.37	0.0205	4.26e-05	Moderately soluble	Low	No	Yes	No	No	No	No	No	-8.07	0	1	1	1	0	0.56	0	0	2	4.6	none	none
ZINC000001536109	C23H23N7O5	477.47	35	16	0.26	11	9	5	126.55	207.3	1.52	-0.88	1.08	0.34	1.41	0.69	-1.86	6.62	0.0139	Very soluble	-2.99	0.487	0.00102	Soluble	-4.78	0.00798	1.67e-05	Moderately soluble	Low	No	Yes	No	No	No	No	No	-9.84	1	0	2	1	1	0.11	0	1	2	4.15	none	none
ZINC000001536779	C18H19NOS	297.41	21	15	0.22	6	2	1	90.03	49.5	3.37	4.32	4.31	3.12	5.22	4.07	-4.54	0.00861	2.9e-05	Moderately soluble	-5.07	0.00251	8.44e-06	Moderately soluble	-6.89	3.86e-05	1.3e-07	Poorly soluble	High	Yes	Yes	Yes	Yes	Yes	Yes	Yes	-5.05	0	0	0	0	0	0.55	0	0	1	3.16	none	none
ZINC000001538857	C27H29N5O6S	551.61	39	24	0.26	11	10	2	144.91	154.03	4.01	3.83	5.09	0.73	3.24	3.38	-5.4	0.00218	3.96e-06	Moderately soluble	-6.76	9.58e-05	1.74e-07	Poorly soluble	-9.25	3.1e-07	5.62e-10	Poorly soluble	Low	No	No	No	Yes	Yes	Yes	Yes	-6.95	2	2	2	1	1	0.17	0	0	3	4.39	none	none
ZINC000001539579	C24H28O2	348.48	26	12	0.38	3	2	1	109.37	37.3	3.74	7.6	6.1	5.26	6.62	5.86	-6.93	4.07e-05	1.17e-07	Poorly soluble	-8.22	2.09e-06	6.01e-09	Poorly soluble	-7.72	6.67e-06	1.91e-08	Poorly soluble	High	No	No	No	No	Yes	Yes	No	-3.03	1	1	0	1	1	0.85	0	0	1	3.12	none	none
ZINC000001540998	C20H21N5O6	427.41	31	15	0.25	10	7	6	111.15	191.26	0.75	0.22	0.67	0.47	2.03	0.83	-2.33	2.01	0.00471	Soluble	-3.8	0.0684	0.00016	Soluble	-4.92	0.00517	1.21e-05	Moderately soluble	Low	No	No	No	No	No	No	No	-8.75	2	0	1	1	2	0.11	0	0	2	3.38	none	none
ZINC000001542002	C19H33NO2	307.47	22	6	0.68	12	3	3	94.32	66.48	3.76	4.16	3.2	3.01	4.62	3.75	-3.78	0.0514	0.000167	Soluble	-5.26	0.00167	5.44e-06	Moderately soluble	-5.76	0.000532	1.73e-06	Moderately soluble	High	Yes	Yes	No	No	No	Yes	Yes	-5.22	0	0	1	0	0	0.55	0	0	2	2.27	none	none
ZINC000001542113	C26H27N5O2	441.52	33	18	0.31	7	4	2	136.05	102.29	3.57	3.98	3.27	1.6	4.23	3.33	-5.03	0.00415	9.41e-06	Moderately soluble	-5.83	0.000654	1.48e-06	Moderately soluble	-7.65	9.88e-06	2.24e-08	Poorly soluble	High	No	Yes	No	Yes	Yes	Yes	Yes	-6.17	0	1	0	0	0	0.55	0	0	2	3.46	none	none
ZINC000001542199	C21H21NO2S	351.46	25	12	0.33	3	3	0	101.62	64.49	4.04	4.9	4.51	4	5.6	4.61	-5.26	0.00192	5.45e-06	Moderately soluble	-5.99	0.000359	1.02e-06	Moderately soluble	-6.77	5.98e-05	1.7e-07	Poorly soluble	High	Yes	No	Yes	Yes	Yes	No	No	-4.96	0	0	0	0	0	0.55	0	1	2	3.39	none	none
ZINC000001542392	C19H27N5O4	389.45	28	10	0.53	9	6	2	106.76	111.83	2.87	1.67	1.36	0.42	1.46	1.56	-2.98	0.411	0.00105	Soluble	-3.63	0.0908	0.000233	Soluble	-4.71	0.00754	1.94e-05	Moderately soluble	High	No	Yes	No	No	No	No	No	-7.49	0	0	0	0	0	0.55	0	0	2	3.59	none	none
ZINC000001542930	C24H36O3	372.54	27	6	0.71	6	3	1	112.89	46.53	3.98	7.44	6.26	4.16	6.28	5.62	-6.61	9.24e-05	2.48e-07	Poorly soluble	-8.25	2.1e-06	5.64e-09	Poorly soluble	-6.87	5.01e-05	1.35e-07	Poorly soluble	High	No	Yes	No	No	No	Yes	Yes	-3.29	1	1	0	1	1	0.55	0	0	2	4.35	none	none
ZINC000001543475	C9H14N5O4P	287.21	19	9	0.44	5	7	3	67.48	146.19	0.41	-1.6	-0.04	-1.89	-1.93	-1.01	-0.63	66.8	0.233	Very soluble	-0.96	31.4	0.109	Very soluble	-0.83	42.4	0.148	Soluble	Low	No	No	No	No	No	No	No	-9.19	0	0	1	1	0	0.56	0	1	0	3.39	none	none
ZINC000001543873	C14H20N2O3	264.32	19	6	0.43	10	3	3	73.33	78.43	1.84	1.86	2.28	1.83	1.81	1.92	-2.22	1.58	0.00597	Soluble	-3.13	0.197	0.000744	Soluble	-4.25	0.0147	5.57e-05	Moderately soluble	High	No	No	No	No	No	No	No	-6.59	0	0	0	0	0	0.55	0	2	1	1.91	none	none
ZINC000001543916	C14H22N6O5	354.36	25	9	0.57	9	8	4	88.51	171.37	1.06	-0.63	-1.58	-1.28	-0.6	-0.61	-1.31	17.3	0.0487	Very soluble	-2.5	1.13	0.00319	Soluble	-1.48	11.8	0.0333	Soluble	Low	No	Yes	No	No	No	No	No	-8.91	1	1	1	1	1	0.55	0	0	2	3.98	none	none
ZINC000001546066	C22H23N3O4	393.44	29	16	0.27	10	6	1	111.4	74.73	3.67	3.31	3.48	1.62	4.06	3.23	-4.11	0.0303	7.71e-05	Moderately soluble	-4.56	0.011	2.78e-05	Moderately soluble	-7.26	2.15e-05	5.46e-08	Poorly soluble	High	Yes	No	Yes	Yes	Yes	Yes	Yes	-6.35	0	0	0	0	0	0.55	0	1	2	3.19	none	none
ZINC000001547851	C8H14N2O2	170.21	12	0	0.75	3	2	1	48.37	63.4	1.32	-0.34	-0.51	-0.27	0.27	0.1	-0.48	56	0.329	Very soluble	-0.53	50.3	0.295	Very soluble	-0.64	39.1	0.23	Soluble	High	No	No	No	No	No	No	No	-7.58	0	1	0	0	1	0.55	0	0	1	1.82	none	none
ZINC000001548097	C24H27FN2O4	426.48	31	15	0.42	8	7	0	119.98	64.8	4.25	4.1	4.87	2.72	5.08	4.2	-4.9	0.0054	1.27e-05	Moderately soluble	-5.17	0.00291	6.81e-06	Moderately soluble	-7.52	1.28e-05	3.01e-08	Poorly soluble	High	Yes	Yes	No	Yes	Yes	Yes	Yes	-5.99	0	0	0	0	0	0.55	0	0	3	3.55	none	none
ZINC000001550477	C29H26ClFN4O4S	581.06	40	27	0.17	11	8	2	153.88	114.73	4.2	5.12	7.34	3.18	5.84	5.13	-6.44	0.00021	3.62e-07	Poorly soluble	-7.27	3.1e-05	5.33e-08	Poorly soluble	-12.49	1.9e-10	3.27e-13	Insoluble	Low	No	No	No	Yes	Yes	Yes	Yes	-6.21	1	3	1	1	1	0.55	0	0	3	4.05	none	none
ZINC000001550499	C22H22F3N	357.41	26	16	0.27	7	4	1	100.43	12.03	3.92	6.14	6.97	5.62	6.52	5.84	-5.92	0.000432	1.21e-06	Moderately soluble	-6.18	0.000239	6.68e-07	Poorly soluble	-9.13	2.63e-07	7.36e-10	Poorly soluble	Low	No	Yes	Yes	Yes	No	Yes	Yes	-4.12	1	1	0	1	2	0.55	0	0	2	2.59	none	high
ZINC000001550766	C24H23ClO2	378.89	27	18	0.17	8	2	1	113.17	29.46	3.73	6.47	5.65	4.9	6.32	5.41	-6.23	0.000223	5.88e-07	Poorly soluble	-6.88	4.95e-05	1.31e-07	Poorly soluble	-8.86	5.22e-07	1.38e-09	Poorly soluble	High	Yes	Yes	Yes	Yes	No	Yes	Yes	-4.02	1	1	0	0	1	0.55	0	2	3	3.04	low	high
ZINC000001552174	C20H27N5O2	369.46	27	11	0.6	7	5	1	106.5	81.93	3.38	3.1	2.89	3.04	3.1	3.1	-3.92	0.0441	0.000119	Soluble	-4.49	0.012	3.25e-05	Moderately soluble	-5.7	0.000746	2.02e-06	Moderately soluble	High	No	Yes	No	Yes	Yes	No	Yes	-6.35	0	0	0	0	0	0.55	0	0	1	3.16	none	none
ZINC000001552908	C26H37NO3	411.58	30	12	0.5	11	4	1	124.49	49.77	4.32	5.54	5.23	4.41	5.78	5.06	-5.45	0.00145	3.53e-06	Moderately soluble	-6.35	0.000186	4.52e-07	Poorly soluble	-7.01	4.04e-05	9.82e-08	Poorly soluble	High	Yes	Yes	No	No	No	Yes	Yes	-4.88	1	0	1	0	1	0.55	0	1	3	3.83	none	none
ZINC000001554010	C16H27NO6	329.39	23	0	0.81	10	6	2	84.18	101.93	3.02	3.13	2.68	1.86	1.95	2.53	-3.19	0.211	0.00064	Soluble	-4.94	0.00378	1.15e-05	Moderately soluble	-2.38	1.37	0.00415	Soluble	High	No	Yes	No	Yes	No	No	No	-6.09	0	0	0	0	0	0.56	0	2	1	3.53	none	none
ZINC000001554274	C22H18N6	366.42	28	18	0.09	5	4	2	110.41	97.42	3.09	4.55	4.88	2.37	4.04	3.79	-5.12	0.00275	7.52e-06	Moderately soluble	-6.32	0.000176	4.8e-07	Poorly soluble	-7.78	6.14e-06	1.67e-08	Poorly soluble	High	No	No	Yes	Yes	Yes	No	Yes	-5.3	0	0	0	0	0	0.55	0	1	2	3.29	none	none
ZINC000001554392	C11H21NO3	215.29	15	0	0.82	10	4	1	59.18	69.39	2.28	1.13	1.42	1.03	2.04	1.58	-1.23	12.8	0.0593	Very soluble	-2.18	1.42	0.00659	Soluble	-2.79	0.348	0.00161	Soluble	High	Yes	No	No	No	No	No	No	-6.81	0	0	0	0	0	0.55	0	0	2	2.1	none	none
ZINC000001554588	C5H11NO4S	181.21	11	0	0.8	5	4	2	39.69	91.85	-0.23	-1.22	0.48	-0.65	-0.92	-0.51	0.14	247	1.36	Highly soluble	-0.21	111	0.611	Very soluble	-0.83	26.7	0.147	Soluble	High	No	No	No	No	No	No	No	-8.27	0	1	0	0	1	0.56	0	1	1	2.24	none	none
ZINC000001571009	C27H42NO2+	412.63	30	12	0.56	12	2	0	127.96	18.46	1.54	6.7	5.92	1.04	3.94	3.83	-6.12	0.000311	7.53e-07	Poorly soluble	-6.89	5.3e-05	1.28e-07	Poorly soluble	-9.6	1.04e-07	2.53e-10	Poorly soluble	High	No	Yes	No	No	No	Yes	No	-4.06	0	2	1	1	1	0.55	0	1	3	3.36	none	none
ZINC000001576892	C12H18O2	194.27	14	6	0.5	5	2	2	59.49	40.46	2.5	3.45	3.22	2.67	3.08	2.99	-3.21	0.121	0.000624	Soluble	-3.98	0.0203	0.000104	Soluble	-3.66	0.0423	0.000218	Soluble	High	Yes	No	Yes	No	No	Yes	No	-5.04	0	0	0	0	1	0.55	0	0	1	1.73	high	high
ZINC000001611274	C23H23N3O5	421.45	31	16	0.35	3	7	2	114.81	104.89	2.79	1.22	1.43	0.98	2.88	1.86	-3.41	0.166	0.000393	Soluble	-3.02	0.403	0.000955	Soluble	-5.71	0.000826	1.96e-06	Moderately soluble	High	No	Yes	No	No	Yes	No	Yes	-8	0	0	0	0	0	0.55	1	0	1	4.23	none	none
ZINC000001612996	C33H38N4O6	586.68	43	16	0.52	6	8	1	169.63	114.2	4.95	3.74	3.07	2.55	4.33	3.73	-5.71	0.00114	1.94e-06	Moderately soluble	-5.83	0.000867	1.48e-06	Moderately soluble	-7.28	3.09e-05	5.26e-08	Poorly soluble	High	No	Yes	No	No	Yes	Yes	Yes	-7.22	1	3	0	0	0	0.55	0	0	2	5.59	none	none
ZINC000001633887	C18H26O3	290.4	21	6	0.5	10	3	0	87.57	35.53	4.14	5.3	4.36	3.68	4.87	4.47	-4.53	0.00855	2.95e-05	Moderately soluble	-5.8	0.000463	1.6e-06	Moderately soluble	-5.14	0.00208	7.18e-06	Moderately soluble	High	Yes	No	Yes	Yes	Yes	Yes	No	-4.31	0	0	0	0	1	0.55	0	1	2	3.31	none	high
ZINC000001633889	C18H26O3	290.4	21	6	0.5	10	3	0	87.57	35.53	4.17	5.3	4.36	3.68	4.87	4.48	-4.53	0.00855	2.95e-05	Moderately soluble	-5.8	0.000463	1.6e-06	Moderately soluble	-5.14	0.00208	7.18e-06	Moderately soluble	High	Yes	No	Yes	Yes	Yes	Yes	No	-4.31	0	0	0	0	1	0.55	0	1	2	3.31	none	high
ZINC000001639567	C9H11N	133.19	10	6	0.33	1	1	1	41.62	26.02	1.9	1.49	1.5	1.8	1.83	1.7	-1.98	1.39	0.0104	Very soluble	-1.64	3.02	0.0227	Very soluble	-2.37	0.564	0.00424	Soluble	High	Yes	No	No	No	No	No	No	-6.05	0	1	0	0	2	0.55	0	0	1	1.58	none	none
ZINC000001690324	C14H12O6S	308.31	21	12	0.07	4	6	2	74.69	109.28	0.72	2.18	2.96	1.23	1.27	1.67	-3.28	0.16	0.00052	Soluble	-4.11	0.024	7.79e-05	Moderately soluble	-3.75	0.0547	0.000177	Soluble	High	No	No	No	No	No	No	No	-6.63	0	0	0	0	0	0.56	0	1	0	2.64	none	none
ZINC000001690604	C9H13NO	151.21	11	6	0.33	2	2	2	45.75	46.25	1.68	1.44	1.28	1.53	1.45	1.48	-1.96	1.67	0.0111	Very soluble	-2.02	1.45	0.00962	Soluble	-2.29	0.783	0.00518	Soluble	High	Yes	No	No	No	No	No	No	-6.2	0	1	0	0	1	0.55	0	0	1	1.33	none	none
ZINC000001698306	C9H10O4	182.17	13	6	0.22	4	4	2	45.71	66.76	1.91	1.9	0.54	0.79	0.95	1.22	-2.24	1.04	0.0057	Soluble	-2.92	0.217	0.00119	Soluble	-1.75	3.27	0.0179	Soluble	High	No	No	No	No	No	No	No	-6.06	0	0	0	0	1	0.55	0	0	1	1.62	none	none
ZINC000001842633	C17H21NO	255.35	19	12	0.29	6	2	1	79.61	21.26	3.27	3.71	3.4	3.43	4.03	3.57	-3.83	0.0376	0.000147	Soluble	-3.85	0.0363	0.000142	Soluble	-6.34	0.000116	4.54e-07	Poorly soluble	High	Yes	No	Yes	No	No	Yes	No	-5.22	0	0	0	0	0	0.55	0	0	1	2.49	none	none
ZINC000001843047	C7H11N3O3	185.18	13	5	0.57	3	4	1	48.05	83.87	0.58	0.22	0.48	-0.43	-1.48	-0.13	-1.21	11.3	0.0612	Very soluble	-1.54	5.33	0.0288	Very soluble	-0.45	66.5	0.359	Soluble	High	No	No	No	No	No	No	No	-7.27	0	0	0	0	1	0.55	0	2	1	2.83	low	high
ZINC000001843099	C19H27N5O4	389.45	28	10	0.53	9	6	2	106.76	111.83	2.97	1.67	1.36	0.42	1.46	1.58	-2.98	0.411	0.00105	Soluble	-3.63	0.0908	0.000233	Soluble	-4.71	0.00754	1.94e-05	Moderately soluble	High	No	Yes	No	No	No	No	No	-7.49	0	0	0	0	0	0.55	0	0	2	3.59	none	none
ZINC000001846431	C6H11FO5	182.15	12	0	0.83	5	6	4	35.85	97.99	0.39	-2.4	-1.98	-1.92	-0.7	-1.32	0.87	1360	7.46	Highly soluble	0.88	1390	7.61	Highly soluble	1.59	7140	39.2	Soluble	High	No	No	No	No	No	No	No	-9.12	0	2	0	0	2	0.55	0	1	1	3.29	none	none
ZINC000001849548	C6H9NO6	191.14	13	0	1	2	6	1	39.25	93.74	0.79	-0.4	-1.28	-2.01	-2.54	-1.09	-0.64	43.7	0.229	Very soluble	-1.1	15	0.0786	Very soluble	1.35	4300	22.5	Soluble	High	No	No	No	No	No	No	No	-7.75	0	2	0	0	1	0.55	0	2	1	4.27	none	none
ZINC000001850374	C21H20Cl2O3	391.29	26	12	0.29	7	3	0	104.41	35.53	4.47	6.5	5.96	4.43	5.57	5.39	-6.24	0.000225	5.75e-07	Poorly soluble	-7.04	3.55e-05	9.07e-08	Poorly soluble	-7.13	2.89e-05	7.38e-08	Poorly soluble	High	No	No	Yes	Yes	Yes	Yes	Yes	-4.07	1	1	0	1	1	0.55	0	0	2	3.73	high	high
ZINC000001850376	C21H20Cl2O3	391.29	26	12	0.29	7	3	0	104.41	35.53	4.39	6.5	5.96	4.43	5.57	5.37	-6.24	0.000225	5.75e-07	Poorly soluble	-7.04	3.55e-05	9.07e-08	Poorly soluble	-7.13	2.89e-05	7.38e-08	Poorly soluble	High	No	No	Yes	Yes	Yes	Yes	Yes	-4.07	1	1	0	1	1	0.55	0	0	2	3.73	high	high
ZINC000001850377	C21H20Cl2O3	391.29	26	12	0.29	7	3	0	104.41	35.53	3.9	6.5	5.96	4.43	5.57	5.27	-6.24	0.000225	5.75e-07	Poorly soluble	-7.04	3.55e-05	9.07e-08	Poorly soluble	-7.13	2.89e-05	7.38e-08	Poorly soluble	High	No	No	Yes	Yes	Yes	Yes	Yes	-4.07	1	1	0	1	1	0.55	0	0	2	3.73	high	high
ZINC000001851149	C23H27Cl2N3O2	448.39	30	12	0.43	7	3	1	133.26	44.81	4.28	4.64	3.53	3.65	4.96	4.21	-5.38	0.00188	4.2e-06	Moderately soluble	-5.31	0.00221	4.93e-06	Moderately soluble	-7.93	5.21e-06	1.16e-08	Poorly soluble	High	Yes	Yes	No	Yes	No	Yes	No	-5.74	0	1	0	0	0	0.55	0	0	2	3.15	none	none
ZINC000001853205	C24H34N2O5	430.54	31	6	0.62	11	6	2	121.77	95.94	3.73	1.97	2.39	2.19	2.82	2.62	-3.17	0.293	0.00068	Soluble	-3.61	0.106	0.000245	Soluble	-4.3	0.0214	4.97e-05	Moderately soluble	High	No	Yes	No	No	No	Yes	Yes	-7.53	0	0	1	0	0	0.55	0	0	2	4.34	none	none
ZINC000001853550	C17H17Cl2N	306.23	20	12	0.29	2	1	1	85.99	12.03	3.4	4.78	4.86	4.7	5.02	4.55	-5.06	0.00265	8.67e-06	Moderately soluble	-4.76	0.00527	1.72e-05	Moderately soluble	-7.22	1.85e-05	6.04e-08	Poorly soluble	High	Yes	Yes	Yes	Yes	No	Yes	No	-4.77	1	0	0	0	1	0.55	0	0	1	3.14	none	none
ZINC000001883067	C6H3N3O7	229.1	16	6	0	3	7	1	54.93	157.69	-0.13	1.33	1.12	-0.77	-4.85	-0.66	-2.18	1.52	0.00664	Soluble	-4.24	0.0131	5.72e-05	Moderately soluble	0.03	244	1.07	Soluble	Low	No	No	No	No	No	No	No	-6.75	0	1	1	1	1	0.55	0	2	1	2.24	none	none
ZINC000001886617	C24H26FNO4	411.47	30	15	0.29	8	5	3	116.43	82.69	2.62	3.49	4.94	2.92	4.57	3.71	-4.43	0.0152	3.7e-05	Moderately soluble	-4.91	0.00507	1.23e-05	Moderately soluble	-5.21	0.00254	6.18e-06	Moderately soluble	High	No	Yes	No	No	Yes	No	No	-6.33	0	0	0	0	0	0.56	0	0	2	4.31	none	none
ZINC000001895505	C30H34N2O3	470.6	35	21	0.33	7	4	2	146.97	57.86	4.06	6.12	5.95	3.67	5.58	5.07	-6.6	0.000119	2.54e-07	Poorly soluble	-7.12	3.59e-05	7.64e-08	Poorly soluble	-8.54	1.35e-06	2.88e-09	Poorly soluble	High	No	Yes	No	Yes	No	Yes	No	-4.83	0	2	0	1	1	0.55	0	0	2	3.48	none	none
ZINC000001995484	C14H22N6O5	354.36	25	9	0.57	9	8	4	88.51	171.37	0.72	-0.63	-1.58	-1.28	-0.6	-0.67	-1.31	17.3	0.0487	Very soluble	-2.5	1.13	0.00319	Soluble	-1.48	11.8	0.0333	Soluble	Low	No	Yes	No	No	No	No	No	-8.91	1	1	1	1	1	0.55	0	0	2	3.98	none	none
ZINC000001996117	C28H30N2O2	426.55	32	18	0.32	7	3	1	130.86	55.56	3.63	4.64	3.58	3.78	5.23	4.17	-5.36	0.00185	4.34e-06	Moderately soluble	-5.53	0.00125	2.93e-06	Moderately soluble	-8.28	2.22e-06	5.21e-09	Poorly soluble	High	Yes	Yes	No	No	Yes	Yes	Yes	-5.61	0	1	0	0	0	0.55	0	0	2	3.69	none	none
ZINC000001996784	C21H24N4O2S	396.51	28	17	0.24	10	4	4	113.16	128.51	2.52	2.09	2.27	1.39	3.9	2.43	-3.4	0.156	0.000394	Soluble	-4.42	0.0151	3.81e-05	Moderately soluble	-7.04	3.62e-05	9.14e-08	Poorly soluble	High	No	Yes	No	Yes	No	Yes	Yes	-7.23	0	0	0	0	0	0.55	0	0	2	3.52	none	none
ZINC000001997125	C13H11N3O4	273.24	20	6	0.23	1	4	2	75.36	109.57	0.94	0.2	-1.08	0.74	0.3	0.22	-1.82	4.17	0.0153	Very soluble	-2.06	2.38	0.00872	Soluble	-2.69	0.558	0.00204	Soluble	High	No	No	No	No	No	No	No	-7.82	0	1	0	0	0	0.55	0	2	0	2.36	high	none
ZINC000001997127	C13H13N3O3	259.26	19	6	0.31	1	3	2	74.93	92.5	1.06	-0.5	-0.88	0.54	0.61	0.17	-1.3	13	0.0501	Very soluble	-0.97	27.5	0.106	Very soluble	-2.81	0.406	0.00157	Soluble	High	No	No	No	No	No	No	No	-8.24	0	1	0	0	0	0.55	0	2	0	2.33	high	none
ZINC000001999441	C22H25F2NO4	405.44	29	12	0.45	6	7	3	103.34	70.95	3.36	4.04	3.2	2.64	4.14	3.48	-4.81	0.00629	1.55e-05	Moderately soluble	-5.23	0.00237	5.84e-06	Moderately soluble	-5.88	0.000537	1.32e-06	Moderately soluble	High	Yes	Yes	No	No	No	Yes	Yes	-5.9	0	0	0	0	0	0.55	0	0	2	4.24	none	none
ZINC000001999487	C16H15N3	249.31	19	12	0.19	0	1	1	83.49	41.62	2.14	3.51	1.38	3.05	2.6	2.54	-4.06	0.0215	8.62e-05	Moderately soluble	-4.07	0.0213	8.56e-05	Moderately soluble	-4.8	0.00393	1.58e-05	Moderately soluble	High	Yes	Yes	Yes	No	No	Yes	No	-5.33	0	0	0	0	0	0.55	0	0	2	3.6	none	none
ZINC000002000707	C11H6ClN3O6	311.63	21	6	0	6	7	4	68.34	156.59	0.42	0.54	-0.12	-0.78	-0.29	-0.05	-1.93	3.68	0.0118	Very soluble	-3.4	0.124	0.000398	Soluble	-1.83	4.59	0.0147	Soluble	Low	No	No	No	No	No	No	No	-7.82	0	0	1	1	1	0.11	0	1	0	2.15	none	none
ZINC000002005305	C20H25N7O6	459.46	33	12	0.35	10	7	7	125.93	202.77	0.71	-0.49	-1.39	-0.89	-0.66	-0.54	-1.99	4.71	0.0103	Very soluble	-3.3	0.23	0.0005	Soluble	-3.74	0.0832	0.000181	Soluble	Low	No	No	No	No	No	No	No	-9.45	2	1	1	1	2	0.11	0	0	2	4.14	none	none
ZINC000002005550	C12H18N2O3	238.28	17	0	0.58	5	3	2	71.37	75.27	1.73	1.97	0.59	1.12	2.08	1.5	-2.23	1.41	0.00591	Soluble	-3.18	0.159	0.000667	Soluble	-3.24	0.138	0.000578	Soluble	High	No	No	No	No	No	No	No	-6.35	0	0	0	0	0	0.55	0	2	1	2.78	high	none
ZINC000002008310	C18H22O	254.37	19	6	0.5	1	1	0	80.21	17.07	3.04	4.51	4.29	4.02	5.14	4.2	-4.43	0.00954	3.75e-05	Moderately soluble	-4.59	0.00654	2.57e-05	Moderately soluble	-5.55	0.000709	2.79e-06	Moderately soluble	High	Yes	No	No	Yes	Yes	No	No	-4.65	0	0	0	0	1	0.55	0	1	1	4.28	none	none
ZINC000002008866	C16H20FN3O4	337.35	24	6	0.5	5	5	1	91.06	71.11	2.44	0.69	0.78	0.99	1.25	1.23	-2.22	2.03	0.00601	Soluble	-1.76	5.86	0.0174	Very soluble	-3.19	0.218	0.000647	Soluble	High	No	Yes	No	No	No	No	No	-7.87	0	0	0	0	0	0.55	1	0	0	3.32	none	none
ZINC000002015035	C9H11NO5	213.19	15	6	0.22	3	6	5	50.71	124.01	0.01	-3.23	-0.78	-3.07	-0.82	-1.58	0.78	1270	5.96	Highly soluble	1.2	3350	15.7	Highly soluble	0.21	344	1.61	Soluble	High	No	No	No	No	No	No	No	-9.89	0	1	0	0	1	0.55	1	1	1	2.32	none	none
ZINC000002015928	C14H18N6O	286.33	21	9	0.5	4	4	3	80.4	101.88	2.12	0.87	0.85	0.54	-0.27	0.82	-2.22	1.74	0.00607	Soluble	-2.59	0.73	0.00255	Soluble	-1.92	3.47	0.0121	Soluble	High	No	Yes	Yes	No	No	No	No	-7.43	0	0	0	0	0	0.55	0	1	0	3.77	none	none
ZINC000002016037	C20H15Cl3N2OS	437.77	27	20	0.15	6	2	0	113.57	55.29	3.75	6.32	6.54	4.38	6.9	5.58	-6.69	8.98e-05	2.05e-07	Poorly soluble	-7.27	2.35e-05	5.36e-08	Poorly soluble	-8.72	8.3e-07	1.9e-09	Poorly soluble	High	No	Yes	Yes	Yes	Yes	Yes	Yes	-4.48	1	1	0	1	1	0.55	0	0	2	3.74	none	none
ZINC000002016052	C3H5ClO	92.52	5	0	1	1	1	0	20.3	12.53	1.57	0.45	0.62	0.35	1.88	0.97	-0.63	21.6	0.234	Very soluble	-0.28	48.4	0.523	Very soluble	-0.87	12.5	0.135	Soluble	Low	No	No	No	No	No	No	No	-6.54	0	3	0	0	3	0.55	0	2	1	2.17	high	high
ZINC000002016257	C17H27NO2	277.4	20	6	0.59	9	2	0	85.58	29.54	3.06	5.03	4.13	3.8	3.88	3.98	-4.36	0.0122	4.4e-05	Moderately soluble	-5.39	0.00113	4.06e-06	Moderately soluble	-5.04	0.00252	9.08e-06	Moderately soluble	High	Yes	No	No	No	No	Yes	No	-4.42	0	0	0	0	1	0.55	0	0	2	2.79	none	high
ZINC000002016258	C17H27NO2	277.4	20	6	0.59	9	2	0	85.58	29.54	4.01	5.03	4.13	3.8	3.88	4.17	-4.36	0.0122	4.4e-05	Moderately soluble	-5.39	0.00113	4.06e-06	Moderately soluble	-5.04	0.00252	9.08e-06	Moderately soluble	High	Yes	No	Yes	No	No	Yes	No	-4.42	0	0	0	0	1	0.55	0	0	2	2.79	none	high
ZINC000002019953	C13H20N2O3S	284.37	19	5	0.54	8	4	2	76.91	95.67	2.69	2.78	1.98	1.08	3.06	2.32	-3.02	0.271	0.000952	Soluble	-4.45	0.0102	3.59e-05	Moderately soluble	-3.81	0.0439	0.000155	Soluble	High	No	No	Yes	No	No	No	No	-6.06	0	0	0	0	0	0.55	0	0	1	3.47	none	none
ZINC000002019954	C13H20N2O3S	284.37	19	5	0.54	8	4	2	76.91	95.67	2.63	2.78	1.98	1.08	3.06	2.3	-3.02	0.271	0.000952	Soluble	-4.45	0.0102	3.59e-05	Moderately soluble	-3.81	0.0439	0.000155	Soluble	High	No	No	Yes	No	No	No	No	-6.06	0	0	0	0	0	0.55	0	0	1	3.47	none	none
ZINC000002020233	C14H9ClF3NO2	315.67	21	6	0.36	1	5	1	73.18	38.33	2.68	4.01	4.67	3.61	4.01	3.8	-4.47	0.0107	3.4e-05	Moderately soluble	-4.52	0.00959	3.04e-05	Moderately soluble	-4.78	0.00519	1.64e-05	Moderately soluble	High	Yes	Yes	Yes	Yes	Yes	No	No	-5.38	0	0	0	0	0	0.55	0	1	1	3.56	none	high
ZINC000002032615	C21H20Cl2O3	391.29	26	12	0.29	7	3	0	104.41	35.53	4.42	6.5	5.96	4.43	5.57	5.38	-6.24	0.000225	5.75e-07	Poorly soluble	-7.04	3.55e-05	9.07e-08	Poorly soluble	-7.13	2.89e-05	7.38e-08	Poorly soluble	High	No	No	Yes	Yes	Yes	Yes	Yes	-4.07	1	1	0	1	1	0.55	0	0	2	3.73	high	high
ZINC000002036848	C17H20N4O6	376.36	27	14	0.41	5	8	5	96.99	161.56	1.63	-1.46	-1.68	-0.54	1.09	-0.19	-1.31	18.5	0.0493	Very soluble	-1.43	14	0.0372	Very soluble	-2.62	0.903	0.0024	Soluble	Low	No	No	No	No	No	No	No	-9.63	0	1	1	1	1	0.55	0	1	1	3.84	none	none
ZINC000002041302	C6H14O6	182.17	12	0	1	5	6	6	37.93	121.38	0.23	-3.1	-3.59	-2.77	-1.91	-2.23	1.31	3750	20.6	Highly soluble	1.12	2380	13.1	Highly soluble	2.57	67100	368	Soluble	Low	No	No	No	No	No	No	No	-9.61	1	2	0	0	3	0.55	0	0	1	3.3	none	none
ZINC000002169830	C10H13N5O4	267.24	19	9	0.5	2	7	4	62.67	139.54	0.61	-1.05	-2.3	-1.91	-2.37	-1.4	-1.05	23.6	0.0883	Very soluble	-1.39	10.8	0.0406	Very soluble	0.41	685	2.56	Soluble	Low	No	No	No	No	No	No	No	-8.68	0	1	0	1	0	0.55	0	0	0	3.86	none	none
ZINC000002510358	C15H12N2O2	252.27	19	12	0.07	2	2	2	77.5	58.2	1.65	2.47	0.9	1.61	2.42	1.81	-3.3	0.128	0.000506	Soluble	-3.34	0.116	0.000461	Soluble	-5.62	0.000607	2.4e-06	Moderately soluble	High	Yes	No	Yes	No	No	No	No	-6.09	0	0	0	0	0	0.55	0	1	0	1.83	high	high
ZINC000002519740	C13H21O5P	288.28	19	6	0.54	6	5	2	74.17	85.8	1.73	2.46	3.38	2.06	2.15	2.35	-3.01	0.279	0.000966	Soluble	-3.91	0.0358	0.000124	Soluble	-2.79	0.466	0.00162	Soluble	High	No	No	No	No	No	No	No	-6.31	0	0	0	0	0	0.56	0	2	0	3.06	none	none
ZINC000002522648	C14H19NO2	233.31	17	6	0.5	4	3	1	70.94	38.33	2.86	0.2	1.7	2.12	2.63	1.9	-1.41	9.08	0.0389	Very soluble	-0.56	63.7	0.273	Very soluble	-3.74	0.0427	0.000183	Soluble	High	Yes	No	No	No	No	No	No	-7.58	0	0	0	0	0	0.55	0	0	1	2.78	none	none
ZINC000002522669	C22H28N2O	336.47	25	12	0.41	7	2	0	108.49	23.55	3.64	4.05	3.76	3.62	3.85	3.78	-4.37	0.0143	4.26e-05	Moderately soluble	-4.25	0.019	5.64e-05	Moderately soluble	-6.26	0.000183	5.45e-07	Poorly soluble	High	Yes	No	No	Yes	No	Yes	Yes	-5.48	0	0	0	0	0	0.55	0	0	1	2.22	none	none
ZINC000002525885	C16H25NO2	263.38	19	6	0.62	4	3	2	78.68	43.7	2.68	-1.25	2.73	2.17	2.65	1.8	-0.66	58.3	0.221	Very soluble	0.83	1770	6.73	Highly soluble	-3.47	0.0894	0.00034	Soluble	High	Yes	Yes	No	No	No	Yes	No	-8.79	0	0	0	0	0	0.55	0	0	0	2.48	none	none
ZINC000002539484	C5H11Cl2N	156.05	8	0	1	4	1	0	38.64	3.24	2.28	0.91	1.4	1.89	1.51	1.6	-1.12	11.9	0.0764	Very soluble	-0.56	42.6	0.273	Very soluble	-2.44	0.567	0.00363	Soluble	Low	No	No	No	No	No	No	No	-6.61	0	3	0	0	2	0.55	0	1	1	1.64	high	high
ZINC000002539702	C6H10O6	178.14	12	0	0.83	1	6	4	34.77	107.22	-0.13	-2.03	-3.01	-2.49	-1.71	-1.88	0.4	448	2.51	Highly soluble	0.3	358	2.01	Highly soluble	1.92	14900	83.4	Soluble	Low	No	No	No	No	No	No	No	-8.83	0	2	0	0	2	0.55	0	0	1	3.38	none	none
ZINC000002539827	C9H15N5O3	241.25	17	6	0.56	2	4	6	68.37	136.29	0.23	-1.94	-2.84	-1.35	-0.97	-1.37	-0.24	138	0.572	Very soluble	-0.4	96	0.398	Very soluble	-0.97	26.1	0.108	Soluble	Low	No	No	No	No	No	No	No	-9.15	1	1	0	1	1	0.55	0	0	1	3.75	none	none
ZINC000002548959	C12H8O4	216.19	16	13	0.08	1	4	0	58.75	52.58	2.22	2	2.55	1.18	2.88	2.16	-2.98	0.229	0.00106	Soluble	-2.73	0.402	0.00186	Soluble	-4.63	0.00501	2.32e-05	Moderately soluble	High	Yes	No	Yes	No	No	No	No	-6.2	0	0	0	0	0	0.55	0	1	1	2.97	high	high
ZINC000002561203	C12H18O3	210.27	15	6	0.5	6	3	1	60.24	38.69	2.94	1.77	2.57	1.79	2.79	2.37	-2.16	1.46	0.00694	Soluble	-2.2	1.33	0.0063	Soluble	-3.7	0.0417	0.000198	Soluble	High	Yes	No	Yes	No	No	Yes	No	-6.33	0	0	0	0	0	0.55	0	0	1	2.05	none	none
ZINC000002568036	C14H10N4O5	314.25	23	11	0.07	4	6	1	88.24	120.73	1.34	1.7	0.98	0	-0.15	0.78	-2.95	0.353	0.00112	Soluble	-3.85	0.0443	0.000141	Soluble	-3.58	0.0827	0.000263	Soluble	High	No	No	No	No	No	No	No	-7.01	0	0	0	0	0	0.55	0	4	0	3.27	high	high
ZINC000002570817	C15H12BrNO3	334.16	20	12	0.07	4	3	2	79.97	80.39	1.75	3.29	2.9	2.5	3.12	2.71	-4.16	0.0229	6.85e-05	Moderately soluble	-4.65	0.00742	2.22e-05	Moderately soluble	-5.11	0.00262	7.83e-06	Moderately soluble	High	No	No	Yes	No	Yes	No	No	-6	0	0	0	0	0	0.56	1	1	0	2.27	none	high
ZINC000002570895	C17H14F3N3O2S	381.37	26	17	0.12	4	7	1	89.96	86.36	2.56	3.4	5.75	2.65	2.63	3.4	-4.57	0.0104	2.71e-05	Moderately soluble	-4.89	0.00488	1.28e-05	Moderately soluble	-6.22	0.000229	6.01e-07	Poorly soluble	High	No	No	Yes	No	Yes	No	No	-6.21	0	1	0	0	0	0.55	0	0	1	2.74	none	none
ZINC000002599970	C19H24N2O4	344.4	25	12	0.32	9	5	4	97.5	90.82	2.35	1.84	1.71	1.79	2.63	2.06	-2.9	0.438	0.00127	Soluble	-3.37	0.148	0.000429	Soluble	-5.2	0.00216	6.28e-06	Moderately soluble	High	No	Yes	No	No	No	Yes	No	-7.09	0	0	0	0	0	0.55	0	2	1	3.08	none	none
ZINC000002847375	C13H19NO	205.3	15	6	0.46	5	2	0	63.57	20.31	2.79	2.81	2.6	2.32	2.58	2.62	-2.85	0.291	0.00142	Soluble	-2.89	0.262	0.00128	Soluble	-3.71	0.0402	0.000196	Soluble	High	Yes	No	No	No	No	No	No	-5.56	0	0	0	0	0	0.55	0	0	1	1.78	none	none
ZINC000003008621	C8H16O2	144.21	10	0	0.88	5	2	1	42.34	37.3	1.99	2.75	2.29	1.96	1.6	2.12	-2.14	1.05	0.0073	Soluble	-3.19	0.0935	0.000648	Soluble	-1.67	3.07	0.0213	Soluble	High	Yes	No	No	No	No	No	No	-5.23	0	1	0	0	1	0.85	0	0	1	1.28	none	none
ZINC000003079336	C7H16NO2+	146.21	10	0	0.86	4	2	0	39.42	26.3	-2.25	-4.3	0.26	-2.94	-2.39	-2.32	2.23	24600	168	Highly soluble	4.36	3340000	22800	Highly soluble	-1.96	1.6	0.0109	Soluble	High	No	Yes	No	No	No	No	No	-10.24	0	2	0	0	2	0.55	0	1	1	1.44	none	none
ZINC000003079337	C5H14NO+	104.17	7	0	1	2	1	1	29.69	20.23	-2.14	-0.4	-0.32	-3.46	-3	-1.86	-0.1	82.4	0.791	Very soluble	0.44	286	2.75	Highly soluble	-1.26	5.74	0.0551	Soluble	Low	No	No	No	No	No	No	No	-7.22	0	2	0	0	1	0.55	0	1	1	1	none	none
ZINC000003079340	C7H16NO3+	162.21	11	0	0.86	4	3	2	41.07	57.53	-2.92	-0.84	-0.47	-3.79	-3.22	-2.25	-0.05	144	0.886	Very soluble	0.11	210	1.3	Highly soluble	-0.74	29.2	0.18	Soluble	High	No	No	No	No	No	No	No	-7.89	0	1	0	0	1	0.55	0	1	1	1.98	none	none
ZINC000003079342	C6H15N2O2+	147.2	10	0	0.83	4	2	1	37.71	52.32	-1.95	-4.87	-0.21	-3.74	-3.53	-2.86	2.58	55900	380	Highly soluble	4.4	3730000	25300	Highly soluble	-1.22	8.95	0.0608	Soluble	High	No	Yes	No	No	No	No	No	-10.66	0	2	0	0	2	0.55	0	1	1	1.84	none	none
ZINC000003201907	C18H25NO	271.4	20	6	0.67	1	2	0	86.48	12.47	3.31	3.44	3	3.53	3.57	3.37	-3.85	0.0387	0.000143	Soluble	-3.38	0.112	0.000414	Soluble	-4.54	0.00774	2.85e-05	Moderately soluble	High	Yes	Yes	No	No	No	Yes	No	-5.51	0	0	0	0	0	0.55	0	0	0	3.73	none	none
ZINC000003581355	C6H13NO2	131.17	9	0	0.83	3	3	2	35.44	63.32	1.29	-1.72	0.44	-1.82	-0.15	-0.39	0.63	557	4.25	Highly soluble	0.9	1050	8.02	Highly soluble	-0.14	96.1	0.733	Soluble	High	No	No	No	No	No	No	No	-8.32	0	2	0	0	1	0.55	0	0	1	1.65	none	none
ZINC000003589203	C5H9NO3S	163.19	10	0	0.6	4	3	2	38.85	105.2	0.67	0.36	-0.49	-0.54	-0.36	-0.07	-0.81	25	0.153	Very soluble	-2.13	1.2	0.00735	Soluble	-0.2	104	0.637	Soluble	High	No	No	No	No	No	No	No	-7.04	0	3	0	0	1	0.56	0	1	1	2.08	none	none
ZINC000003604264	C13H13N3O3	259.26	19	6	0.31	1	3	2	74.93	92.5	1.02	-0.5	-0.88	0.54	0.61	0.16	-1.3	13	0.0501	Very soluble	-0.97	27.5	0.106	Very soluble	-2.81	0.406	0.00157	Soluble	High	No	No	No	No	No	No	No	-8.24	0	1	0	0	0	0.55	0	2	0	2.33	high	none
ZINC000003607120	C19H22FN3O4	375.39	27	10	0.47	4	6	2	106.55	83.8	2.56	-0.74	1.58	1.21	2.04	1.33	-1.71	7.3	0.0194	Very soluble	-0.54	107	0.286	Very soluble	-3.76	0.0654	0.000174	Soluble	High	No	Yes	No	No	No	No	No	-9.12	0	0	0	0	0	0.55	0	0	1	3.47	none	none
ZINC000003629271	C8H10FN3O3S	247.25	16	6	0.5	2	5	2	56.27	115.67	1.2	-0.62	-0.35	-0.19	-0.04	0	-1.13	18.4	0.0745	Very soluble	-1.34	11.4	0.046	Very soluble	-0.71	48.1	0.195	Soluble	High	No	No	No	No	No	No	No	-8.25	0	0	0	0	0	0.55	0	0	1	3.67	none	none
ZINC000003645145	C6H13NO2	131.17	9	0	0.83	3	3	2	35.44	63.32	1.15	-1.52	0.44	-1.82	-0.15	-0.38	0.5	417	3.18	Highly soluble	0.7	652	4.97	Highly soluble	-0.14	96.1	0.733	Soluble	High	No	No	No	No	No	No	No	-8.18	0	2	0	0	1	0.55	0	0	1	1.39	none	none
ZINC000003651680	C10H16N2O3	212.25	15	0	0.7	3	3	2	62.23	75.27	1.36	1.65	0.03	0.64	1.33	1	-2	2.14	0.0101	Very soluble	-2.84	0.304	0.00143	Soluble	-2.77	0.356	0.00168	Soluble	High	No	No	No	No	No	No	No	-6.42	0	0	0	0	0	0.55	0	1	1	2.4	high	low
ZINC000003775644	C13H11N3	209.25	16	14	0	0	1	2	68.06	64.93	1.44	1.83	2.57	1.79	2.01	1.93	-2.94	0.242	0.00115	Soluble	-2.81	0.321	0.00154	Soluble	-4.67	0.00453	2.16e-05	Moderately soluble	High	Yes	Yes	Yes	No	No	Yes	Yes	-6.28	0	0	0	0	0	0.55	0	2	1	1.48	high	high
ZINC000003776633	C22H24N2O2	348.44	26	12	0.27	6	4	1	109.18	53.43	3.43	1.63	3.53	2.76	4.47	3.16	-2.97	0.371	0.00106	Soluble	-2.36	1.5	0.00432	Soluble	-5.29	0.00177	5.08e-06	Moderately soluble	High	Yes	Yes	No	No	No	Yes	No	-7.27	0	0	0	0	0	0.55	0	1	0	3.18	none	none
ZINC000003776875	C3H2F6O	168.04	10	0	1	3	7	0	17.96	9.23	1.27	2.65	4.6	1.53	2.45	2.5	-2.35	0.745	0.00443	Soluble	-2.49	0.538	0.0032	Soluble	-1.44	6.17	0.0367	Soluble	High	Yes	No	No	No	No	No	No	-5.44	0	2	0	0	3	0.55	0	0	1	2.07	none	none
ZINC000003776970	C18H19N3O5S	389.43	27	6	0.28	6	6	4	103.21	158.26	1.71	-1.42	0	0.55	0.28	0.23	-1.13	29	0.0744	Very soluble	-1.4	15.5	0.0397	Very soluble	-1.8	6.17	0.0158	Soluble	Low	No	No	No	No	No	No	No	-9.68	0	0	1	1	1	0.55	0	0	1	4.72	none	none
ZINC000003778874	C17H11N5	285.3	22	17	0.06	3	4	0	79.69	78.29	2.2	2.73	2.66	1.49	2.53	2.32	-3.7	0.0566	0.000198	Soluble	-4.03	0.0267	9.37e-05	Moderately soluble	-5.29	0.00147	5.15e-06	Moderately soluble	High	Yes	No	Yes	Yes	Yes	Yes	No	-6.1	0	0	0	0	0	0.55	0	0	0	2.13	none	high
ZINC000003779042	C10H13N5O4	267.24	19	6	0.6	3	7	2	61.73	134.07	1.76	0.05	-0.52	-1.25	-0.78	-0.15	-1.56	7.29	0.0273	Very soluble	-2.42	1.02	0.00381	Soluble	-1.16	18.4	0.0687	Soluble	High	No	No	No	No	No	No	No	-7.89	0	1	0	1	0	0.55	1	3	0	3.93	none	none
ZINC000003780893	C25H38O5	418.57	30	0	0.76	7	5	1	118.47	72.83	3.74	4.68	4.59	3.77	3.77	4.11	-4.92	0.00501	1.2e-05	Moderately soluble	-5.94	0.000484	1.16e-06	Moderately soluble	-3.56	0.115	0.000274	Soluble	High	No	No	No	No	Yes	No	Yes	-5.53	0	0	0	0	0	0.55	0	1	2	5.8	none	none
ZINC000003781664	C10H17N3S	211.33	14	5	0.7	3	2	2	61.17	79.18	2.28	1.86	1.59	1.01	2.64	1.88	-2.39	0.864	0.00409	Soluble	-3.14	0.152	0.000718	Soluble	-3.07	0.18	0.000853	Soluble	High	No	No	Yes	No	No	No	No	-6.27	0	0	0	0	0	0.55	0	0	1	3.37	none	none
ZINC000003781943	C24H28N2O5	424.49	31	12	0.38	10	6	2	120.24	95.94	2.93	1.26	2.19	2.23	3.14	2.35	-2.89	0.544	0.00128	Soluble	-2.87	0.568	0.00134	Soluble	-6.09	0.000347	8.18e-07	Poorly soluble	High	No	Yes	No	No	No	Yes	Yes	-7.99	0	0	0	0	0	0.55	0	0	2	4	none	none
ZINC000003782550	C5H9NO3	131.13	9	0	0.6	4	4	2	30.83	80.39	0.13	-3.81	-0.62	-0.94	-0.53	-1.15	2.01	13500	103	Highly soluble	2.71	67900	518	Highly soluble	-0.02	125	0.951	Soluble	High	No	No	No	No	No	No	No	-9.8	0	4	0	0	2	0.55	0	0	1	1.16	none	none
ZINC000003782599	C23H36N2O2	372.54	27	0	0.83	3	2	2	113.18	58.2	3.42	3.03	3.43	3.46	3.2	3.31	-3.86	0.0513	0.000138	Soluble	-3.92	0.045	0.000121	Soluble	-4.54	0.0107	2.86e-05	Moderately soluble	High	Yes	Yes	No	No	No	No	No	-6.42	0	0	0	0	0	0.55	0	0	1	5.37	none	none
ZINC000003782807	C19H17NO7	371.34	27	14	0.26	5	7	2	98.82	126.81	1.57	2.22	2.48	0.52	3.02	1.96	-3.59	0.0944	0.000254	Soluble	-4.52	0.0113	3.03e-05	Moderately soluble	-4.68	0.00779	2.1e-05	Moderately soluble	High	No	No	No	No	No	No	No	-6.99	0	0	0	0	0	0.56	0	1	1	3.25	none	none
ZINC000003782818	C24H20N6O3	440.45	33	26	0.12	7	7	2	122.35	118.81	2.26	4.14	4.03	3.51	3.61	3.51	-5.3	0.00221	5.01e-06	Moderately soluble	-6.34	0.0002	4.55e-07	Poorly soluble	-7.93	5.22e-06	1.19e-08	Poorly soluble	High	No	Yes	Yes	Yes	Yes	No	No	-6.05	0	0	0	0	0	0.56	0	0	2	3.33	none	none
ZINC000003784120	C22H32O4	360.49	26	0	0.68	8	4	3	104.95	77.76	3.57	2.8	3.62	3.16	3.97	3.42	-3.31	0.176	0.000489	Soluble	-4.09	0.0293	8.13e-05	Moderately soluble	-2.05	3.24	0.00897	Soluble	High	Yes	Yes	No	No	Yes	No	Yes	-6.51	0	0	0	0	0	0.56	0	2	2	5.51	none	none
ZINC000003784182	C28H28O3	412.52	31	16	0.39	4	3	1	124.61	46.53	3.8	7.7	6.68	5.34	6.2	5.95	-7.37	1.77e-05	4.3e-08	Poorly soluble	-8.52	1.25e-06	3.03e-09	Poorly soluble	-8.07	3.53e-06	8.55e-09	Poorly soluble	High	No	No	No	No	Yes	Yes	No	-3.35	1	1	0	1	1	0.85	0	0	2	5	high	low
ZINC000003785268	C25H37NO4	415.57	30	12	0.52	16	5	4	121.97	81.95	3.92	3.9	3.63	2.64	5.58	3.93	-4.11	0.032	7.7e-05	Moderately soluble	-5.32	0.00199	4.8e-06	Moderately soluble	-7.79	6.66e-06	1.6e-08	Poorly soluble	High	No	Yes	No	No	No	No	Yes	-6.07	0	0	1	0	1	0.55	0	0	3	3.66	none	none
ZINC000003785276	C22H34O2	330.5	24	0	0.5	15	2	0	106.78	26.3	2.89	2.36	6.47	2.35	5.56	3.54	-6.18	0.000509	6.56e-07	Poorly soluble	-3.95	0.0875	0.000113	Soluble	-6.79	0.000127	1.64e-07	Poorly soluble	High	No	No	No	No	Yes	No	No	-9.36	1	1	0	0	1	0.55	0	1	1	2.98	none	none
ZINC000003786192	C20H17FO3S	356.41	25	12	0.15	4	4	1	98.35	73.58	2.79	3.42	5.54	3.74	4.26	3.95	-4.3	0.018	5.06e-05	Moderately soluble	-4.65	0.00807	2.26e-05	Moderately soluble	-6.55	0.0001	2.81e-07	Poorly soluble	High	No	No	No	Yes	Yes	No	Yes	-6.05	0	0	0	0	0	0.85	0	1	1	3.97	none	none
ZINC000003787060	C10H12N4O5S	300.29	20	5	0.6	3	7	1	68.49	130.84	0.05	-1.98	-0.82	-0.44	-2	-1.04	-0.44	109	0.362	Very soluble	-0.24	171	0.57	Very soluble	-0.25	168	0.56	Soluble	High	No	No	No	No	No	No	No	-9.54	0	1	0	0	0	0.56	0	0	0	4.23	none	none
ZINC000003787097	C19H21ClFN3O3	393.84	27	10	0.47	3	5	2	105.86	88.56	2.5	1.08	3.12	2.24	2.58	2.3	-3.04	0.361	0.000916	Soluble	-2.53	1.16	0.00294	Soluble	-3.99	0.0401	0.000102	Soluble	High	No	Yes	No	No	No	Yes	No	-7.94	0	0	0	0	0	0.55	0	0	1	3.37	none	none
ZINC000003791297	C20H28N2O5	376.45	27	6	0.55	11	6	2	104.65	95.94	3.08	-0.07	1.22	1.32	2.22	1.55	-1.57	10.2	0.027	Very soluble	-1.49	12.1	0.0321	Very soluble	-3.7	0.0746	0.000198	Soluble	High	No	Yes	No	No	No	No	No	-8.65	0	0	1	0	0	0.55	0	0	2	3.61	none	none
ZINC000003792417	C24H29NO5	411.49	30	12	0.38	13	5	2	115.78	92.7	2.88	3.74	3.84	3.15	4.73	3.67	-4.19	0.0268	6.52e-05	Moderately soluble	-5.38	0.00172	4.18e-06	Moderately soluble	-6.79	6.75e-05	1.64e-07	Poorly soluble	High	No	Yes	No	No	No	No	Yes	-6.15	0	0	1	0	0	0.56	0	0	3	3.61	none	none
ZINC000003792789	C20H28O2	300.44	22	0	0.45	5	2	1	95.28	37.3	2.79	3.52	5.6	3.09	5.37	3.91	-4.52	0.0126	2.99e-05	Moderately soluble	-5.11	0.00329	7.81e-06	Moderately soluble	-6.22	0.000255	6.04e-07	Poorly soluble	High	No	Yes	No	No	Yes	Yes	No	-6.37	0	0	0	0	0	0.56	0	0	3	4.21	none	none
ZINC000003794601	C20H21FN2O	324.39	24	12	0.35	5	4	0	91.32	36.26	3.51	3.23	3.97	2.89	4.79	3.68	-3.93	0.0385	0.000119	Soluble	-3.66	0.0702	0.000217	Soluble	-6.86	4.47e-05	1.38e-07	Poorly soluble	High	Yes	Yes	No	No	No	Yes	Yes	-5.99	0	0	0	0	0	0.55	0	0	0	3.44	none	none
ZINC000003794711	C10H21NO4	219.28	15	0	1	4	5	4	59.53	84.16	1.54	-0.63	-1.84	-1.04	-0.86	-0.56	-0.54	63.4	0.289	Very soluble	-0.66	47.4	0.216	Very soluble	0.6	879	4.01	Soluble	High	No	Yes	No	No	No	No	No	-8.08	0	1	0	0	0	0.55	0	0	1	3.35	none	none
ZINC000003794794	C22H28N4O6	444.48	32	12	0.36	12	8	8	119.18	163.18	3.03	1	-0.52	-1.69	1.62	0.69	-2.71	0.864	0.00194	Soluble	-4.02	0.0429	9.65e-05	Moderately soluble	-6.27	0.000239	5.37e-07	Poorly soluble	Low	No	Yes	No	No	No	No	No	-8.3	1	1	2	1	2	0.55	2	1	2	3.61	low	none
ZINC000003795098	C9H13N3O5	243.22	17	6	0.56	2	6	4	55.85	130.83	0.99	-2.13	-2.88	-2.29	-2.25	-1.71	-0.14	178	0.732	Very soluble	-0.09	198	0.816	Very soluble	1.01	2490	10.2	Soluble	Low	No	No	No	No	No	No	No	-9.3	0	1	0	0	1	0.55	0	0	1	3.84	none	none
ZINC000003795819	C19H24N2O	296.41	22	6	0.63	1	2	0	95	23.55	3.1	2.76	1.89	3.2	2.82	2.76	-3.55	0.0831	0.00028	Soluble	-2.91	0.365	0.00123	Soluble	-3.86	0.0412	0.000139	Soluble	High	Yes	No	No	No	No	Yes	No	-6.15	0	0	0	0	0	0.55	0	0	0	4.37	none	none
ZINC000003797541	C24H31NO	349.51	26	6	0.62	1	2	1	107.76	33.12	3.42	4.63	5.4	4.42	4.48	4.47	-5.03	0.00327	9.36e-06	Moderately soluble	-5.05	0.00311	8.89e-06	Moderately soluble	-5.46	0.00122	3.49e-06	Moderately soluble	High	Yes	No	Yes	No	No	No	No	-5.14	1	0	0	0	0	0.55	0	1	1	5.06	none	none
ZINC000003798064	C10H12ClN5O3	285.69	19	9	0.5	2	6	3	66.52	119.31	1.15	0.02	-0.61	-0.57	-0.84	-0.17	-1.84	4.11	0.0144	Very soluble	-2.08	2.39	0.00837	Soluble	-1.01	28.2	0.0986	Soluble	High	No	No	No	No	No	No	No	-8.03	0	1	0	0	0	0.55	0	0	0	3.65	high	none
ZINC000003798247	C10H11ClFN5O3	303.68	20	9	0.5	2	7	3	66.57	119.31	1.37	0.66	-0.25	-0.43	-0.82	0.11	-2.34	1.39	0.00458	Soluble	-2.74	0.551	0.00181	Soluble	-1.05	27.2	0.0895	Soluble	High	No	No	No	No	No	No	No	-7.68	0	0	0	0	0	0.55	0	0	0	3.93	none	none
ZINC000003798537	C27H36N2O4	452.59	33	12	0.48	11	4	2	135.45	78.87	3.81	5.18	4.51	3.44	5.12	4.41	-5.45	0.0016	3.53e-06	Moderately soluble	-6.58	0.000118	2.61e-07	Poorly soluble	-7.1	3.6e-05	7.96e-08	Poorly soluble	High	No	Yes	No	No	Yes	Yes	Yes	-5.38	0	1	1	0	1	0.56	0	0	3	3.89	none	none
ZINC000003798734	C21H26O3	326.43	24	6	0.29	6	3	1	101.54	46.53	3.79	6.4	5.06	4.12	5.7	5.01	-5.68	0.000674	2.07e-06	Moderately soluble	-7.17	2.21e-05	6.77e-08	Poorly soluble	-4.17	0.0221	6.76e-05	Moderately soluble	High	Yes	No	No	Yes	Yes	No	No	-3.75	0	0	0	0	1	0.85	0	2	1	3.53	none	none
ZINC000003798750	C6H11NO2	129.16	9	0	0.5	4	3	2	34.96	63.32	1.17	-2.16	0.36	0.28	0.01	-0.07	0.98	1240	9.64	Highly soluble	1.36	2960	22.9	Highly soluble	-0.16	89.1	0.69	Soluble	High	No	No	No	No	No	No	No	-8.62	0	2	0	0	2	0.55	0	1	1	1.94	none	none
ZINC000003798757	C23H32N2O5	416.51	30	6	0.61	11	6	2	116.96	95.94	3.17	1.43	2	1.98	2.57	2.23	-2.75	0.749	0.0018	Soluble	-3.05	0.371	0.000892	Soluble	-4.04	0.0382	9.16e-05	Moderately soluble	High	No	Yes	No	No	No	Yes	Yes	-7.83	0	0	1	0	0	0.55	0	0	2	4.23	none	none
ZINC000003798763	C23H36O7	424.53	30	0	0.74	11	7	4	114.04	124.29	2.99	2.49	2.44	1.74	2.15	2.36	-3.31	0.206	0.000484	Soluble	-4.75	0.00763	1.8e-05	Moderately soluble	-1.36	18.7	0.0441	Soluble	High	No	Yes	No	No	No	No	Yes	-7.12	0	0	1	0	0	0.56	0	0	2	5.88	none	none
ZINC000003799072	C25H37NO4	415.57	30	12	0.52	16	5	4	121.97	81.95	4.36	3.9	3.63	2.64	5.58	4.02	-4.11	0.032	7.7e-05	Moderately soluble	-5.32	0.00199	4.8e-06	Moderately soluble	-7.79	6.66e-06	1.6e-08	Poorly soluble	High	No	Yes	No	No	No	No	Yes	-6.07	0	0	1	0	1	0.55	0	0	3	3.66	none	none
ZINC000003800008	C26H37N5O2	451.6	33	9	0.54	11	4	2	136.63	71.68	3.74	3.4	2.81	2.31	3	3.05	-4.26	0.0249	5.52e-05	Moderately soluble	-4.58	0.0118	2.6e-05	Moderately soluble	-5.71	0.00087	1.93e-06	Moderately soluble	High	Yes	Yes	No	No	No	Yes	Yes	-6.64	0	1	1	0	0	0.55	0	1	2	4.56	none	none
ZINC000003800475	C23H34O5	390.51	28	6	0.7	10	5	3	110.03	86.99	3.42	4.5	3.58	2.81	4.09	3.68	-4.59	0.00993	2.54e-05	Moderately soluble	-6.05	0.00035	8.96e-07	Poorly soluble	-4.58	0.0103	2.64e-05	Moderately soluble	High	No	No	No	No	No	Yes	No	-5.49	0	0	0	0	0	0.56	0	0	3	4.65	none	none
ZINC000003800706	C20H21FN2O	324.39	24	12	0.35	5	4	0	91.32	36.26	3.52	3.23	3.97	2.89	4.79	3.68	-3.93	0.0385	0.000119	Soluble	-3.66	0.0702	0.000217	Soluble	-6.86	4.47e-05	1.38e-07	Poorly soluble	High	Yes	Yes	No	No	No	Yes	Yes	-5.99	0	0	0	0	0	0.55	0	0	0	3.44	none	none
ZINC000003801163	C25H30N2O5	438.52	32	12	0.4	11	6	2	124.49	95.94	2.54	1.24	2.03	2.17	3.39	2.27	-2.89	0.563	0.00128	Soluble	-2.85	0.616	0.0014	Soluble	-5.89	0.00057	1.3e-06	Moderately soluble	High	No	Yes	No	No	No	No	Yes	-8.09	0	0	1	0	0	0.55	0	0	2	4.13	none	none
ZINC000003801919	C4H13NO7P2	249.1	14	0	1	5	8	6	47.22	180.93	-1.51	-6.54	-1.27	-2.96	-3.44	-3.14	3.07	290000	1160	Highly soluble	3.44	680000	2730	Highly soluble	2.05	27900	112	Soluble	Low	No	Yes	No	No	No	No	No	-12.46	1	1	1	1	4	0.55	0	1	1	3.71	none	none
ZINC000003802417	C25H32N2O4	424.53	31	12	0.44	9	5	3	124.96	89.87	2.45	1.68	2.67	2.5	3.61	2.58	-3.22	0.254	0.000598	Soluble	-3.18	0.279	0.000658	Soluble	-6.13	0.000313	7.36e-07	Poorly soluble	High	No	Yes	No	No	No	Yes	No	-7.7	0	0	0	0	0	0.55	0	0	2	3.73	none	none
ZINC000003802690	C12H15N5O3	277.28	20	9	0.42	2	5	4	72.39	130.05	0.79	-1.12	-0.82	-0.72	-0.42	-0.46	-1.05	24.5	0.0882	Very soluble	-1.12	21	0.0759	Very soluble	-1.23	16.5	0.0594	Soluble	High	No	No	No	No	No	No	No	-8.79	0	1	0	0	0	0.55	0	1	0	3.53	none	none
ZINC000003803652	C5H10N2O7P2	272.09	16	5	0.4	4	8	5	51.47	172.73	-1.47	-4.31	-1.12	-3.54	-3.88	-2.86	1.22	4530	16.6	Highly soluble	1.29	5350	19.7	Highly soluble	1.98	25700	94.4	Soluble	Low	No	No	No	No	No	No	No	-11.02	0	1	1	1	2	0.55	0	1	0	3.14	none	none
ZINC000003805768	C27H36N2O5	468.59	34	12	0.52	10	6	0	135.93	60.47	4.78	2.4	2.93	2.17	4.72	3.4	-3.86	0.0649	0.000139	Soluble	-3.31	0.229	0.000488	Soluble	-7.28	2.46e-05	5.26e-08	Poorly soluble	High	Yes	Yes	No	No	No	Yes	Yes	-7.45	0	1	0	0	0	0.55	0	0	2	4.17	none	none
ZINC000003806063	C25H32F3N3O4	495.53	35	12	0.48	14	8	3	129.81	97.05	3.46	3.64	3.95	2.07	4.6	3.54	-4.54	0.0144	2.92e-05	Moderately soluble	-5.37	0.00213	4.3e-06	Moderately soluble	-7.33	2.31e-05	4.66e-08	Poorly soluble	High	No	Yes	No	Yes	No	Yes	Yes	-6.74	0	1	1	0	0	0.55	0	0	3	3.87	none	none
ZINC000003806104	C22H36N2O5S	440.6	30	6	0.68	14	7	3	123.34	113.11	2.74	1.43	3.65	-0.59	3.4	2.13	-2.7	0.886	0.00201	Soluble	-3.41	0.171	0.000389	Soluble	-6.26	0.000244	5.55e-07	Poorly soluble	High	No	Yes	No	No	No	No	No	-7.97	0	0	1	0	0	0.55	0	0	2	4.13	none	none
ZINC000003806262	C11H16N4O4	268.27	19	5	0.64	2	6	4	72.08	112.13	0.9	-2.68	-2.59	-1.65	-1.22	-1.45	0.12	356	1.33	Highly soluble	0.88	2010	7.5	Highly soluble	0.28	517	1.93	Soluble	Low	No	No	No	No	No	No	No	-9.84	0	1	0	0	1	0.55	0	0	0	4.77	none	none
ZINC000003806413	C15H22FN3O6	359.35	25	6	0.67	8	8	3	85.25	122.91	2.24	0.56	0.67	0.53	0.15	0.83	-2.07	3.06	0.0085	Soluble	-2.71	0.695	0.00193	Soluble	-1.88	4.74	0.0132	Soluble	High	No	Yes	No	No	No	No	No	-8.09	0	0	0	0	0	0.55	0	0	2	4.67	high	none
ZINC000003806721	C18H21NO3	299.36	22	6	0.56	1	4	1	86.74	41.93	2.67	1.14	1.12	1.98	1.86	1.75	-2.55	0.844	0.00282	Soluble	-1.61	7.27	0.0243	Very soluble	-2.76	0.515	0.00172	Soluble	High	Yes	Yes	No	No	No	Yes	No	-7.32	0	0	0	0	0	0.55	0	1	0	4.89	none	none
ZINC000003807172	C23H36N6O5S	508.63	35	6	0.61	11	7	6	140.5	186.09	1.23	1.72	1.04	0.48	0	0.89	-3.48	0.169	0.000333	Soluble	-5.24	0.0029	5.7e-06	Moderately soluble	-4.25	0.0288	5.66e-05	Moderately soluble	Low	No	Yes	No	No	No	No	No	-8.18	3	3	2	1	2	0.17	0	2	2	5.12	none	none
ZINC000003807804	C22H17ClN2	344.84	25	23	0.05	4	1	0	101.84	17.82	3.07	5.41	5.38	4.38	4.98	4.64	-5.8	0.000543	1.57e-06	Moderately soluble	-5.54	0.000996	2.89e-06	Moderately soluble	-8.59	8.88e-07	2.58e-09	Poorly soluble	High	Yes	Yes	Yes	Yes	Yes	Yes	Yes	-4.56	1	0	0	0	1	0.55	0	0	1	2.25	none	none
ZINC000003807917	C19H28O2	288.42	21	0	0.84	0	2	1	85.36	37.3	2.82	3.23	3.88	3.59	3.58	3.42	-3.66	0.0626	0.000217	Soluble	-3.69	0.0594	0.000206	Soluble	-3.48	0.0946	0.000328	Soluble	High	Yes	No	No	No	No	No	No	-5.77	0	0	0	0	0	0.55	0	1	0	4.66	none	none
ZINC000003808779	C17H25N3O5S	383.46	26	0	0.71	6	6	3	104.37	135.48	1.82	-2.36	-1.07	0.37	-0.62	-0.37	-0.33	177	0.463	Very soluble	0.05	433	1.13	Highly soluble	-0.47	129	0.337	Soluble	Low	No	No	No	No	No	No	No	-10.31	0	1	0	1	1	0.55	0	0	1	5.4	none	none
ZINC000003809490	C2H7NO3S	125.15	7	0	1	2	4	2	24.97	88.77	-0.28	-4.11	-0.09	-1.51	-1.18	-1.43	2.11	16000	127	Highly soluble	2.85	88500	707	Highly soluble	0.36	288	2.3	Soluble	High	No	No	No	No	No	No	No	-9.98	0	3	0	0	3	0.55	0	1	1	2.17	high	none
ZINC000003810860	C24H21F2NO3	409.43	30	18	0.21	6	5	2	112.97	60.77	3.54	3.96	4.7	4.76	4.72	4.33	-4.92	0.00491	1.2e-05	Moderately soluble	-4.94	0.00474	1.16e-05	Moderately soluble	-7.21	2.55e-05	6.22e-08	Poorly soluble	High	Yes	Yes	No	Yes	No	Yes	Yes	-5.99	1	0	0	0	0	0.55	0	0	2	3.37	none	none
ZINC000003812306	C27H34N2O7	498.57	36	12	0.44	13	8	2	137.48	114.4	2.94	1.18	2.05	1.54	3.58	2.26	-3.06	0.431	0.000865	Soluble	-3.18	0.331	0.000664	Soluble	-6.08	0.000417	8.36e-07	Poorly soluble	High	No	Yes	No	No	No	No	Yes	-8.5	0	2	1	0	0	0.55	0	0	2	4.55	none	none
ZINC000003812841	C24H36O5	404.54	29	0	0.75	7	5	1	113.92	72.83	3.86	4.26	4.2	3.57	3.51	3.88	-4.57	0.0109	2.69e-05	Moderately soluble	-5.5	0.00128	3.15e-06	Moderately soluble	-3.19	0.263	0.00065	Soluble	High	Yes	No	No	No	Yes	No	Yes	-5.74	0	0	0	0	0	0.55	0	1	2	5.76	none	none
ZINC000003812851	C18H24N2O5	348.39	25	6	0.5	9	6	3	95.53	106.94	1.87	-0.74	0.75	-1.35	1.26	0.36	-1.12	26.6	0.0763	Very soluble	-1.03	32.6	0.0935	Very soluble	-2.62	0.843	0.00242	Soluble	High	No	Yes	No	No	No	No	No	-8.95	0	0	0	0	0	0.56	0	0	1	3.2	none	none
ZINC000003812862	C3H11NO7P2	235.07	13	0	1	4	8	6	42.42	180.93	-1.92	-6.9	-1.66	-3.41	-3.43	-3.47	3.31	484000	2060	Highly soluble	3.81	1520000	6450	Highly soluble	2.45	66600	283	Soluble	Low	No	Yes	No	No	No	No	No	-12.63	1	1	1	1	4	0.55	0	1	1	3.84	none	none
ZINC000003812863	C21H31N3O5	405.49	29	6	0.57	13	7	4	112.66	132.96	2.44	-2.86	0.85	-1.46	1.65	0.13	0.15	576	1.42	Highly soluble	0.62	1710	4.21	Highly soluble	-3.44	0.146	0.00036	Soluble	High	No	Yes	No	No	No	No	No	-10.8	0	0	1	1	1	0.55	0	0	2	3.67	none	none
ZINC000003812865	C14H10N2O6	302.24	22	12	0	4	8	4	75.02	139.78	1.46	3.14	2.91	1	1.55	2.01	-3.83	0.0445	0.000147	Soluble	-5.74	0.000544	1.8e-06	Moderately soluble	-2.6	0.764	0.00253	Soluble	Low	No	No	No	No	No	No	No	-5.91	0	0	0	1	0	0.56	1	1	0	2.27	high	high
ZINC000003812867	C19H32N2O5	368.47	26	0	0.84	10	6	2	102.09	95.94	3.19	0.91	1.56	1.36	1.68	1.74	-2.04	3.38	0.00917	Soluble	-2.51	1.14	0.00309	Soluble	-2.23	2.18	0.00593	Soluble	High	No	Yes	No	No	No	No	No	-7.9	0	0	0	0	0	0.55	0	0	2	4.2	none	none
ZINC000003812869	C15H14ClN3O4S	367.81	24	6	0.27	5	5	3	92.04	138.03	1.39	-1.79	-0.08	0.67	0.28	0.09	-0.85	52.2	0.142	Very soluble	-0.59	94	0.256	Very soluble	-2.53	1.09	0.00295	Soluble	High	No	No	No	No	No	No	No	-9.81	0	0	0	1	0	0.55	0	0	1	4.42	none	none
ZINC000003812888	C27H38N2O4	454.6	33	12	0.52	13	6	0	132.46	63.95	3.81	3.79	5.09	2.96	5.89	4.31	-4.46	0.0159	3.49e-05	Moderately soluble	-4.83	0.00677	1.49e-05	Moderately soluble	-8	4.54e-06	9.98e-09	Poorly soluble	High	Yes	Yes	No	No	No	Yes	Yes	-6.38	0	2	1	0	0	0.55	0	0	3	3.75	none	none
ZINC000003812897	C20H24O2	296.4	22	6	0.6	0	2	2	88.84	40.46	2.94	3.67	3.69	3.9	3.94	3.63	-4.19	0.0191	6.43e-05	Moderately soluble	-4.21	0.0183	6.18e-05	Moderately soluble	-4.04	0.0269	9.08e-05	Moderately soluble	High	Yes	Yes	No	No	Yes	Yes	No	-5.5	0	0	0	0	0	0.55	0	1	1	4.01	none	none
ZINC000003812913	C22H38O5	382.53	27	0	0.82	14	5	2	109.13	83.83	3.96	3.66	3.95	2.42	4.94	3.79	-3.59	0.0975	0.000255	Soluble	-5.11	0.00297	7.77e-06	Moderately soluble	-4.29	0.0197	5.14e-05	Moderately soluble	High	No	Yes	No	No	No	Yes	No	-6.03	0	0	1	0	0	0.55	0	1	3	5.02	none	none
ZINC000003812933	C12H21N	179.3	13	0	1	0	1	1	55.68	26.02	2.51	3.28	2.69	3.02	2.76	2.85	-3.02	0.172	0.000959	Soluble	-3.5	0.0565	0.000315	Soluble	-2.8	0.285	0.00159	Soluble	High	Yes	No	No	No	No	No	No	-5.06	0	0	0	0	2	0.55	0	0	1	3.7	none	none
ZINC000003812944	C11H11F3N2O3	276.21	19	6	0.36	5	6	1	64.19	74.92	1.85	3.35	4.17	2.03	0.92	2.47	-3.57	0.0749	0.000271	Soluble	-4.6	0.00693	2.51e-05	Moderately soluble	-3.49	0.0902	0.000327	Soluble	High	Yes	No	Yes	Yes	No	No	No	-5.61	0	0	0	0	0	0.55	0	2	0	2.05	high	low
ZINC000003812960	C3H2ClF5O	184.49	10	0	1	3	6	0	22.71	9.23	1.38	2.06	4.45	1.71	2.67	2.46	-2.08	1.52	0.00825	Soluble	-1.88	2.42	0.0131	Very soluble	-1.78	3.07	0.0166	Soluble	High	Yes	No	No	No	No	No	No	-5.96	0	2	0	0	3	0.55	0	1	1	2.57	low	high
ZINC000003812974	C17H27NO4	309.4	22	6	0.65	6	5	4	85.53	81.95	2.71	0.71	0.63	0.74	1.85	1.33	-2.01	3.01	0.00974	Soluble	-2.01	3.03	0.0098	Soluble	-3.17	0.211	0.000682	Soluble	High	No	Yes	No	No	No	No	No	-7.68	0	0	0	0	0	0.55	0	0	0	3.92	low	none
ZINC000003812983	C17H19NO3	285.34	21	6	0.53	0	4	2	82.27	52.93	2.55	0.76	0.82	1.74	1.34	1.44	-2.3	1.43	0.00502	Soluble	-1.45	10.1	0.0354	Very soluble	-2.07	2.45	0.00857	Soluble	High	Yes	Yes	No	No	No	Yes	No	-7.5	0	0	0	0	0	0.55	0	1	0	4.78	none	none
ZINC000003812984	C17H23NO	257.37	19	6	0.65	0	2	1	82.01	23.47	2.7	3.11	2.7	3.3	3.06	2.97	-3.63	0.0605	0.000235	Soluble	-3.27	0.138	0.000535	Soluble	-3.85	0.0367	0.000143	Soluble	High	Yes	Yes	No	No	No	Yes	No	-5.66	0	0	0	0	0	0.55	0	0	0	3.58	none	none
ZINC000003812988	C21H29NO2	327.46	24	6	0.71	2	3	2	100.33	43.7	3.27	3.77	2.98	3.34	3.59	3.39	-4.3	0.0165	5.03e-05	Moderately soluble	-4.38	0.0136	4.16e-05	Moderately soluble	-4.36	0.0144	4.4e-05	Moderately soluble	High	Yes	Yes	No	No	No	Yes	No	-5.62	0	0	0	0	0	0.55	0	0	1	4.27	none	none
ZINC000003812989	C21H27NO4	357.44	26	6	0.71	2	5	3	101.06	73.16	2.65	2.07	1.33	1.92	2.29	2.05	-3.4	0.143	0.000399	Soluble	-3.24	0.208	0.000581	Soluble	-3.04	0.329	0.00092	Soluble	High	No	Yes	No	No	No	Yes	No	-7.01	0	0	0	0	0	0.55	0	0	1	5.09	none	none
ZINC000003813003	C15H10ClN3O3	315.71	22	12	0.07	2	4	1	91.87	87.28	1.63	2.41	2.09	1.42	2	1.91	-3.59	0.0816	0.000259	Soluble	-3.88	0.0411	0.00013	Soluble	-5.7	0.000636	2.01e-06	Moderately soluble	High	No	No	Yes	Yes	No	No	Yes	-6.51	0	0	0	0	0	0.55	0	2	0	3.05	none	none
ZINC000003813010	C9H11FN2O5	246.19	17	6	0.56	2	6	3	53.07	104.55	0.85	-1.16	-1.59	-0.62	-0.07	-0.52	-0.76	42.3	0.172	Very soluble	-0.54	70.5	0.286	Very soluble	-0.34	113	0.457	Soluble	High	No	No	No	No	No	No	No	-8.63	0	1	0	0	0	0.55	0	0	1	3.61	none	none
ZINC000003813042	C4H6N4O3S2	222.25	13	5	0.25	3	6	2	45.22	151.66	-0.21	-0.26	0.03	-2.34	-0.33	-0.62	-1.14	16.1	0.0723	Very soluble	-2.47	0.76	0.00342	Soluble	-0.88	29	0.131	Soluble	Low	No	No	No	No	No	No	No	-7.84	0	1	1	1	2	0.55	0	1	1	3	none	high
ZINC000003813047	C19H30O3	306.44	22	0	0.95	0	3	1	86.96	46.53	2.88	3.74	3.54	3.63	3.44	3.45	-4.1	0.0246	8.01e-05	Moderately soluble	-4.41	0.0119	3.9e-05	Moderately soluble	-3.56	0.084	0.000274	Soluble	High	Yes	No	No	No	Yes	No	No	-5.51	0	0	0	0	0	0.55	0	0	1	4.22	none	none
ZINC000003813061	C17H20N2O5S	364.42	25	12	0.24	8	6	3	94.64	127.1	2.12	4.54	3.93	0.61	1.43	2.53	-4.79	0.00595	1.63e-05	Moderately soluble	-6.93	4.27e-05	1.17e-07	Poorly soluble	-5.2	0.0023	6.32e-06	Moderately soluble	High	No	No	No	No	Yes	No	No	-5.3	0	0	0	0	0	0.56	0	0	3	3.09	none	none
ZINC000003813078	C20H32O5	352.47	25	0	0.75	10	5	3	98.26	86.99	3.42	2.94	3.41	1.98	3.41	3.03	-3.22	0.214	0.000606	Soluble	-4.43	0.0131	3.73e-05	Moderately soluble	-2.21	2.17	0.00617	Soluble	High	No	Yes	No	No	No	No	No	-6.36	0	0	0	0	0	0.56	0	1	2	5.32	none	none
ZINC000003813083	C21H26NO3+	340.44	25	12	0.38	5	3	1	102.43	46.53	-0.49	3.25	2.22	-0.99	0.54	0.9	-4.02	0.0323	9.48e-05	Moderately soluble	-3.9	0.0428	0.000126	Soluble	-6.03	0.000317	9.31e-07	Poorly soluble	High	Yes	Yes	No	No	No	Yes	No	-6.07	0	0	0	0	0	0.55	0	1	0	3.36	none	none
ZINC000003813088	C20H34O5	354.48	25	0	0.8	13	5	3	99.96	94.83	3.3	3.2	3.48	1.98	4.1	3.21	-3.2	0.226	0.000637	Soluble	-4.86	0.00486	1.37e-05	Moderately soluble	-3.22	0.214	0.000603	Soluble	High	No	Yes	No	No	No	Yes	No	-6.19	0	0	1	0	0	0.56	0	1	2	4.91	none	none
ZINC000003814395	C21H28O2	312.45	23	0	0.76	1	2	1	93.43	37.3	3.22	3.33	3.96	3.95	4.17	3.73	-3.81	0.0485	0.000155	Soluble	-3.79	0.0507	0.000162	Soluble	-3.57	0.0835	0.000267	Soluble	High	Yes	No	No	No	Yes	No	No	-5.84	0	0	0	0	0	0.55	0	1	0	5.12	none	none
ZINC000003814422	C20H30O2	302.45	22	0	0.85	0	2	1	90.2	37.3	3.04	3.36	4.27	3.82	4.07	3.71	-3.83	0.0445	0.000147	Soluble	-3.82	0.0457	0.000151	Soluble	-4.08	0.0249	8.24e-05	Moderately soluble	High	Yes	No	No	No	No	No	No	-5.76	0	0	0	0	0	0.55	0	0	0	4.73	none	none
ZINC000003815424	C21H26O2	310.43	23	6	0.62	1	2	1	93.31	29.46	3.43	4	4	4.13	4.47	4	-4.41	0.012	3.88e-05	Moderately soluble	-4.32	0.0148	4.78e-05	Moderately soluble	-4.74	0.00567	1.83e-05	Moderately soluble	High	Yes	No	No	No	Yes	Yes	No	-5.35	0	0	0	0	0	0.55	0	1	1	4.11	none	low
ZINC000003816287	C22H18N4OS	386.47	28	21	0.05	6	3	2	112.82	95.97	2.62	4.17	4.42	3.12	4.8	3.82	-5.02	0.00367	9.5e-06	Moderately soluble	-5.89	0.000494	1.28e-06	Moderately soluble	-8.09	3.11e-06	8.05e-09	Poorly soluble	High	No	No	Yes	Yes	Yes	Yes	Yes	-5.7	0	0	0	0	0	0.55	0	0	2	3.11	none	none
ZINC000003816292	C21H19ClN4O4	426.85	30	16	0.19	8	5	3	112.86	115.57	2.68	2.75	3.82	1.84	2.7	2.76	-4.09	0.035	8.21e-05	Moderately soluble	-4.83	0.00629	1.47e-05	Moderately soluble	-6.84	6.16e-05	1.44e-07	Poorly soluble	High	No	Yes	Yes	Yes	Yes	Yes	Yes	-6.95	0	0	0	0	0	0.55	0	0	2	2.88	high	none
ZINC000003816514	C25H26F6N2O2	500.48	35	12	0.48	7	9	2	124.38	50.36	3.96	4.42	6.84	4.28	6.51	5.2	-5.52	0.00151	3.03e-06	Moderately soluble	-5.2	0.00319	6.38e-06	Moderately soluble	-9.28	2.65e-07	5.3e-10	Poorly soluble	High	No	Yes	No	No	No	Yes	Yes	-6.21	2	2	0	1	0	0.17	0	0	2	4.73	none	none
ZINC000003817234	C29H41F2N5O	513.67	37	11	0.69	9	6	1	145.84	63.05	3.99	5.15	6.09	4.15	4.78	4.83	-5.9	0.000654	1.27e-06	Moderately soluble	-6.22	0.00031	6.03e-07	Poorly soluble	-7	5.18e-05	1.01e-07	Poorly soluble	High	No	Yes	No	No	No	Yes	Yes	-5.78	2	4	0	1	1	0.17	0	0	3	5.66	none	none
ZINC000003818726	C15H14N2O4S	318.35	22	12	0	6	4	3	82.18	103.88	0.61	1.66	2.79	1.55	0.72	1.47	-2.87	0.432	0.00136	Soluble	-3.46	0.112	0.000351	Soluble	-4.39	0.0131	4.1e-05	Moderately soluble	High	No	No	No	No	No	No	No	-7.06	0	0	0	0	0	0.55	0	3	0	2.94	none	none
ZINC000003818808	C16H20N6O	312.37	23	9	0.5	4	4	1	91.2	88.91	1.7	1.5	1.16	0.7	1.04	1.22	-2.75	0.559	0.00179	Soluble	-2.97	0.331	0.00106	Soluble	-3.34	0.144	0.000461	Soluble	High	No	No	No	No	No	No	No	-7.14	0	0	0	0	0	0.55	0	0	0	3.26	none	none
ZINC000003819138	C21H25ClO6	408.87	28	12	0.43	6	6	4	104.82	99.38	3.12	2.35	1.52	1.07	2.77	2.17	-3.78	0.0684	0.000167	Soluble	-4.08	0.0343	8.38e-05	Moderately soluble	-4.46	0.0141	3.44e-05	Moderately soluble	High	No	Yes	No	No	No	Yes	No	-7.13	0	0	0	0	0	0.55	0	0	1	4.52	none	none
ZINC000003819392	C20H19FN8O2	422.42	31	21	0.15	6	7	2	113.76	138.07	3.12	1.58	2.88	1.88	0.8	2.05	-3.56	0.116	0.000276	Soluble	-4.09	0.0343	8.12e-05	Moderately soluble	-5.67	0.000901	2.13e-06	Moderately soluble	Low	No	Yes	Yes	No	Yes	No	Yes	-7.75	0	0	0	1	0	0.55	0	0	1	3.27	none	none
ZINC000003820029	C25H28N8O2	472.54	35	19	0.4	4	6	1	139.33	116.86	3.73	1.91	0.85	2.2	1.56	2.05	-4.11	0.0366	7.75e-05	Moderately soluble	-3.99	0.0487	0.000103	Soluble	-4.99	0.00479	1.01e-05	Moderately soluble	High	No	Yes	No	No	Yes	No	Yes	-7.83	0	1	0	0	0	0.55	0	1	1	4.4	none	none
ZINC000003823475	C22H26N2O2S	382.52	27	15	0.36	6	3	1	114.38	61.55	2.99	4.09	4.52	3.22	4.41	3.85	-4.8	0.00601	1.57e-05	Moderately soluble	-5.09	0.00312	8.17e-06	Moderately soluble	-7.48	1.27e-05	3.33e-08	Poorly soluble	High	Yes	Yes	Yes	Yes	Yes	Yes	Yes	-5.73	0	0	0	0	0	0.55	0	0	2	3.53	none	none
ZINC000003823492	C11H15N5O5	297.27	21	9	0.55	3	8	4	69.17	148.77	1.04	-1.03	-2.29	-1.71	-2.36	-1.27	-1.15	20.9	0.0703	Very soluble	-1.61	7.36	0.0247	Very soluble	0.29	582	1.96	Soluble	Low	No	No	No	No	No	No	No	-8.84	0	1	1	1	0	0.55	0	0	0	4.12	none	none
ZINC000003824921	C32H39NO4	501.66	37	18	0.41	10	5	3	151.59	81	4.2	3.01	4.7	3.86	5.65	4.28	-4.55	0.0143	2.84e-05	Moderately soluble	-4.38	0.0211	4.21e-05	Moderately soluble	-8.1	3.96e-06	7.89e-09	Poorly soluble	High	No	Yes	No	No	No	Yes	No	-7.22	1	3	0	0	0	0.55	0	0	2	4.12	none	none
ZINC000003826253	C21H24FN3O4	401.43	29	10	0.52	4	6	2	114.05	83.8	2.78	0.61	1.97	1.66	2.23	1.85	-2.7	0.793	0.00198	Soluble	-1.94	4.57	0.0114	Very soluble	-3.95	0.045	0.000112	Soluble	High	No	Yes	No	No	No	Yes	No	-8.32	0	0	0	0	0	0.55	0	0	1	3.89	none	none
ZINC000003827556	C18H12ClF3N4O4	440.76	30	16	0.17	3	8	3	104.58	121.68	1.6	2.67	2.81	2.31	2.3	2.34	-4.45	0.0156	3.54e-05	Moderately soluble	-4.88	0.00585	1.33e-05	Moderately soluble	-4.64	0.0101	2.28e-05	Moderately soluble	High	No	No	Yes	No	Yes	No	No	-7.09	0	0	0	0	0	0.56	0	0	1	3.07	none	none
ZINC000003830212	C25H29I2NO3	645.31	31	15	0.4	11	4	0	144.33	42.68	5.26	7.57	6.94	4.45	8.24	6.49	-8.24	3.7e-06	5.73e-09	Poorly soluble	-8.3	3.21e-06	4.98e-09	Poorly soluble	-10.36	2.82e-08	4.37e-11	Insoluble	Low	No	Yes	No	No	No	No	No	-4.86	2	3	1	1	2	0.17	0	1	3	4	none	none
ZINC000003830215	C16H19N3O5S	365.4	25	6	0.44	5	6	4	94.59	158.26	0.95	-1.99	-0.68	0.23	-0.45	-0.39	-0.7	73	0.2	Very soluble	-0.81	56.6	0.155	Very soluble	-1.62	8.67	0.0237	Soluble	Low	No	No	No	No	No	No	No	-9.94	0	1	1	1	1	0.55	0	0	1	4.17	none	none
ZINC000003830218	C16H19N3O4S	349.4	24	6	0.44	5	5	3	92.56	138.03	1.15	-1.13	-0.39	0.75	0.01	0.08	-1.15	24.8	0.0709	Very soluble	-1.28	18.5	0.0528	Very soluble	-2.21	2.15	0.00615	Soluble	Low	No	No	No	No	No	No	No	-9.23	0	0	0	1	0	0.55	0	0	0	4.16	none	none
ZINC000003830264	C13H17N5O8S2	435.43	28	5	0.46	8	10	4	99.76	238.2	0.15	0.27	-0.46	-1.3	-1.7	-0.61	-2.31	2.11	0.00485	Soluble	-4.83	0.00639	1.47e-05	Moderately soluble	-0.19	282	0.649	Soluble	Low	No	Yes	No	No	No	No	No	-8.76	1	1	1	1	1	0.11	0	3	2	4.38	none	none
ZINC000003830276	C30H53NO11	603.74	42	6	0.77	33	11	1	157.74	121.4	7.36	2.45	2.64	-0.58	6.11	3.6	-3.05	0.533	0.000882	Soluble	-4.64	0.0137	2.28e-05	Moderately soluble	-8.77	1.03e-06	1.7e-09	Poorly soluble	High	No	Yes	No	No	No	No	No	-8.24	2	3	1	0	3	0.17	0	0	2	4.26	none	none
ZINC000003830314	C7H17N2O2+	161.22	11	0	0.86	4	2	1	42.52	52.32	-1.83	0.03	0.18	-3.38	-3.31	-1.66	-0.59	41	0.254	Very soluble	-0.68	33.6	0.208	Very soluble	-1.26	8.92	0.0553	Soluble	High	No	No	No	No	No	No	No	-7.26	0	0	0	0	1	0.55	0	1	1	2.24	high	low
ZINC000003830321	C22H19NO4	361.39	27	18	0.14	7	5	0	101.17	65.49	3.25	3.05	4.11	3.13	4.52	3.61	-4.03	0.0335	9.26e-05	Moderately soluble	-4.09	0.0293	8.1e-05	Moderately soluble	-7.21	2.21e-05	6.12e-08	Poorly soluble	High	Yes	No	Yes	Yes	Yes	No	No	-6.34	0	0	0	0	0	0.55	0	1	1	2.41	none	high
ZINC000003830339	C17H25NO3	291.39	21	6	0.59	6	4	2	83.63	58.56	3.3	2.4	2.33	1.48	3.32	2.57	-2.97	0.309	0.00106	Soluble	-3.27	0.156	0.000535	Soluble	-4.67	0.00617	2.12e-05	Moderately soluble	High	Yes	No	No	No	No	Yes	No	-6.37	0	0	0	0	0	0.55	0	0	0	3.24	none	none
ZINC000003830347	C11H16N2O3	224.26	16	0	0.55	4	3	2	66.57	75.27	1.53	1.74	0.2	0.84	1.7	1.2	-2.06	1.94	0.00866	Soluble	-2.94	0.259	0.00115	Soluble	-2.83	0.329	0.00147	Soluble	High	No	No	Yes	No	No	No	No	-6.43	0	0	0	0	0	0.55	0	2	1	2.17	high	none
ZINC000003830387	C5H9Cl2N3O2	214.05	12	0	0.8	7	3	1	46.77	61.77	1.72	1.53	1.16	0.99	0.66	1.21	-1.67	4.59	0.0214	Very soluble	-2.44	0.784	0.00366	Soluble	-2.03	2.01	0.0094	Soluble	High	Yes	No	No	No	No	No	No	-6.52	0	0	0	0	0	0.55	0	2	1	2.42	high	high
ZINC000003830391	C16H17N3O5S	363.39	25	6	0.31	5	6	4	94.07	158.26	1.05	-2.06	-0.55	0.15	-0.33	-0.35	-0.64	82.7	0.228	Very soluble	-0.74	66.6	0.183	Very soluble	-1.73	6.77	0.0186	Soluble	Low	No	No	No	No	No	No	No	-9.98	0	1	1	1	2	0.55	0	0	1	4.4	none	none
ZINC000003830405	C14H14N8O4S3	454.51	29	10	0.43	8	9	2	106.69	234.93	1.11	-0.58	-1.02	0.08	-0.35	-0.15	-2.02	4.34	0.00956	Soluble	-3.88	0.0595	0.000131	Soluble	-1.76	7.81	0.0172	Soluble	Low	No	Yes	No	No	No	No	No	-9.48	1	1	1	1	1	0.11	0	0	2	4.62	none	none
ZINC000003830441	C17H17N7O8S4	575.62	36	5	0.41	10	11	4	131.17	321.13	1.17	0.09	-1.78	-0.62	-2.2	-0.67	-2.91	0.711	0.00124	Soluble	-6.39	0.000235	4.09e-07	Poorly soluble	-0.06	501	0.871	Soluble	Low	No	Yes	No	No	No	No	No	-9.75	2	3	1	1	2	0.11	0	4	2	5.42	none	none
ZINC000003830449	C16H17N3O7S2	427.45	28	5	0.38	9	7	3	102.34	201.8	1.02	-0.02	-0.28	-0.08	0.52	0.23	-2.02	4.12	0.00964	Soluble	-3.77	0.0729	0.000171	Soluble	-1.93	5.02	0.0117	Soluble	Low	No	Yes	No	No	No	No	No	-8.92	0	0	1	1	1	0.11	0	1	2	4.66	none	none
ZINC000003830453	C15H17N5O6S2	427.46	28	5	0.4	8	8	3	104.89	209.98	1.65	-1.4	-0.91	-1.23	0.31	-0.32	-1.21	26.2	0.0613	Very soluble	-2.51	1.33	0.0031	Soluble	-1.47	14.6	0.0342	Soluble	Low	No	No	No	No	No	No	No	-9.9	1	1	1	1	1	0.11	0	2	2	4.72	none	none
ZINC000003830500	C16H17N3O4S	347.39	24	6	0.31	5	5	3	92.05	138.03	1.64	0.65	-0.26	0.67	0.14	0.57	-2.26	1.92	0.00552	Soluble	-3.12	0.261	0.000751	Soluble	-2.32	1.68	0.00483	Soluble	High	No	Yes	No	No	No	No	No	-7.96	0	0	0	1	0	0.55	0	0	0	4.41	none	none
ZINC000003830569	C8H9NO5	199.16	14	0	0.5	2	5	2	46.9	87.07	0.86	-1.45	-1.48	-0.43	-0.88	-0.67	-0.03	186	0.935	Very soluble	0.12	266	1.33	Highly soluble	0.99	1970	9.89	Soluble	High	No	No	No	No	No	No	No	-8.54	0	1	0	0	1	0.56	0	0	1	3.7	none	none
ZINC000003830579	C22H26NO3+	352.45	26	12	0.41	5	3	1	105.13	46.53	-0.5	3.28	2.22	-0.77	0.51	0.95	-4.1	0.0278	7.89e-05	Moderately soluble	-3.93	0.0412	0.000117	Soluble	-5.96	0.00039	1.11e-06	Moderately soluble	High	Yes	Yes	Yes	No	No	Yes	No	-6.12	0	0	0	0	0	0.55	0	1	1	4.56	none	none
ZINC000003830635	C25H48N6O8	560.68	39	0	0.8	28	9	6	142.48	205.84	4.33	-2.11	0.92	-0.03	0.56	0.73	-0.14	407	0.726	Very soluble	-1.68	11.6	0.0207	Very soluble	-3.48	0.186	0.000331	Soluble	Low	No	Yes	No	No	No	No	No	-11.22	3	3	2	1	4	0.17	0	2	2	4.1	high	high
ZINC000003830713	C20H32O5	352.47	25	0	0.7	12	5	3	99.49	94.83	3.09	2.82	3.25	1.89	3.92	2.99	-3.01	0.345	0.000977	Soluble	-4.47	0.012	3.4e-05	Moderately soluble	-2.5	1.11	0.00315	Soluble	High	No	Yes	No	No	No	Yes	No	-6.45	0	0	1	0	0	0.56	0	1	2	4.9	none	none
ZINC000003830716	C30H32N2O2	452.59	34	18	0.33	9	4	0	138.76	53.33	4.16	6.06	5.1	4.24	6.19	5.15	-6.26	0.000248	5.48e-07	Poorly soluble	-6.96	4.97e-05	1.1e-07	Poorly soluble	-9.44	1.64e-07	3.61e-10	Poorly soluble	High	Yes	Yes	No	Yes	No	Yes	Yes	-4.76	1	1	0	0	1	0.55	0	0	3	3.3	none	none
ZINC000003830813	C2H8O7P2	206.03	11	0	1	2	7	5	34.9	154.91	-1.56	-3.67	-0.99	-3.14	-2.42	-2.36	1.33	4370	21.2	Highly soluble	1	2080	10.1	Highly soluble	2.52	67800	329	Soluble	Low	No	No	No	No	No	No	No	-10.16	0	3	1	1	3	0.55	0	1	1	4.11	none	none
ZINC000003830842	C17H20F6N2O3	414.34	28	6	0.59	10	10	2	91.06	59.59	2.68	3.78	5.58	2.29	4.15	3.69	-4.29	0.0213	5.14e-05	Moderately soluble	-4.73	0.0078	1.88e-05	Moderately soluble	-5.98	0.00043	1.04e-06	Moderately soluble	High	No	No	No	No	No	Yes	Yes	-6.14	0	0	0	0	0	0.55	0	0	3	3.01	none	none
ZINC000003830891	C10H17N3O6S	307.32	20	0	0.6	11	7	5	70.37	197.62	0.32	-4.5	-2.21	-4.04	-1.37	-2.36	1.82	20100	65.4	Highly soluble	0.97	2860	9.3	Highly soluble	-0.08	254	0.826	Soluble	Low	No	No	No	No	No	No	No	-11.37	0	1	2	1	2	0.11	0	1	1	3.06	none	none
ZINC000003830943	C19H26I3N3O9	821.14	34	6	0.53	15	9	8	145.61	199.89	1.1	-3.05	-1.63	-0.53	2.12	-0.4	-2.15	5.81	0.00708	Soluble	-0.58	214	0.261	Very soluble	-3.41	0.318	0.000387	Soluble	Low	No	Yes	No	No	No	No	No	-13.47	3	3	2	1	4	0.17	0	1	2	4.34	none	none
ZINC000003830944	C19H26I3N3O9	821.14	34	6	0.53	15	9	8	145.61	199.89	1.26	-3.05	-1.63	-0.53	2.12	-0.37	-2.15	5.81	0.00708	Soluble	-0.58	214	0.261	Very soluble	-3.41	0.318	0.000387	Soluble	Low	No	Yes	No	No	No	No	No	-13.47	3	3	2	1	4	0.17	0	1	2	4.34	none	none
ZINC000003830945	C19H26I3N3O9	821.14	34	6	0.53	15	9	8	145.61	199.89	1.45	-3.05	-1.63	-0.53	2.12	-0.33	-2.15	5.81	0.00708	Soluble	-0.58	214	0.261	Very soluble	-3.41	0.318	0.000387	Soluble	Low	No	Yes	No	No	No	No	No	-13.47	3	3	2	1	4	0.17	0	1	2	4.34	none	none
ZINC000003830946	C19H26I3N3O9	821.14	34	6	0.53	15	9	8	145.61	199.89	0.79	-3.05	-1.63	-0.53	2.12	-0.46	-2.15	5.81	0.00708	Soluble	-0.58	214	0.261	Very soluble	-3.41	0.318	0.000387	Soluble	Low	No	Yes	No	No	No	No	No	-13.47	3	3	2	1	4	0.17	0	1	2	4.34	none	none
ZINC000003830947	C17H22I3N3O8	777.09	31	6	0.47	13	8	8	134.74	188.45	0.87	-2.42	-1.21	-0.2	2.32	-0.13	-2.42	2.96	0.00381	Soluble	-1	78.2	0.101	Very soluble	-3.96	0.0844	0.000109	Soluble	Low	No	Yes	No	No	No	No	No	-12.76	3	3	2	1	4	0.17	0	1	2	3.61	none	none
ZINC000003830957	C18H24I3N3O8	791.11	32	6	0.5	14	8	6	139.57	168.66	1.73	-2.05	-0.6	0.01	2.6	0.34	-2.67	1.7	0.00215	Soluble	-0.97	85.6	0.108	Very soluble	-4.29	0.041	5.19e-05	Moderately soluble	Low	No	Yes	No	No	No	No	No	-12.58	3	3	2	1	4	0.17	0	1	2	4.02	none	high
ZINC000003830958	C18H24I3N3O8	791.11	32	6	0.5	14	8	6	139.57	168.66	1.98	-2.05	-0.6	0.01	2.6	0.39	-2.67	1.7	0.00215	Soluble	-0.97	85.6	0.108	Very soluble	-4.29	0.041	5.19e-05	Moderately soluble	Low	No	Yes	No	No	No	No	No	-12.58	3	3	2	1	4	0.17	0	1	2	4.02	none	high
ZINC000003830959	C18H24I3N3O8	791.11	32	6	0.5	14	8	6	139.57	168.66	1.17	-2.05	-0.6	0.01	2.6	0.23	-2.67	1.7	0.00215	Soluble	-0.97	85.6	0.108	Very soluble	-4.29	0.041	5.19e-05	Moderately soluble	Low	No	Yes	No	No	No	No	No	-12.58	3	3	2	1	4	0.17	0	1	2	4.02	none	high
ZINC000003830960	C18H24I3N3O8	791.11	32	6	0.5	14	8	6	139.57	168.66	1.78	-2.05	-0.6	0.01	2.6	0.35	-2.67	1.7	0.00215	Soluble	-0.97	85.6	0.108	Very soluble	-4.29	0.041	5.19e-05	Moderately soluble	Low	No	Yes	No	No	No	No	No	-12.58	3	3	2	1	4	0.17	0	1	2	4.02	none	high
ZINC000003830961	C11H9I3N2O4	613.91	20	6	0.18	5	4	3	98.86	95.5	1.56	0.58	2.33	2.75	3.48	2.14	-3.9	0.0766	0.000125	Soluble	-2.16	4.26	0.00694	Soluble	-5.08	0.00515	8.39e-06	Moderately soluble	High	No	No	No	No	No	No	Yes	-9.63	1	1	0	0	1	0.56	0	1	1	2.39	high	none
ZINC000003830986	C16H14F3N3O2S	369.36	25	15	0.25	6	7	1	87.24	87.08	2.13	3.01	5.49	1.57	3.54	3.15	-4.07	0.0311	8.43e-05	Moderately soluble	-4.5	0.0116	3.14e-05	Moderately soluble	-6.84	5.29e-05	1.43e-07	Poorly soluble	High	No	Yes	Yes	Yes	Yes	Yes	Yes	-6.42	0	0	0	0	0	0.55	0	0	1	3.4	none	none
ZINC000003830990	C8H14N2O2	170.21	12	0	0.75	3	2	1	48.37	63.4	1.16	-0.34	-0.51	-0.27	0.27	0.06	-0.48	56	0.329	Very soluble	-0.53	50.3	0.295	Very soluble	-0.64	39.1	0.23	Soluble	High	No	No	No	No	No	No	No	-7.58	0	1	0	0	1	0.55	0	0	1	1.82	none	none
ZINC000003830993	C15H11I4NO4	776.87	24	12	0.13	5	5	3	124.91	92.78	2.89	2.36	4.56	2.35	5.56	3.54	-6.18	0.000509	6.56e-07	Poorly soluble	-3.95	0.0875	0.000113	Soluble	-6.79	0.000127	1.64e-07	Poorly soluble	High	No	No	No	No	Yes	No	No	-9.36	1	1	0	0	1	0.55	0	1	1	2.98	none	none
ZINC000003830999	C15H12I3NO4	650.97	23	12	0.13	5	5	3	112.19	92.78	2.76	1.71	3.95	1.65	4.58	2.93	-5.01	0.00637	9.79e-06	Moderately soluble	-3.27	0.346	0.000532	Soluble	-6.03	0.000615	9.44e-07	Poorly soluble	High	No	No	No	No	Yes	No	Yes	-9.06	1	1	0	0	1	0.55	0	1	1	2.98	none	none
ZINC000003831006	C9H16ClN3O2	233.7	15	0	0.89	6	3	1	59.08	61.77	2.36	2.83	2.25	1.55	1.04	2.01	-2.68	0.493	0.00211	Soluble	-3.79	0.0383	0.000164	Soluble	-2.04	2.14	0.00914	Soluble	High	Yes	No	Yes	No	No	No	No	-5.72	0	0	0	0	0	0.55	0	2	1	2.41	high	high
ZINC000003831040	C2H6O3S2	142.2	7	0	1	2	3	1	30.19	101.55	-0.12	-0.6	0.88	-0.66	-0.18	-0.14	-0.21	87.4	0.614	Very soluble	-1.06	12.4	0.0869	Very soluble	-0.12	107	0.75	Soluble	High	No	No	No	No	No	No	No	-7.59	0	3	0	0	2	0.56	0	2	1	2.42	none	none
ZINC000003831050	C8H18NO2+	160.23	11	0	0.88	4	2	0	44.23	26.3	-1.9	0.6	0.64	-2.6	-2.14	-1.08	-0.95	18.1	0.113	Very soluble	-0.73	30.1	0.188	Very soluble	-2	1.59	0.00993	Soluble	High	Yes	Yes	No	No	No	No	No	-6.85	0	0	0	0	1	0.55	0	1	1	1.88	none	none
ZINC000003831051	C8H18NO2+	160.23	11	0	0.88	4	2	0	44.23	26.3	-1.91	0.6	0.64	-2.6	-2.14	-1.08	-0.95	18.1	0.113	Very soluble	-0.73	30.1	0.188	Very soluble	-2	1.59	0.00993	Soluble	High	Yes	Yes	No	No	No	No	No	-6.85	0	0	0	0	1	0.55	0	1	1	1.88	none	none
ZINC000003831128	C29H35NO2	429.59	32	6	0.55	2	2	1	131.65	40.54	3.82	3.77	5.49	4.65	5.28	4.6	-4.89	0.00559	1.3e-05	Moderately soluble	-4.31	0.0208	4.85e-05	Moderately soluble	-6.3	0.000217	5.06e-07	Poorly soluble	High	Yes	No	No	No	No	No	Yes	-6.24	1	1	0	0	0	0.55	1	1	2	5.38	none	high
ZINC000003831138	C22H38O5	382.53	27	0	0.82	14	5	2	109.13	83.83	4.12	3.66	3.95	2.42	4.94	3.82	-3.59	0.0975	0.000255	Soluble	-5.11	0.00297	7.77e-06	Moderately soluble	-4.29	0.0197	5.14e-05	Moderately soluble	High	No	Yes	No	No	No	Yes	No	-6.03	0	0	1	0	0	0.55	0	1	3	5.02	none	none
ZINC000003831139	C15H15NO2S	273.35	19	12	0.13	5	2	1	76.69	79.37	1.46	1.72	2.55	2.04	1.85	1.92	-2.76	0.48	0.00175	Soluble	-3	0.272	0.000994	Soluble	-4.97	0.0029	1.06e-05	Moderately soluble	High	No	No	No	No	No	No	No	-6.75	0	0	0	0	0	0.55	0	0	0	2.83	none	none
ZINC000003831151	C35H36ClNO3S	586.18	41	22	0.31	12	4	2	172.65	95.72	4.95	7.72	8.23	5.7	9.38	7.2	-7.94	6.68e-06	1.14e-08	Poorly soluble	-9.57	1.57e-07	2.68e-10	Poorly soluble	-11.38	2.47e-09	4.22e-12	Insoluble	Low	No	Yes	No	Yes	No	Yes	Yes	-4.39	2	4	1	1	1	0.56	0	0	3	4.74	none	none
ZINC000003831165	C17H27NO4	309.4	22	6	0.65	6	5	4	85.53	81.95	2.59	0.71	0.63	0.74	1.85	1.31	-2.01	3.01	0.00974	Soluble	-2.01	3.03	0.0098	Soluble	-3.17	0.211	0.000682	Soluble	High	No	Yes	No	No	No	No	No	-7.68	0	0	0	0	0	0.55	0	0	0	3.92	low	none
ZINC000003831282	C16H18N2O5S	350.39	24	6	0.44	6	5	2	91.38	121.24	1.74	2.09	0.32	1.02	0.57	1.15	-3.12	0.267	0.000762	Soluble	-4.27	0.019	5.42e-05	Moderately soluble	-2.67	0.756	0.00216	Soluble	High	No	No	No	No	No	No	No	-6.95	0	0	0	0	0	0.56	0	0	1	4.09	none	high
ZINC000003831332	C31H46O2	450.7	33	6	0.61	14	2	0	144.72	34.14	5.86	10.91	9.16	5.64	9.98	8.31	-8.72	8.62e-07	1.91e-09	Poorly soluble	-11.59	1.16e-09	2.57e-12	Insoluble	-9.73	8.3e-08	1.84e-10	Poorly soluble	Low	No	Yes	Yes	No	No	No	No	-1.3	1	3	1	1	1	0.55	1	1	3	5.35	none	none
ZINC000003831404	C20H24N2O2	324.42	24	10	0.45	4	4	1	99.73	45.59	3.36	2.88	2.47	2.23	3.11	2.81	-3.71	0.0632	0.000195	Soluble	-3.5	0.103	0.000318	Soluble	-4.31	0.016	4.92e-05	Moderately soluble	High	Yes	No	No	No	No	Yes	No	-6.23	0	0	0	0	0	0.55	0	1	0	4.34	none	none
ZINC000003831405	C20H24N2O2	324.42	24	10	0.45	4	4	1	99.73	45.59	3.33	2.88	2.47	2.23	3.11	2.8	-3.71	0.0632	0.000195	Soluble	-3.5	0.103	0.000318	Soluble	-4.31	0.016	4.92e-05	Moderately soluble	High	Yes	No	No	No	No	Yes	No	-6.23	0	0	0	0	0	0.55	0	1	0	4.34	none	none
ZINC000003831417	C20H30O	286.45	21	0	0.5	5	1	1	94.67	20.23	-0.02	-0.72	5.51	-0.85	-0.8	-0.59	0.12	119	1.32	Highly soluble	-0.01	87.6	0.972	Very soluble	0.98	866	9.62	Soluble	High	No	No	No	No	No	No	No	-7.36	0	4	0	0	2	0.85	0	0	1	1.29	none	none
ZINC000003831429	C12H21N	179.3	13	0	1	1	1	1	55.9	26.02	2.53	2.62	2.55	3.02	2.37	2.62	-2.54	0.522	0.00291	Soluble	-2.82	0.274	0.00153	Soluble	-2.02	1.71	0.00953	Soluble	High	Yes	No	No	No	No	No	No	-5.53	0	0	0	0	2	0.55	0	0	1	3.82	none	none
ZINC000003831430	C12H21N	179.3	13	0	1	1	1	1	55.9	26.02	2.53	2.62	2.55	3.02	2.37	2.62	-2.54	0.522	0.00291	Soluble	-2.82	0.274	0.00153	Soluble	-2.02	1.71	0.00953	Soluble	High	Yes	No	No	No	No	No	No	-5.53	0	0	0	0	2	0.55	0	0	1	3.82	none	none
ZINC000003831474	C4H6O4S2	182.22	10	0	0.5	3	4	2	40.74	152.2	0.12	0.06	-0.25	-0.54	-0.36	-0.19	-0.81	28.3	0.155	Very soluble	-2.81	0.282	0.00155	Soluble	1.05	2060	11.3	Soluble	Low	No	No	No	No	No	No	No	-7.37	0	1	1	1	3	0.11	0	1	1	2.66	none	none
ZINC000003831475	C4H6O4S2	182.22	10	0	0.5	3	4	2	40.74	152.2	0.28	0.06	-0.25	-0.54	-0.36	-0.16	-0.81	28.3	0.155	Very soluble	-2.81	0.282	0.00155	Soluble	1.05	2060	11.3	Soluble	Low	No	No	No	No	No	No	No	-7.37	0	1	1	1	3	0.11	0	1	1	2.66	none	none
ZINC000003831477	C4H6O4S2	182.22	10	0	0.5	3	4	2	40.74	152.2	0.21	0.06	-0.25	-0.54	-0.36	-0.18	-0.81	28.3	0.155	Very soluble	-2.81	0.282	0.00155	Soluble	1.05	2060	11.3	Soluble	Low	No	No	No	No	No	No	No	-7.37	0	1	1	1	3	0.11	0	1	1	2.66	none	none
ZINC000003831490	C18H14N4O5S	398.39	28	18	0	6	8	3	100.95	149.69	2.11	2.18	4.59	1.2	1.68	2.35	-3.76	0.0687	0.000173	Soluble	-4.96	0.0044	1.1e-05	Moderately soluble	-5.86	0.000556	1.4e-06	Moderately soluble	Low	No	No	Yes	No	No	No	No	-7.18	0	0	1	1	0	0.56	1	1	1	3.07	high	high
ZINC000003831531	C20H25NO2S2	375.55	25	10	0.45	6	3	1	111.63	97.02	3.48	2.65	4.66	3.32	6.41	4.11	-3.74	0.0687	0.000183	Soluble	-4.34	0.0172	4.59e-05	Moderately soluble	-4.94	0.00435	1.16e-05	Moderately soluble	High	No	Yes	No	Yes	Yes	No	No	-6.71	0	0	0	0	0	0.55	0	0	1	3.98	none	none
ZINC000003831551	C5H9NO3S	163.19	10	0	0.6	4	3	2	38.85	105.2	0.72	-0.14	-0.49	-0.54	-0.36	-0.16	-0.5	51.7	0.317	Very soluble	-1.62	3.96	0.0243	Very soluble	-0.2	104	0.637	Soluble	High	No	No	No	No	No	No	No	-7.39	0	3	0	0	1	0.56	0	1	1	1.85	none	none
ZINC000003831586	C20H26N2	294.43	22	12	0.4	4	1	0	98.57	6.48	3.47	5.8	3.74	4	3.85	4.17	-5.46	0.00102	3.47e-06	Moderately soluble	-5.71	0.000579	1.97e-06	Moderately soluble	-6.15	0.000209	7.1e-07	Poorly soluble	High	Yes	No	Yes	No	No	Yes	No	-3.98	0	0	0	0	1	0.55	0	0	1	3.55	none	none
ZINC000003833821	C21H28O5	360.44	26	0	0.71	2	5	3	97.06	94.83	2.16	1.62	1.56	1.3	2.06	1.74	-2.96	0.392	0.00109	Soluble	-3.22	0.215	0.000597	Soluble	-2.17	2.45	0.00681	Soluble	High	No	Yes	No	No	No	No	No	-7.35	0	0	0	0	0	0.55	0	0	1	5.23	none	none
ZINC000003833846	C32H45N3O4S	567.78	40	12	0.56	12	5	4	166.17	127.2	4.24	5.67	4.37	3.2	4.56	4.41	-6.36	0.000247	4.34e-07	Poorly soluble	-8.11	4.45e-06	7.83e-09	Poorly soluble	-7.26	3.11e-05	5.48e-08	Poorly soluble	Low	No	Yes	No	Yes	No	No	Yes	-5.74	1	3	1	0	1	0.55	0	0	3	5.58	none	none
ZINC000003842753	C10H11F3N2O5	296.2	20	6	0.6	3	8	3	58.11	104.55	1.11	-0.46	0.02	-0.04	0.55	0.24	-1.41	11.5	0.0388	Very soluble	-1.27	15.9	0.0538	Very soluble	-0.93	34.6	0.117	Soluble	High	No	No	No	No	No	No	No	-8.43	0	0	0	0	0	0.55	0	0	0	3.71	high	none
ZINC000003843198	C15H18N2O9	370.31	26	6	0.53	8	9	1	83.48	142.99	1.45	-0.48	-1.46	-0.28	-0.07	-0.17	-1.48	12.4	0.0334	Very soluble	-2.06	3.26	0.00879	Soluble	-1.15	26.2	0.0708	Soluble	Low	No	No	No	No	No	No	No	-8.9	1	1	1	1	0	0.55	0	1	2	4.42	none	none
ZINC000003843378	C6H8O4	144.13	10	0	0.33	4	4	0	33.05	52.6	1.93	0.22	-0.11	0.15	0.2	0.48	-0.61	35.5	0.247	Very soluble	-0.88	18.8	0.131	Very soluble	-0.1	115	0.796	Soluble	High	No	No	No	No	No	No	No	-7.02	0	3	0	0	1	0.55	0	2	1	2.12	none	none
ZINC000003860453	C20H12O5	332.31	25	18	0.05	0	5	2	88.74	75.99	2.08	3.42	3.56	2.48	3.37	2.98	-4.59	0.00859	2.58e-05	Moderately soluble	-4.7	0.00669	2.01e-05	Moderately soluble	-6.16	0.000232	6.98e-07	Poorly soluble	High	Yes	Yes	Yes	No	Yes	Yes	Yes	-5.9	0	0	0	0	0	0.55	0	0	0	3.41	high	high
ZINC000003861599	C24H32O4S	416.57	29	0	0.79	2	4	0	115.23	85.74	3.27	2.93	4.85	3.58	4.58	3.84	-4.14	0.0304	7.3e-05	Moderately soluble	-4.39	0.0169	4.05e-05	Moderately soluble	-4.87	0.00567	1.36e-05	Moderately soluble	High	No	No	No	No	No	No	No	-6.76	0	0	0	0	0	0.55	0	1	1	5.94	none	none
ZINC000003861768	C8H12N4O5	244.2	17	6	0.62	2	7	4	53.64	143.72	-0.39	-2.17	-3.48	-2.98	-2.72	-2.35	-0.12	187	0.765	Very soluble	-0.32	118	0.481	Very soluble	1.38	5900	24.2	Soluble	Low	No	No	No	No	No	No	No	-9.33	0	1	1	1	1	0.55	0	0	1	3.77	low	low
ZINC000003861806	C22H22O8	414.41	30	12	0.41	4	8	1	103.85	92.68	2.97	2.01	2.08	1.43	2.9	2.28	-3.71	0.0812	0.000196	Soluble	-3.58	0.108	0.000261	Soluble	-4.75	0.00734	1.77e-05	Moderately soluble	High	No	No	No	No	No	Yes	Yes	-7.4	0	0	0	0	0	0.55	0	0	1	4.64	none	none
ZINC000003871541	C10H7Cl2N3O	256.09	16	6	0.2	0	2	1	73.08	44.7	1.74	1.6	0.63	2.67	2.69	1.87	-2.71	0.496	0.00194	Soluble	-2.15	1.81	0.00708	Soluble	-4.05	0.023	8.99e-05	Moderately soluble	High	Yes	No	Yes	No	No	No	No	-6.73	0	0	0	0	0	0.55	0	0	0	2.75	none	none
ZINC000003871701	C16H18N2O4S	334.39	23	6	0.44	5	4	2	89.86	112.01	1.96	1.83	0.48	1.55	1.02	1.37	-2.93	0.394	0.00118	Soluble	-3.8	0.0527	0.000158	Soluble	-2.94	0.388	0.00116	Soluble	High	No	No	No	No	No	No	No	-7.04	0	0	0	0	0	0.56	0	0	0	3.98	high	high
ZINC000003871703	C21H25ClN2O3	388.89	27	12	0.43	8	5	1	109.52	62.66	3.23	1.03	3.47	2.35	3.91	2.8	-2.7	0.774	0.00199	Soluble	-1.94	4.51	0.0116	Very soluble	-5.96	0.000426	1.1e-06	Moderately soluble	High	Yes	Yes	No	No	No	Yes	Yes	-7.94	0	0	0	0	0	0.55	0	0	2	3.39	none	none
ZINC000003871832	C27H38N2O4	454.6	33	12	0.52	13	6	0	132.46	63.95	4.35	3.79	5.09	2.96	5.89	4.42	-4.46	0.0159	3.49e-05	Moderately soluble	-4.83	0.00677	1.49e-05	Moderately soluble	-8	4.54e-06	9.98e-09	Poorly soluble	High	Yes	Yes	No	No	No	Yes	Yes	-6.38	0	2	1	0	0	0.55	0	0	3	3.75	none	none
ZINC000003871923	C19H25N6O5S2+	481.57	32	5	0.53	8	7	3	128.79	200.75	-1.79	-0.71	-0.7	-3.95	-1.81	-1.79	-1.97	5.21	0.0108	Very soluble	-3.03	0.449	0.000933	Soluble	-2.83	0.706	0.00147	Soluble	Low	No	No	No	No	No	No	No	-9.74	1	2	1	1	1	0.55	0	3	2	5.13	none	none
ZINC000003871960	C22H23N6O7S2+	547.58	37	11	0.32	10	9	4	138.34	241.93	-2.71	-2.25	-0.34	-0.59	0.24	-1.13	-1.38	23	0.0419	Very soluble	-2.3	2.76	0.00505	Soluble	-2.34	2.51	0.00459	Soluble	Low	No	No	No	No	No	No	No	-11.24	2	2	1	1	2	0.11	0	3	2	5.29	none	none
ZINC000003871967	C15H14N4O6S2	410.42	27	5	0.27	7	7	4	101.12	216.46	0.61	-0.3	-0.42	-0.54	-0.15	-0.16	-1.87	5.53	0.0135	Very soluble	-3.79	0.0672	0.000164	Soluble	-0.38	172	0.42	Soluble	Low	No	No	No	No	No	No	No	-9.02	0	1	1	1	1	0.11	0	1	1	4.59	none	none
ZINC000003871978	C16H16N4O8S	424.39	29	5	0.31	9	9	3	100.38	199.06	2	-0.16	-0.92	-1.27	-0.97	-0.26	-1.9	5.29	0.0125	Very soluble	-3.57	0.115	0.000272	Soluble	-1.35	19.1	0.045	Soluble	Low	No	No	No	No	No	No	No	-9	1	1	1	1	1	0.11	0	2	2	4.74	high	none
ZINC000003872055	C7H6ClN3O4S2	295.72	17	6	0	1	6	2	67.87	135.45	0.35	0.24	1.34	-0.12	-0.29	0.3	-2.02	2.83	0.00955	Soluble	-2.64	0.67	0.00227	Soluble	-2.63	0.687	0.00232	Soluble	High	No	No	No	No	No	No	No	-7.93	0	0	0	1	0	0.55	0	0	0	3.29	none	none
ZINC000003872277	C8H7ClN2O2S	230.67	14	6	0.12	0	3	1	61.68	66.91	1.5	1.2	2	1.31	1.93	1.59	-2.34	1.05	0.00454	Soluble	-2.2	1.45	0.00629	Soluble	-3.69	0.0471	0.000204	Soluble	High	Yes	No	Yes	No	No	No	No	-6.86	0	0	0	0	0	0.55	0	0	1	3.21	none	none
ZINC000003872520	C8H10N2S	166.24	11	6	0.25	2	1	1	49.47	71	1.58	1.07	1.28	0.73	2.71	1.47	-1.82	2.54	0.0153	Very soluble	-2.15	1.17	0.00704	Soluble	-2.6	0.416	0.0025	Soluble	High	No	No	No	No	No	No	No	-6.55	0	0	0	0	1	0.55	0	1	1	1.63	none	none
ZINC000003872566	C32H39NO4	501.66	37	18	0.41	10	5	3	151.59	81	4.03	3.01	4.7	3.86	5.65	4.25	-4.55	0.0143	2.84e-05	Moderately soluble	-4.38	0.0211	4.21e-05	Moderately soluble	-8.1	3.96e-06	7.89e-09	Poorly soluble	High	No	Yes	No	No	No	Yes	No	-7.22	1	3	0	0	0	0.55	0	0	2	4.12	none	none
ZINC000003872605	C15H21F3N2O2	318.33	22	6	0.53	10	7	1	78.62	56.84	3.21	2.63	4.35	2.56	4.11	3.37	-3.01	0.309	0.000972	Soluble	-3.47	0.107	0.000336	Soluble	-5.29	0.00161	5.07e-06	Moderately soluble	High	Yes	No	No	Yes	No	Yes	No	-6.37	0	0	0	0	0	0.55	0	2	1	3	none	none
ZINC000003872738	C9H9Cl2N3O	246.09	15	6	0.11	3	2	2	60.34	81.47	1.27	2.03	1.34	2.11	1.99	1.75	-2.74	0.445	0.00181	Soluble	-3.37	0.105	0.000428	Soluble	-3.36	0.106	0.000433	Soluble	High	No	No	Yes	No	No	No	No	-6.36	0	0	0	0	0	0.55	0	2	1	2.1	none	none
ZINC000003872931	C25H28N6O	428.53	32	17	0.4	7	5	1	132.72	87.13	3.48	4.15	3.86	4.35	5.54	4.28	-5.04	0.00389	9.07e-06	Moderately soluble	-5.69	0.00088	2.05e-06	Moderately soluble	-8.61	1.04e-06	2.44e-09	Poorly soluble	High	No	Yes	Yes	Yes	Yes	Yes	Yes	-5.97	1	1	0	0	0	0.55	0	0	2	4.3	none	none
ZINC000003872952	C3H2ClF5O	184.49	10	0	1	3	6	0	22.71	9.23	1.38	2.06	4.45	1.71	2.67	2.46	-2.08	1.52	0.00825	Soluble	-1.88	2.42	0.0131	Very soluble	-1.78	3.07	0.0166	Soluble	High	Yes	No	No	No	No	No	No	-5.96	0	2	0	0	3	0.55	0	1	1	2.57	low	high
ZINC000003872994	C26H28Cl2N4O4	531.43	36	17	0.38	8	5	0	144.44	69.06	3.78	4.34	3.34	2.47	3.69	3.53	-5.69	0.00108	2.04e-06	Moderately soluble	-5.51	0.00166	3.13e-06	Moderately soluble	-7.2	3.37e-05	6.34e-08	Poorly soluble	High	Yes	No	No	Yes	Yes	Yes	Yes	-6.46	1	2	0	0	0	0.55	1	0	3	4.45	none	none
ZINC000003873160	C22H23ClN6O	422.91	30	22	0.27	8	5	2	117.11	92.51	2.59	4.29	4.11	3.36	4.94	3.86	-5.18	0.0028	6.62e-06	Moderately soluble	-5.95	0.000479	1.13e-06	Moderately soluble	-8.41	1.65e-06	3.91e-09	Poorly soluble	High	No	Yes	No	Yes	Yes	Yes	Yes	-5.83	0	0	0	0	0	0.56	0	0	3	3.45	none	none
ZINC000003873295	C18H13Cl4N3O	429.13	26	17	0.11	6	3	0	106.89	39.41	3.51	6.11	5.97	4.2	5.91	5.14	-6.44	0.000157	3.65e-07	Poorly soluble	-6.72	8.19e-05	1.91e-07	Poorly soluble	-8.45	1.53e-06	3.57e-09	Poorly soluble	High	No	No	Yes	Yes	Yes	No	No	-4.58	1	1	0	1	1	0.55	0	2	2	3.1	none	none
ZINC000003873296	C18H13Cl4N3O	429.13	26	17	0.11	6	3	0	106.89	39.41	3.41	6.11	5.97	4.2	5.91	5.12	-6.44	0.000157	3.65e-07	Poorly soluble	-6.72	8.19e-05	1.91e-07	Poorly soluble	-8.45	1.53e-06	3.57e-09	Poorly soluble	High	No	No	Yes	Yes	Yes	No	No	-4.58	1	1	0	1	1	0.55	0	2	2	3.1	none	none
ZINC000003873371	C18H15Cl3N2S	397.75	24	17	0.17	6	1	0	104.7	43.12	3.47	6.1	6.04	4.7	5.8	5.22	-6.28	0.00021	5.28e-07	Poorly soluble	-6.79	6.5e-05	1.63e-07	Poorly soluble	-8.18	2.6e-06	6.55e-09	Poorly soluble	High	No	Yes	Yes	Yes	Yes	Yes	Yes	-4.4	1	1	0	1	1	0.55	0	0	2	3.13	none	none
ZINC000003873832	C27H33N2O6S2+	545.69	37	12	0.3	9	6	2	147.33	131.75	-2.4	3.63	6.61	3.45	1.8	2.62	-5.16	0.00381	6.98e-06	Moderately soluble	-6.08	0.000449	8.23e-07	Poorly soluble	-6.68	0.000113	2.07e-07	Poorly soluble	Low	No	Yes	No	No	No	No	No	-7.05	1	3	0	2	0	0.56	1	3	3	4.81	high	low
ZINC000003873921	C18H15NO8S2	437.44	29	18	0.06	7	9	2	102.62	156.85	1.05	1.65	4.79	1.34	0.35	1.84	-3.59	0.113	0.000258	Soluble	-4.56	0.0121	2.77e-05	Moderately soluble	-5.18	0.00291	6.65e-06	Moderately soluble	Low	No	No	No	No	No	No	No	-7.8	0	0	1	1	1	0.11	0	1	1	2.76	none	none
ZINC000003873936	C26H31Cl2N5O3	532.46	36	17	0.46	8	6	0	146.84	64.88	4.38	4.84	3.59	3.36	3.81	4	-6.01	0.000518	9.73e-07	Poorly soluble	-5.94	0.000617	1.16e-06	Moderately soluble	-7.31	2.6e-05	4.89e-08	Poorly soluble	High	Yes	No	No	No	Yes	Yes	Yes	-6.11	1	2	0	0	0	0.55	1	0	3	4.67	none	none
ZINC000003874185	C17H16F6N2O	378.31	26	10	0.47	4	9	2	86.51	45.15	2.78	3.62	6.05	3.43	4.8	4.13	-4.49	0.0123	3.26e-05	Moderately soluble	-4.26	0.021	5.55e-05	Moderately soluble	-6.1	0.000303	8.02e-07	Poorly soluble	High	No	Yes	No	No	No	Yes	Yes	-6.04	0	1	0	1	0	0.55	0	0	2	3.25	none	high
ZINC000003874498	C12H10F3N3O4	317.22	22	6	0.33	3	7	1	77.26	95.23	1.86	2	2.84	1.43	0.16	1.66	-3.07	0.27	0.00085	Soluble	-3.63	0.075	0.000236	Soluble	-3.4	0.125	0.000394	Soluble	High	No	No	Yes	Yes	No	No	No	-6.82	0	0	0	0	0	0.55	0	3	0	2.33	none	none
ZINC000003874715	C22H22O8	414.41	30	12	0.41	4	8	1	103.85	92.68	2.91	2.01	2.08	1.43	2.9	2.27	-3.71	0.0812	0.000196	Soluble	-3.58	0.108	0.000261	Soluble	-4.75	0.00734	1.77e-05	Moderately soluble	High	No	No	No	No	No	Yes	Yes	-7.4	0	0	0	0	0	0.55	0	0	1	4.64	none	none
ZINC000003874950	C12H18N2O3	238.28	17	0	0.58	5	3	2	71.37	75.27	1.87	1.97	0.59	1.12	2.08	1.53	-2.23	1.41	0.00591	Soluble	-3.18	0.159	0.000667	Soluble	-3.24	0.138	0.000578	Soluble	High	No	No	No	No	No	No	No	-6.35	0	0	0	0	0	0.55	0	2	1	2.78	high	none
ZINC000003875259	C24H29N5O3	435.52	32	17	0.38	11	6	2	122.95	112.07	2.19	4.39	4.01	3.36	4.21	3.63	-4.97	0.00463	1.06e-05	Moderately soluble	-6.46	0.000151	3.47e-07	Poorly soluble	-6.95	4.88e-05	1.12e-07	Poorly soluble	High	No	No	No	Yes	Yes	No	Yes	-5.84	0	0	1	0	0	0.56	0	0	3	3.56	none	none
ZINC000003875332	C22H29FO5	392.46	28	0	0.73	2	6	3	101.96	94.83	2.29	1.94	2.32	1.62	2.58	2.15	-3.36	0.17	0.000433	Soluble	-3.56	0.109	0.000278	Soluble	-2.8	0.625	0.00159	Soluble	High	No	Yes	No	No	No	No	No	-7.32	0	0	0	0	0	0.55	0	0	1	5.47	none	none
ZINC000003875334	C23H30O6	402.48	29	0	0.74	4	6	1	106.31	97.74	2.7	2.1	2.56	1.64	3.55	2.51	-3.39	0.162	0.000403	Soluble	-3.78	0.0663	0.000165	Soluble	-3.95	0.0454	0.000113	Soluble	High	No	Yes	No	No	No	No	No	-7.26	0	0	0	0	0	0.55	1	0	1	5.09	high	high
ZINC000003875342	C19H30O5	338.44	24	6	0.68	13	5	0	93.76	46.15	4.65	4.75	3.57	1.88	5.19	4.01	-4.26	0.0187	5.52e-05	Moderately soluble	-5.45	0.0012	3.55e-06	Moderately soluble	-6.16	0.000233	6.89e-07	Poorly soluble	High	Yes	No	Yes	No	No	Yes	Yes	-4.99	0	0	1	0	0	0.55	0	0	2	3.51	none	none
ZINC000003875357	C21H26O5	358.43	26	0	0.67	2	5	2	96.1	91.67	2.09	1.46	1.77	1.21	2.65	1.84	-2.85	0.506	0.00141	Soluble	-2.99	0.366	0.00102	Soluble	-2.86	0.491	0.00137	Soluble	High	No	Yes	No	No	No	No	No	-7.45	0	0	0	0	0	0.55	0	0	1	5.13	none	high
ZINC000003875368	C8H6N4O5	238.16	17	5	0.12	3	6	1	62.8	120.73	0.14	-0.47	-0.69	-0.68	-1.6	-0.66	-1.04	21.7	0.0912	Very soluble	-1.6	6	0.0252	Very soluble	-1.09	19.4	0.0817	Soluble	High	No	No	No	No	No	No	No	-8.09	0	1	0	0	0	0.55	0	4	1	3.1	high	high
ZINC000003875392	C19H27NO3	317.42	23	6	0.63	4	4	0	95.4	38.77	3.47	2.95	2.53	2.21	3.54	2.94	-3.6	0.0806	0.000254	Soluble	-3.43	0.119	0.000374	Soluble	-4.56	0.00866	2.73e-05	Moderately soluble	High	Yes	No	No	No	No	Yes	No	-6.14	0	0	0	0	0	0.55	0	0	0	3.66	none	high
ZINC000003875393	C19H27NO3	317.42	23	6	0.63	4	4	0	95.4	38.77	3.4	2.95	2.53	2.21	3.54	2.93	-3.6	0.0806	0.000254	Soluble	-3.43	0.119	0.000374	Soluble	-4.56	0.00866	2.73e-05	Moderately soluble	High	Yes	No	No	No	No	Yes	No	-6.14	0	0	0	0	0	0.55	0	0	0	3.66	none	high
ZINC000003875439	C19H19N3O5S	401.44	28	11	0.37	5	6	2	105.73	138.04	2.23	2.38	1.51	1.56	1.59	1.85	-3.79	0.0653	0.000163	Soluble	-4.92	0.00483	1.2e-05	Moderately soluble	-4.23	0.0238	5.93e-05	Moderately soluble	High	No	Yes	No	No	No	No	No	-7.06	0	0	0	1	0	0.56	0	0	1	4.54	high	none
ZINC000003875483	C17H19NO4	301.34	22	6	0.59	0	5	2	82.98	70	2.11	0.83	0.36	0.91	1.82	1.21	-2.43	1.11	0.00369	Soluble	-1.88	3.95	0.0131	Very soluble	-2.87	0.409	0.00136	Soluble	High	No	Yes	No	No	No	Yes	No	-7.55	0	0	0	0	0	0.55	0	0	0	4.46	none	none
ZINC000003875484	C20H29FO3	336.44	24	0	0.85	0	4	2	91.45	57.53	2.62	2.13	3.75	3.05	3.55	3.02	-3.27	0.182	0.00054	Soluble	-2.97	0.361	0.00107	Soluble	-3.76	0.0587	0.000175	Soluble	High	Yes	Yes	No	No	No	No	No	-6.84	0	0	0	0	0	0.55	0	0	0	5.09	none	none
ZINC000003875560	C22H30O5	374.47	27	0	0.73	2	5	3	101.87	94.83	2.39	1.95	1.8	1.52	2.18	1.97	-3.26	0.207	0.000552	Soluble	-3.57	0.102	0.000272	Soluble	-2.31	1.82	0.00486	Soluble	High	No	Yes	No	No	No	No	No	-7.2	0	0	0	0	0	0.55	0	0	1	5.42	none	none
ZINC000003875980	C21H22N2O5S	414.47	29	10	0.38	6	5	2	114.08	121.24	2.39	2.87	2.1	2.25	2.15	2.35	-4.08	0.0347	8.37e-05	Moderately soluble	-5.08	0.00348	8.41e-06	Moderately soluble	-4.68	0.00872	2.1e-05	Moderately soluble	High	No	Yes	No	Yes	Yes	Yes	Yes	-6.79	0	0	0	0	0	0.56	0	0	1	4.29	high	high
ZINC000003876023	C24H32O4	384.51	28	0	0.75	4	4	0	109.06	52.6	4.21	4.3	4.51	4.4	4.14	4.31	-4.67	0.00824	2.14e-05	Moderately soluble	-5.12	0.00293	7.62e-06	Moderately soluble	-3.73	0.0718	0.000187	Soluble	High	Yes	No	No	No	Yes	No	Yes	-5.59	1	0	0	0	0	0.55	0	3	2	5.6	none	high
ZINC000003876068	C14H18N2O3	262.3	19	0	0.5	3	3	1	79.24	66.48	2.43	2.29	0.62	1.57	2.1	1.8	-2.71	0.51	0.00195	Soluble	-3.32	0.125	0.000475	Soluble	-2.58	0.684	0.00261	Soluble	High	No	No	No	No	Yes	No	No	-6.27	0	0	0	0	0	0.55	0	3	0	3.74	high	none
ZINC000003876069	C14H18N2O3	262.3	19	0	0.5	3	3	1	79.24	66.48	2.47	2.29	0.62	1.57	2.1	1.81	-2.71	0.51	0.00195	Soluble	-3.32	0.125	0.000475	Soluble	-2.58	0.684	0.00261	Soluble	High	No	No	No	No	Yes	No	No	-6.27	0	0	0	0	0	0.55	0	3	0	3.74	high	none
ZINC000003876136	C22H29FO5	392.46	28	0	0.73	2	6	3	101.96	94.83	2.23	1.94	2.32	1.62	2.58	2.14	-3.36	0.17	0.000433	Soluble	-3.56	0.109	0.000278	Soluble	-2.8	0.625	0.00159	Soluble	High	No	Yes	No	No	No	No	No	-7.32	0	0	0	0	0	0.55	0	0	1	5.47	none	none
ZINC000003876186	C18H22O5S	350.43	24	6	0.61	2	5	1	90.26	89.05	1.77	2.54	4.37	2.74	2.16	2.72	-3.67	0.0756	0.000216	Soluble	-4.06	0.0307	8.77e-05	Moderately soluble	-4.07	0.0299	8.53e-05	Moderately soluble	High	No	Yes	No	Yes	No	No	No	-6.63	0	0	0	0	0	0.56	0	1	1	4.02	none	none
ZINC000003881640	C23H30O4	370.48	27	0	0.7	3	4	0	104.47	60.44	3.16	3.23	4.19	3.29	4.05	3.58	-3.97	0.0393	0.000106	Soluble	-4.17	0.0249	6.73e-05	Moderately soluble	-4.17	0.0248	6.7e-05	Moderately soluble	High	Yes	No	No	No	Yes	No	No	-6.27	0	0	0	0	0	0.55	0	0	1	5.09	none	none
ZINC000003881958	C22H27NO2	337.46	25	5	0.68	0	3	1	98.86	46.26	3.34	3.7	4.19	3.97	4.27	3.89	-4.41	0.0131	3.88e-05	Moderately soluble	-4.36	0.0147	4.34e-05	Moderately soluble	-4.67	0.00718	2.13e-05	Moderately soluble	High	Yes	Yes	Yes	No	Yes	No	No	-5.73	0	0	0	0	0	0.55	0	1	1	5.5	none	none
ZINC000003882036	C21H27FO6	394.43	28	0	0.71	2	7	4	98.31	115.06	1.68	1.16	1.04	0.59	1.58	1.21	-2.88	0.515	0.00131	Soluble	-3.17	0.266	0.000674	Soluble	-1.83	5.78	0.0147	Soluble	High	No	Yes	No	No	No	No	No	-7.88	0	0	0	0	0	0.55	0	0	1	5.46	none	none
ZINC000003913937	C23H27N5O7S	517.55	36	6	0.48	9	7	3	138.8	181.73	0.81	0.5	-1.71	-0.11	-0.69	-0.24	-2.89	0.662	0.00128	Soluble	-3.89	0.0672	0.00013	Soluble	-2.76	0.895	0.00173	Soluble	Low	No	Yes	No	No	No	No	No	-9.1	2	3	1	1	1	0.11	0	1	2	4.91	none	none
[truncated: 718 more rows]
[truncated: 4 more columns]
