# Supplementary material for: In Silico Screening of Drugs That Target Different Forms of E Protein for Potential Treatment of COVID-19
Source: Pharmaceuticals (Basel). 2023 Feb 14;16(2):296. doi: 10.3390/ph16020296 (PMC9958997; doi:10.3390/ph16020296)
Supplement: Supplementary file 1 [file pharmaceuticals-16-00296-s001.zip › no-world_fda_ADMET.xlsx]

## Sheet: no-world_fda_2_ADMET
Molecule	Formula	MW	#Heavy atoms	#Aromatic heavy atoms	Fraction Csp3	#Rotatable bonds	#H-bond acceptors	#H-bond donors	MR	TPSA	iLOGP	XLOGP3	WLOGP	MLOGP	Silicos-IT Log P	Consensus Log P	ESOL Log S	ESOL Solubility (mg/ml)	ESOL Solubility (mol/l)	ESOL Class	Ali Log S	Ali Solubility (mg/ml)	Ali Solubility (mol/l)	Ali Class	Silicos-IT LogSw	Silicos-IT Solubility (mg/ml)	Silicos-IT Solubility (mol/l)	Silicos-IT class	GI absorption	BBB permeant	Pgp substrate	CYP1A2 inhibitor	CYP2C19 inhibitor	CYP2C9 inhibitor	CYP2D6 inhibitor	CYP3A4 inhibitor	log Kp (cm/s)	Lipinski #violations	Ghose #violations	Veber #violations	Egan #violations	Muegge #violations	Bioavailability Score	PAINS #alerts	Brenk #alerts	Leadlikeness #violations	Synthetic Accessibility	Mutagenic	Tumorigenic
ZINC000040165230	C25H40O8	468.58	33	0	0.96	3	8	5	119.79	136.68	1.03	2.81	1.67	1.26	0.4	1.43	-4.32	0.0226	4.81e-05	Moderately soluble	-5.34	0.00215	4.6e-06	Moderately soluble	-0.61	115	0.245	Soluble	High	No	Yes	No	No	No	No	No	-7.16	0	1	0	1	0	0.56	0	1	1	6.48	none	none
ZINC000040165238	C34H52O7	572.77	41	0	0.74	8	7	4	162.37	116.45	1.03	2.81	5.56	1.26	0.4	1.43	-4.32	0.0226	4.81e-05	Moderately soluble	-5.34	0.00215	4.6e-06	Moderately soluble	-0.61	115	0.245	Soluble	High	No	Yes	No	No	No	No	No	-7.16	0	1	0	1	0	0.56	0	1	1	6.48	none	none
ZINC000040165240	C34H52O7	572.77	41	0	0.74	8	7	4	162.37	116.45	1.03	2.81	5.56	1.26	0.4	1.43	-4.32	0.0226	4.81e-05	Moderately soluble	-5.34	0.00215	4.6e-06	Moderately soluble	-0.61	115	0.245	Soluble	High	No	Yes	No	No	No	No	No	-7.16	0	1	0	1	0	0.56	0	1	1	6.48	none	none
ZINC000040165231	C25H40O8	468.58	33	0	0.96	3	8	5	119.79	136.68	1.62	2.81	1.67	1.26	0.4	1.55	-4.32	0.0226	4.81e-05	Moderately soluble	-5.34	0.00215	4.6e-06	Moderately soluble	-0.61	115	0.245	Soluble	High	No	Yes	No	No	No	No	No	-7.16	0	1	0	1	0	0.56	0	1	1	6.48	none	none
ZINC000040165241	C34H52O7	572.77	41	0	0.74	8	7	4	162.37	116.45	1.62	2.81	5.56	1.26	0.4	1.55	-4.32	0.0226	4.81e-05	Moderately soluble	-5.34	0.00215	4.6e-06	Moderately soluble	-0.61	115	0.245	Soluble	High	No	Yes	No	No	No	No	No	-7.16	0	1	0	1	0	0.56	0	1	1	6.48	none	none
ZINC000040165228	C25H40O8	468.58	33	0	0.96	3	8	5	119.79	136.68	2.5	2.81	1.67	1.26	0.4	1.73	-4.32	0.0226	4.81e-05	Moderately soluble	-5.34	0.00215	4.6e-06	Moderately soluble	-0.61	115	0.245	Soluble	High	No	Yes	No	No	No	No	No	-7.16	0	1	0	1	0	0.56	0	1	1	6.48	none	none
ZINC000040165229	C25H40O8	468.58	33	0	0.96	3	8	5	119.79	136.68	2.86	2.81	1.67	1.26	0.4	1.8	-4.32	0.0226	4.81e-05	Moderately soluble	-5.34	0.00215	4.6e-06	Moderately soluble	-0.61	115	0.245	Soluble	High	No	Yes	No	No	No	No	No	-7.16	0	1	0	1	0	0.56	0	1	1	6.48	none	none
ZINC000040165258	C25H40O8	468.58	33	0	0.96	3	8	5	119.79	136.68	2.92	2.81	1.67	1.26	0.4	1.81	-4.32	0.0226	4.81e-05	Moderately soluble	-5.34	0.00215	4.6e-06	Moderately soluble	-0.61	115	0.245	Soluble	High	No	Yes	No	No	No	No	No	-7.16	0	1	0	1	0	0.56	0	1	1	6.48	none	none
ZINC000008618002	C28H44O2	412.65	30	0	0.71	5	2	2	130.54	40.46	4.8	6.31	6.61	5.31	6.62	5.93	-6.04	0.000373	9.04e-07	Poorly soluble	-6.95	4.64e-05	1.13e-07	Poorly soluble	-4.49	0.0134	3.24e-05	Moderately soluble	High	No	No	No	No	Yes	No	Yes	-4.34	1	3	0	1	1	0.55	0	1	2	6.42	none	none
ZINC000040165247	C25H36O8	464.55	33	0	0.84	3	8	4	118.35	133.52	2.63	1.88	1.8	1.06	0.97	1.67	-3.71	0.0913	0.000197	Soluble	-4.31	0.023	4.94e-05	Moderately soluble	-1.29	23.8	0.0512	Soluble	High	No	Yes	No	No	No	No	No	-7.8	0	0	0	1	0	0.56	0	1	1	6.42	none	none
ZINC000238730523	C29H41NO4	467.64	34	6	0.79	5	5	2	136.8	62.16	0	4.56	3.83	3.58	4.38	3.27	-5.41	0.00181	3.87e-06	Moderately soluble	-5.59	0.00121	2.58e-06	Moderately soluble	-5.1	0.00374	8e-06	Moderately soluble	High	Yes	Yes	No	Yes	No	No	No	-5.92	0	2	0	0	0	0.55	0	0	2	6.36	none	none
ZINC000040165209	C25H40O8	468.58	33	0	0.96	3	8	5	119.38	136.68	2.24	2.6	1.1	1.26	0.4	1.52	-4.19	0.0306	6.53e-05	Moderately soluble	-5.12	0.00356	7.59e-06	Moderately soluble	-0.61	115	0.245	Soluble	High	No	Yes	No	No	No	No	No	-7.31	0	1	0	1	0	0.55	0	0	1	6.33	none	none
ZINC000257526033	C25H36O9	480.55	34	0	0.88	3	9	4	119.03	150.59	1.97	1.08	1.05	0.28	0.68	1.01	-3.3	0.24	0.000499	Soluble	-3.83	0.0704	0.000146	Soluble	-1.18	31.7	0.0659	Soluble	Low	No	Yes	No	No	No	No	No	-8.46	0	1	1	1	1	0.11	0	1	1	6.32	none	none
ZINC000257526031	C25H36O9	480.55	34	0	0.88	3	9	4	119.03	150.59	2.04	1.08	1.05	0.28	0.68	1.03	-3.3	0.24	0.000499	Soluble	-3.83	0.0704	0.000146	Soluble	-1.18	31.7	0.0659	Soluble	Low	No	Yes	No	No	No	No	No	-8.46	0	1	1	1	1	0.11	0	1	1	6.32	none	none
ZINC000118915340	C25H36O9	480.55	34	0	0.88	3	9	4	119.03	150.59	2.12	1.08	1.05	0.28	0.68	1.04	-3.3	0.24	0.000499	Soluble	-3.83	0.0704	0.000146	Soluble	-1.18	31.7	0.0659	Soluble	Low	No	Yes	No	No	No	No	No	-8.46	0	1	1	1	1	0.11	0	1	1	6.32	none	none
ZINC000118915343	C25H36O9	480.55	34	0	0.88	3	9	4	119.03	150.59	2.11	1.08	1.05	0.28	0.68	1.04	-3.3	0.24	0.000499	Soluble	-3.83	0.0704	0.000146	Soluble	-1.18	31.7	0.0659	Soluble	Low	No	Yes	No	No	No	No	No	-8.46	0	1	1	1	1	0.11	0	1	1	6.32	none	none
ZINC000118915341	C25H36O9	480.55	34	0	0.88	3	9	4	119.03	150.59	2.26	1.08	1.05	0.28	0.68	1.07	-3.3	0.24	0.000499	Soluble	-3.83	0.0704	0.000146	Soluble	-1.18	31.7	0.0659	Soluble	Low	No	Yes	No	No	No	No	No	-8.46	0	1	1	1	1	0.11	0	1	1	6.32	none	none
ZINC000004095717	C29H50O	414.71	30	0	0.93	6	1	1	133.23	20.23	5.05	9.34	8.02	6.73	7.04	7.24	-7.9	5.23e-06	1.26e-08	Poorly soluble	-9.67	8.9e-08	2.15e-10	Poorly soluble	-6.19	0.000269	6.49e-07	Poorly soluble	Low	No	No	No	No	No	No	No	-2.2	1	3	0	1	2	0.55	0	1	2	6.3	none	none
ZINC000085537089	C46H58ClN5O8	844.43	60	21	0.46	26	10	1	240.18	139.72	6.44	7.31	5.4	3.32	7.72	6.04	-8.22	5.04e-06	5.97e-09	Poorly soluble	-10.07	7.17e-08	8.49e-11	Insoluble	-12.03	7.97e-10	9.44e-13	Insoluble	Low	No	Yes	No	No	No	No	Yes	-6.26	2	3	1	1	3	0.17	0	1	3	6.3	none	none
ZINC000085537091	C46H58ClN5O8	844.43	60	21	0.46	26	10	1	240.18	139.72	7.24	7.31	5.4	3.32	7.72	6.2	-8.22	5.04e-06	5.97e-09	Poorly soluble	-10.07	7.17e-08	8.49e-11	Insoluble	-12.03	7.97e-10	9.44e-13	Insoluble	Low	No	Yes	No	No	No	No	Yes	-6.26	2	3	1	1	3	0.17	0	1	3	6.3	none	none
ZINC000003992480	C36H53N7O6	679.85	49	6	0.72	19	8	4	186.74	179.56	4.36	4.2	2	-0.07	3.31	2.76	-5.54	0.00197	2.9e-06	Moderately soluble	-7.68	1.42e-05	2.09e-08	Poorly soluble	-6.31	0.000333	4.9e-07	Poorly soluble	Low	No	Yes	No	No	No	No	Yes	-7.47	2	3	2	1	3	0.17	0	1	3	6.26	none	none
ZINC000257459143	C30H50O5	490.72	35	0	0.9	5	5	4	141.61	97.99	3.4	6.15	5.42	4.14	4.59	4.74	-6.43	0.000184	3.74e-07	Poorly soluble	-7.99	5.01e-06	1.02e-08	Poorly soluble	-4.08	0.0412	8.39e-05	Moderately soluble	High	No	Yes	No	No	No	No	No	-4.93	0	3	0	0	1	0.56	0	1	2	6.22	none	none
ZINC000257459140	C30H50O5	490.72	35	0	0.9	5	5	4	141.61	97.99	3.56	6.15	5.42	4.14	4.59	4.77	-6.43	0.000184	3.74e-07	Poorly soluble	-7.99	5.01e-06	1.02e-08	Poorly soluble	-4.08	0.0412	8.39e-05	Moderately soluble	High	No	Yes	No	No	No	No	No	-4.93	0	3	0	0	1	0.56	0	1	2	6.22	none	none
ZINC000257459141	C30H50O5	490.72	35	0	0.9	5	5	4	141.61	97.99	3.64	6.15	5.42	4.14	4.59	4.79	-6.43	0.000184	3.74e-07	Poorly soluble	-7.99	5.01e-06	1.02e-08	Poorly soluble	-4.08	0.0412	8.39e-05	Moderately soluble	High	No	Yes	No	No	No	No	No	-4.93	0	3	0	0	1	0.56	0	1	2	6.22	none	none
ZINC000257459142	C30H50O5	490.72	35	0	0.9	5	5	4	141.61	97.99	3.86	6.15	5.42	4.14	4.59	4.83	-6.43	0.000184	3.74e-07	Poorly soluble	-7.99	5.01e-06	1.02e-08	Poorly soluble	-4.08	0.0412	8.39e-05	Moderately soluble	High	No	Yes	No	No	No	No	No	-4.93	0	3	0	0	1	0.56	0	1	2	6.22	none	none
ZINC000004096712	C29H48O	412.69	30	0	0.86	5	1	1	132.75	20.23	5.08	8.56	7.8	6.62	6.86	6.98	-7.46	1.43e-05	3.46e-08	Poorly soluble	-8.86	5.71e-07	1.38e-09	Poorly soluble	-5.47	0.0014	3.39e-06	Moderately soluble	Low	No	No	No	No	Yes	No	No	-2.74	1	3	0	1	2	0.55	0	1	2	6.21	none	none
ZINC000004654793	C27H40O3	412.6	30	0	0.7	5	3	3	124.78	60.69	5.11	7.42	5.03	6.24	7.51	6.78	-6.64	9.01e-05	2.27e-07	Poorly soluble	-7.68	8.37e-06	2.11e-08	Poorly soluble	-5.31	0.00195	4.91e-06	Moderately soluble	Low	No	No	No	No	Yes	No	No	-3.45	1	2	0	1	2	0.55	0	1	2	6.21	none	none
ZINC000261494585	C25H34O7	446.53	32	0	0.76	4	7	3	116.34	113.29	2.71	1.25	1.69	0.94	2.02	1.72	-3.13	0.329	0.000738	Soluble	-3.23	0.265	0.000592	Soluble	-2.35	1.99	0.00446	Soluble	High	No	Yes	No	No	No	No	No	-8.14	0	0	0	0	0	0.55	0	0	1	6.21	none	none
ZINC000261494584	C25H34O7	446.53	32	0	0.76	4	7	3	116.34	113.29	2.75	1.25	1.69	0.94	2.02	1.73	-3.13	0.329	0.000738	Soluble	-3.23	0.265	0.000592	Soluble	-2.35	1.99	0.00446	Soluble	High	No	Yes	No	No	No	No	No	-8.14	0	0	0	0	0	0.55	0	0	1	6.21	none	none
ZINC000022060374	C25H34O7	446.53	32	0	0.76	4	7	3	116.34	113.29	2.74	1.25	1.69	0.94	2.02	1.73	-3.13	0.329	0.000738	Soluble	-3.23	0.265	0.000592	Soluble	-2.35	1.99	0.00446	Soluble	High	No	Yes	No	No	No	No	No	-8.14	0	0	0	0	0	0.55	0	0	1	6.21	none	none
ZINC000118915226	C25H34O7	446.53	32	0	0.76	4	7	3	116.34	113.29	2.74	1.25	1.69	0.94	2.02	1.73	-3.13	0.329	0.000738	Soluble	-3.23	0.265	0.000592	Soluble	-2.35	1.99	0.00446	Soluble	High	No	Yes	No	No	No	No	No	-8.14	0	0	0	0	0	0.55	0	0	1	6.21	none	none
ZINC000038841038	C25H34O7	446.53	32	0	0.76	4	7	3	116.34	113.29	2.83	1.25	1.69	0.94	2.02	1.75	-3.13	0.329	0.000738	Soluble	-3.23	0.265	0.000592	Soluble	-2.35	1.99	0.00446	Soluble	High	No	Yes	No	No	No	No	No	-8.14	0	0	0	0	0	0.55	0	0	1	6.21	none	none
ZINC000261494586	C25H34O7	446.53	32	0	0.76	4	7	3	116.34	113.29	2.88	1.25	1.69	0.94	2.02	1.76	-3.13	0.329	0.000738	Soluble	-3.23	0.265	0.000592	Soluble	-2.35	1.99	0.00446	Soluble	High	No	Yes	No	No	No	No	No	-8.14	0	0	0	0	0	0.55	0	0	1	6.21	none	none
ZINC000118915225	C25H34O7	446.53	32	0	0.76	4	7	3	116.34	113.29	2.9	1.25	1.69	0.94	2.02	1.76	-3.13	0.329	0.000738	Soluble	-3.23	0.265	0.000592	Soluble	-2.35	1.99	0.00446	Soluble	High	No	Yes	No	No	No	No	No	-8.14	0	0	0	0	0	0.55	0	0	1	6.21	none	none
ZINC000022060377	C25H34O7	446.53	32	0	0.76	4	7	3	116.34	113.29	2.91	1.25	1.69	0.94	2.02	1.76	-3.13	0.329	0.000738	Soluble	-3.23	0.265	0.000592	Soluble	-2.35	1.99	0.00446	Soluble	High	No	Yes	No	No	No	No	No	-8.14	0	0	0	0	0	0.55	0	0	1	6.21	none	none
ZINC000095618870	C24H34O5S	434.59	30	0	0.96	1	5	1	114.02	89.05	0.92	3.89	5.15	4.47	2.36	3.36	-4.92	0.00524	1.2e-05	Moderately soluble	-5.46	0.00151	3.48e-06	Moderately soluble	-3.5	0.136	0.000313	Soluble	High	No	Yes	No	No	No	No	No	-6.19	1	0	0	0	0	0.56	0	1	2	6.16	none	none
ZINC000261494696	C24H34O5S	434.59	30	0	0.96	1	5	1	114.02	89.05	1.2	3.89	5.15	4.47	2.36	3.41	-4.92	0.00524	1.2e-05	Moderately soluble	-5.46	0.00151	3.48e-06	Moderately soluble	-3.5	0.136	0.000313	Soluble	High	No	Yes	No	No	No	No	No	-6.19	1	0	0	0	0	0.56	0	1	2	6.16	none	none
ZINC000118915229	C24H34O5S	434.59	30	0	0.96	1	5	1	114.02	89.05	1.31	3.89	5.15	4.47	2.36	3.44	-4.92	0.00524	1.2e-05	Moderately soluble	-5.46	0.00151	3.48e-06	Moderately soluble	-3.5	0.136	0.000313	Soluble	High	No	Yes	No	No	No	No	No	-6.19	1	0	0	0	0	0.56	0	1	2	6.16	none	none
ZINC000118915227	C24H34O5S	434.59	30	0	0.96	1	5	1	114.02	89.05	2.09	3.89	5.15	4.47	2.36	3.59	-4.92	0.00524	1.2e-05	Moderately soluble	-5.46	0.00151	3.48e-06	Moderately soluble	-3.5	0.136	0.000313	Soluble	High	No	Yes	No	No	No	No	No	-6.19	1	0	0	0	0	0.56	0	1	2	6.16	none	none
ZINC000118915230	C24H34O5S	434.59	30	0	0.96	1	5	1	114.02	89.05	2.22	3.89	5.15	4.47	2.36	3.62	-4.92	0.00524	1.2e-05	Moderately soluble	-5.46	0.00151	3.48e-06	Moderately soluble	-3.5	0.136	0.000313	Soluble	High	No	Yes	No	No	No	No	No	-6.19	1	0	0	0	0	0.56	0	1	2	6.16	none	none
ZINC000261494697	C24H34O5S	434.59	30	0	0.96	1	5	1	114.02	89.05	2.3	3.89	5.15	4.47	2.36	3.63	-4.92	0.00524	1.2e-05	Moderately soluble	-5.46	0.00151	3.48e-06	Moderately soluble	-3.5	0.136	0.000313	Soluble	High	No	Yes	No	No	No	No	No	-6.19	1	0	0	0	0	0.56	0	1	2	6.16	none	none
ZINC000118915228	C24H34O5S	434.59	30	0	0.96	1	5	1	114.02	89.05	2.35	3.89	5.15	4.47	2.36	3.64	-4.92	0.00524	1.2e-05	Moderately soluble	-5.46	0.00151	3.48e-06	Moderately soluble	-3.5	0.136	0.000313	Soluble	High	No	Yes	No	No	No	No	No	-6.19	1	0	0	0	0	0.56	0	1	2	6.16	none	none
ZINC000029391220	C26H42O4	418.61	30	0	0.77	6	4	3	123.68	69.92	4.29	3.48	4.69	3.27	4.94	4.14	-4.23	0.0245	5.86e-05	Moderately soluble	-4.63	0.0098	2.34e-05	Moderately soluble	-3.93	0.0487	0.000116	Soluble	High	Yes	Yes	No	No	No	No	No	-6.38	0	1	0	0	0	0.55	0	0	1	6.12	none	none
ZINC000004217406	C33H50N4O6S	630.84	44	11	0.67	18	7	5	171.7	169.86	2.93	2.93	4.11	1.35	4.84	3.23	-4.59	0.0161	2.55e-05	Moderately soluble	-6.16	0.000438	6.94e-07	Poorly soluble	-7.29	3.22e-05	5.11e-08	Poorly soluble	Low	No	Yes	No	No	No	No	Yes	-8.07	1	3	2	1	3	0.55	0	0	2	6.1	none	none
ZINC000014879963	C33H50N4O6S	630.84	44	11	0.67	18	7	5	171.7	169.86	3.11	2.93	4.11	1.35	4.84	3.27	-4.59	0.0161	2.55e-05	Moderately soluble	-6.16	0.000438	6.94e-07	Poorly soluble	-7.29	3.22e-05	5.11e-08	Poorly soluble	Low	No	Yes	No	No	No	No	Yes	-8.07	1	3	2	1	3	0.55	0	0	2	6.1	none	none
ZINC000019203131	C30H46O4	470.68	34	0	0.87	1	4	2	136.85	74.6	3.46	5.49	6.41	4.87	5.55	5.16	-6.15	0.000332	7.06e-07	Poorly soluble	-6.81	7.21e-05	1.53e-07	Poorly soluble	-6	0.000475	1.01e-06	Moderately soluble	High	No	Yes	No	No	No	No	No	-5.27	1	3	0	1	1	0.85	0	0	2	6.08	none	none
ZINC000019203134	C30H46O4	470.68	34	0	0.87	1	4	2	136.85	74.6	3.48	5.49	6.41	4.87	5.55	5.16	-6.15	0.000332	7.06e-07	Poorly soluble	-6.81	7.21e-05	1.53e-07	Poorly soluble	-6	0.000475	1.01e-06	Moderately soluble	High	No	Yes	No	No	No	No	No	-5.27	1	3	0	1	1	0.85	0	0	2	6.08	none	none
ZINC000019203128	C30H46O4	470.68	34	0	0.87	1	4	2	136.85	74.6	3.5	5.49	6.41	4.87	5.55	5.16	-6.15	0.000332	7.06e-07	Poorly soluble	-6.81	7.21e-05	1.53e-07	Poorly soluble	-6	0.000475	1.01e-06	Moderately soluble	High	No	Yes	No	No	No	No	No	-5.27	1	3	0	1	1	0.85	0	0	2	6.08	none	none
ZINC000003977868	C30H46O4	470.68	34	0	0.87	1	4	2	136.85	74.6	3.52	5.49	6.41	4.87	5.55	5.17	-6.15	0.000332	7.06e-07	Poorly soluble	-6.81	7.21e-05	1.53e-07	Poorly soluble	-6	0.000475	1.01e-06	Moderately soluble	High	No	Yes	No	No	No	No	No	-5.27	1	3	0	1	1	0.85	0	0	2	6.08	none	none
ZINC000095618880	C33H30Cl2N4O7	665.52	46	26	0.24	8	9	5	173.34	158.66	3.43	5.26	4.43	2.1	3.66	3.77	-7.17	4.5e-05	6.76e-08	Poorly soluble	-8.34	3.03e-06	4.56e-09	Poorly soluble	-8.36	2.9e-06	4.36e-09	Poorly soluble	Low	No	Yes	No	No	No	No	No	-6.63	2	3	1	1	3	0.11	0	1	3	6.07	none	none
ZINC000095618882	C33H30Cl2N4O7	665.52	46	26	0.24	8	9	5	173.34	158.66	3.52	5.26	4.43	2.1	3.66	3.79	-7.17	4.5e-05	6.76e-08	Poorly soluble	-8.34	3.03e-06	4.56e-09	Poorly soluble	-8.36	2.9e-06	4.36e-09	Poorly soluble	Low	No	Yes	No	No	No	No	No	-6.63	2	3	1	1	3	0.11	0	1	3	6.07	none	none
ZINC000095618881	C33H30Cl2N4O7	665.52	46	26	0.24	8	9	5	173.34	158.66	3.75	5.26	4.43	2.1	3.66	3.84	-7.17	4.5e-05	6.76e-08	Poorly soluble	-8.34	3.03e-06	4.56e-09	Poorly soluble	-8.36	2.9e-06	4.36e-09	Poorly soluble	Low	No	Yes	No	No	No	No	No	-6.63	2	3	1	1	3	0.11	0	1	3	6.07	none	none
ZINC000095618883	C33H30Cl2N4O7	665.52	46	26	0.24	8	9	5	173.34	158.66	3.93	5.26	4.43	2.1	3.66	3.88	-7.17	4.5e-05	6.76e-08	Poorly soluble	-8.34	3.03e-06	4.56e-09	Poorly soluble	-8.36	2.9e-06	4.36e-09	Poorly soluble	Low	No	Yes	No	No	No	No	No	-6.63	2	3	1	1	3	0.11	0	1	3	6.07	none	none
ZINC000006031944	C25H35NO4	413.55	30	6	0.76	3	5	3	119.63	70.95	3.12	3.47	2.91	2.78	3.96	3.25	-4.54	0.0119	2.88e-05	Moderately soluble	-4.64	0.00943	2.28e-05	Moderately soluble	-5.31	0.00202	4.89e-06	Moderately soluble	High	Yes	Yes	No	No	No	No	No	-6.36	0	0	0	0	0	0.55	0	0	1	5.99	none	none
ZINC000003875383	C27H46O	386.65	28	0	0.93	5	1	1	123.61	20.23	4.89	8.72	7.39	6.34	6.4	6.75	-7.4	1.54e-05	3.97e-08	Poorly soluble	-9.02	3.65e-07	9.45e-10	Poorly soluble	-5.78	0.000648	1.67e-06	Moderately soluble	Low	No	No	No	No	Yes	No	No	-2.47	1	2	0	1	2	0.55	0	1	2	5.98	none	none
ZINC000095618821	C30H42N4O4	522.68	38	12	0.53	10	8	5	159.95	120.91	4.24	2.76	2.15	2.04	4.06	3.05	-4.39	0.0211	4.04e-05	Moderately soluble	-4.95	0.00581	1.11e-05	Moderately soluble	-5.75	0.000923	1.77e-06	Moderately soluble	High	No	Yes	No	No	No	No	No	-7.53	1	3	0	0	0	0.55	0	2	2	5.98	none	none
ZINC000003833877	C25H40O6	436.58	31	0	0.76	11	6	3	122.23	104.06	3.66	4.47	4.11	2.96	3.42	3.73	-4.64	0.0101	2.31e-05	Moderately soluble	-6.37	0.000184	4.22e-07	Poorly soluble	-2.69	0.883	0.00202	Soluble	High	No	Yes	No	No	No	No	Yes	-5.79	0	1	1	0	0	0.56	0	0	3	5.93	none	none
ZINC000077301904	C28H31ClN6O7	599.03	42	22	0.39	10	11	5	150.27	188.87	2.97	2.96	1.33	1.12	1.31	1.94	-5.15	0.00428	7.14e-06	Moderately soluble	-6.59	0.000154	2.58e-07	Poorly soluble	-5	0.00592	9.89e-06	Moderately soluble	Low	No	No	No	No	No	No	Yes	-7.85	2	3	1	1	2	0.11	0	0	2	5.85	none	none
ZINC000097975981	C26H45NO6S	499.7	34	0	0.96	8	6	4	133.98	132.31	2.37	1.72	4.48	2.86	2.32	2.75	-3.49	0.16	0.000321	Soluble	-4.11	0.0384	7.68e-05	Moderately soluble	-3.81	0.0772	0.000155	Soluble	Low	No	Yes	No	No	No	No	Yes	-8.13	0	3	0	1	0	0.56	0	1	2	5.83	none	none
ZINC000003914813	C26H45NO6S	499.7	34	0	0.96	8	6	4	133.98	132.31	2.53	1.72	4.48	2.86	2.32	2.78	-3.49	0.16	0.000321	Soluble	-4.11	0.0384	7.68e-05	Moderately soluble	-3.81	0.0772	0.000155	Soluble	Low	No	Yes	No	No	No	No	Yes	-8.13	0	3	0	1	0	0.56	0	1	2	5.83	none	none
ZINC000006845076	C40H56	536.87	40	0	0.45	10	0	0	184.43	0	2.53	1.72	12.61	2.86	2.32	2.78	-3.49	0.16	0.000321	Soluble	-4.11	0.0384	7.68e-05	Moderately soluble	-3.81	0.0772	0.000155	Soluble	Low	No	Yes	No	No	No	No	Yes	-8.13	0	3	0	1	0	0.56	0	1	2	5.83	none	none
ZINC000150338506	C42H30N6O12	810.72	60	36	0.14	18	18	0	200.41	235.14	3.55	3.27	3.72	-0.06	2.77	2.65	-6.18	0.000532	6.57e-07	Poorly soluble	-7.88	1.06e-05	1.31e-08	Poorly soluble	-10.55	2.28e-08	2.82e-11	Insoluble	Low	No	Yes	No	No	Yes	No	Yes	-8.92	2	3	2	1	4	0.17	0	1	2	5.79	none	none
ZINC000038611810	C25H32F2O6	466.51	33	0	0.72	6	8	2	116.55	100.9	2.59	1.26	3.79	2.27	3.79	2.74	-3.13	0.346	0.000741	Soluble	-2.98	0.491	0.00105	Soluble	-4.08	0.0388	8.32e-05	Moderately soluble	High	No	Yes	No	No	No	No	Yes	-8.25	0	0	0	0	0	0.55	0	0	1	5.78	none	none
ZINC000072131126	C30H51N2O3+	487.74	35	0	0.93	4	4	2	150.73	52.93	1.34	4.45	3.08	-0.25	0.81	1.88	-5.4	0.00193	3.95e-06	Moderately soluble	-5.28	0.00256	5.24e-06	Moderately soluble	-4.39	0.0199	4.08e-05	Moderately soluble	High	Yes	Yes	No	No	No	No	No	-6.12	0	3	0	0	0	0.55	0	2	2	5.74	none	none
ZINC000004097439	C22H27F3O4S	444.51	30	0	0.73	3	7	2	108.49	99.9	2.64	3.19	4.73	2.67	3.6	3.37	-4.41	0.0174	3.91e-05	Moderately soluble	-4.96	0.00488	1.1e-05	Moderately soluble	-3.76	0.0767	0.000173	Soluble	High	No	Yes	No	No	No	No	Yes	-6.75	0	0	0	0	0	0.55	0	1	1	5.73	none	none
ZINC000004097438	C22H27F3O4S	444.51	30	0	0.73	3	7	2	108.49	99.9	2.82	3.19	4.73	2.67	3.6	3.4	-4.41	0.0174	3.91e-05	Moderately soluble	-4.96	0.00488	1.1e-05	Moderately soluble	-3.76	0.0767	0.000173	Soluble	High	No	Yes	No	No	No	No	Yes	-6.75	0	0	0	0	0	0.55	0	1	1	5.73	none	none
ZINC000095618806	C22H29FO6	408.46	29	0	0.73	2	7	4	103.12	115.06	1.83	0.91	1.29	0.81	1.69	1.31	-2.81	0.627	0.00154	Soluble	-2.91	0.5	0.00123	Soluble	-1.98	4.3	0.0105	Soluble	High	No	Yes	No	No	No	No	No	-8.15	0	0	0	0	0	0.55	0	0	1	5.7	none	none
ZINC000095618807	C22H29FO6	408.46	29	0	0.73	2	7	4	103.12	115.06	1.87	0.91	1.29	0.81	1.69	1.31	-2.81	0.627	0.00154	Soluble	-2.91	0.5	0.00123	Soluble	-1.98	4.3	0.0105	Soluble	High	No	Yes	No	No	No	No	No	-8.15	0	0	0	0	0	0.55	0	0	1	5.7	none	none
ZINC000095618805	C22H29FO6	408.46	29	0	0.73	2	7	4	103.12	115.06	1.99	0.91	1.29	0.81	1.69	1.34	-2.81	0.627	0.00154	Soluble	-2.91	0.5	0.00123	Soluble	-1.98	4.3	0.0105	Soluble	High	No	Yes	No	No	No	No	No	-8.15	0	0	0	0	0	0.55	0	0	1	5.7	none	none
ZINC000005735960	C22H29FO6	408.46	29	0	0.73	2	7	4	103.12	115.06	2	0.91	1.29	0.81	1.69	1.34	-2.81	0.627	0.00154	Soluble	-2.91	0.5	0.00123	Soluble	-1.98	4.3	0.0105	Soluble	High	No	Yes	No	No	No	No	No	-8.15	0	0	0	0	0	0.55	0	0	1	5.7	none	none
ZINC000030731084	C33H38N4O8	618.68	45	16	0.48	11	10	3	169.51	160.29	4.4	0.36	2.81	1.78	4.15	2.7	-3.44	0.225	0.000363	Soluble	-3.29	0.317	0.000512	Soluble	-7.56	1.72e-05	2.77e-08	Poorly soluble	Low	No	Yes	No	No	Yes	No	Yes	-9.82	2	3	2	1	2	0.17	0	0	2	5.67	none	none
ZINC000101160855	C29H41F2N5O	513.67	37	11	0.69	9	6	1	145.84	63.05	4	5.15	6.09	4.15	4.78	4.83	-5.9	0.000654	1.27e-06	Moderately soluble	-6.22	0.00031	6.03e-07	Poorly soluble	-7	5.18e-05	1.01e-07	Poorly soluble	High	No	Yes	No	No	No	Yes	Yes	-5.78	2	4	0	1	1	0.17	0	0	3	5.66	none	none
ZINC000033956090	C30H38O5	478.62	35	6	0.53	12	5	2	138.99	83.83	3.84	4.53	4.96	3.63	6.11	4.61	-5	0.00483	1.01e-05	Moderately soluble	-6.01	0.000465	9.72e-07	Poorly soluble	-5.12	0.0036	7.52e-06	Moderately soluble	High	No	Yes	No	No	Yes	Yes	Yes	-6	0	2	1	0	0	0.55	0	2	3	5.66	none	none
ZINC000261494706	C30H38O5	478.62	35	6	0.53	12	5	2	138.99	83.83	4.3	4.53	4.96	3.63	6.11	4.71	-5	0.00483	1.01e-05	Moderately soluble	-6.01	0.000465	9.72e-07	Poorly soluble	-5.12	0.0036	7.52e-06	Moderately soluble	High	No	Yes	No	No	Yes	Yes	Yes	-6	0	2	1	0	0	0.55	0	2	3	5.66	none	none
ZINC000033956089	C30H38O5	478.62	35	6	0.53	12	5	2	138.99	83.83	4.41	4.53	4.96	3.63	6.11	4.73	-5	0.00483	1.01e-05	Moderately soluble	-6.01	0.000465	9.72e-07	Poorly soluble	-5.12	0.0036	7.52e-06	Moderately soluble	High	No	Yes	No	No	Yes	Yes	Yes	-6	0	2	1	0	0	0.55	0	2	3	5.66	none	none
ZINC000033956088	C30H38O5	478.62	35	6	0.53	12	5	2	138.99	83.83	4.41	4.53	4.96	3.63	6.11	4.73	-5	0.00483	1.01e-05	Moderately soluble	-6.01	0.000465	9.72e-07	Poorly soluble	-5.12	0.0036	7.52e-06	Moderately soluble	High	No	Yes	No	No	Yes	Yes	Yes	-6	0	2	1	0	0	0.55	0	2	3	5.66	none	none
ZINC000033995986	C20H28O2	300.44	22	0	0.45	5	2	1	95.28	37.3	4.41	4.53	5.6	3.63	6.11	4.73	-5	0.00483	1.01e-05	Moderately soluble	-6.01	0.000465	9.72e-07	Poorly soluble	-5.12	0.0036	7.52e-06	Moderately soluble	High	No	Yes	No	No	Yes	Yes	Yes	-6	0	2	1	0	0	0.55	0	2	3	5.66	none	none
ZINC000033956087	C30H38O5	478.62	35	6	0.53	12	5	2	138.99	83.83	4.7	4.53	4.96	3.63	6.11	4.79	-5	0.00483	1.01e-05	Moderately soluble	-6.01	0.000465	9.72e-07	Poorly soluble	-5.12	0.0036	7.52e-06	Moderately soluble	High	No	Yes	No	No	Yes	Yes	Yes	-6	0	2	1	0	0	0.55	0	2	3	5.66	none	none
ZINC000261494705	C30H38O5	478.62	35	6	0.53	12	5	2	138.99	83.83	4.75	4.53	4.96	3.63	6.11	4.8	-5	0.00483	1.01e-05	Moderately soluble	-6.01	0.000465	9.72e-07	Poorly soluble	-5.12	0.0036	7.52e-06	Moderately soluble	High	No	Yes	No	No	Yes	Yes	Yes	-6	0	2	1	0	0	0.55	0	2	3	5.66	none	none
ZINC000261494707	C30H38O5	478.62	35	6	0.53	12	5	2	138.99	83.83	5.06	4.53	4.96	3.63	6.11	4.86	-5	0.00483	1.01e-05	Moderately soluble	-6.01	0.000465	9.72e-07	Poorly soluble	-5.12	0.0036	7.52e-06	Moderately soluble	High	No	Yes	No	No	Yes	Yes	Yes	-6	0	2	1	0	0	0.55	0	2	3	5.66	none	none
ZINC000150340074	C60H108O8	957.49	68	0	0.85	53	8	1	293.1	108.36	5.06	4.53	17.23	3.63	6.11	4.86	-5	0.00483	1.01e-05	Moderately soluble	-6.01	0.000465	9.72e-07	Poorly soluble	-5.12	0.0036	7.52e-06	Moderately soluble	High	No	Yes	No	No	Yes	Yes	Yes	-6	0	2	1	0	0	0.55	0	2	3	5.66	none	none
ZINC000095618748	C30H28N6O9	616.58	45	26	0.27	10	13	5	154.93	215.03	2.2	2.51	1.38	1.34	1.02	1.69	-5.01	0.006	9.74e-06	Moderately soluble	-6.67	0.000131	2.13e-07	Poorly soluble	-5.66	0.00136	2.2e-06	Moderately soluble	Low	No	No	No	No	No	No	Yes	-8.28	2	3	1	1	3	0.11	0	0	2	5.62	none	none
ZINC000095618749	C30H28N6O9	616.58	45	26	0.27	10	13	5	154.93	215.03	2.57	2.51	1.38	1.34	1.02	1.76	-5.01	0.006	9.74e-06	Moderately soluble	-6.67	0.000131	2.13e-07	Poorly soluble	-5.66	0.00136	2.2e-06	Moderately soluble	Low	No	No	No	No	No	No	Yes	-8.28	2	3	1	1	3	0.11	0	0	2	5.62	none	none
ZINC000031290887	C21H18Cl2N2O8	497.28	33	12	0.29	4	10	5	123.88	161.4	2.03	2.1	0.91	1.03	1.76	1.57	-4.25	0.0279	5.61e-05	Moderately soluble	-5.12	0.00377	7.59e-06	Moderately soluble	-3.43	0.186	0.000373	Soluble	Low	No	Yes	No	No	No	No	No	-7.84	0	1	1	1	1	0.11	0	0	1	5.61	none	none
ZINC000031290884	C21H18Cl2N2O8	497.28	33	12	0.29	4	10	5	123.88	161.4	2.45	2.1	0.91	1.03	1.76	1.65	-4.25	0.0279	5.61e-05	Moderately soluble	-5.12	0.00377	7.59e-06	Moderately soluble	-3.43	0.186	0.000373	Soluble	Low	No	Yes	No	No	No	No	No	-7.84	0	1	1	1	1	0.11	0	0	1	5.61	none	none
ZINC000095617636	C30H28N6O9	616.58	45	26	0.27	9	13	5	155.51	215.17	1.5	2.18	1.24	1.34	-0.05	1.24	-4.87	0.00832	1.35e-05	Moderately soluble	-6.33	0.000287	4.66e-07	Poorly soluble	-4.52	0.0188	3.05e-05	Moderately soluble	Low	No	No	No	No	No	No	No	-8.51	2	3	1	1	3	0.11	0	0	2	5.61	none	none
ZINC000095617635	C30H28N6O9	616.58	45	26	0.27	9	13	5	155.51	215.17	2.6	2.18	1.24	1.34	-0.05	1.46	-4.87	0.00832	1.35e-05	Moderately soluble	-6.33	0.000287	4.66e-07	Poorly soluble	-4.52	0.0188	3.05e-05	Moderately soluble	Low	No	No	No	No	No	No	No	-8.51	2	3	1	1	3	0.11	0	0	2	5.61	none	none
ZINC000095618851	C21H26F2O5	396.42	28	0	0.71	1	7	3	97.61	94.83	1.62	1.88	3.21	2.33	2.19	2.25	-3.42	0.152	0.000383	Soluble	-3.49	0.127	0.000321	Soluble	-2.44	1.45	0.00365	Soluble	High	No	Yes	No	No	No	No	No	-7.38	0	0	0	0	0	0.56	0	0	1	5.57	none	none
ZINC000095618852	C21H26F2O5	396.42	28	0	0.71	1	7	3	97.61	94.83	2	1.88	3.21	2.33	2.19	2.32	-3.42	0.152	0.000383	Soluble	-3.49	0.127	0.000321	Soluble	-2.44	1.45	0.00365	Soluble	High	No	Yes	No	No	No	No	Yes	-7.38	0	0	0	0	0	0.56	0	0	1	5.57	none	none
ZINC000090647712	C21H26F2O5	396.42	28	0	0.71	1	7	3	97.61	94.83	2.05	1.88	3.21	2.33	2.19	2.33	-3.42	0.152	0.000383	Soluble	-3.49	0.127	0.000321	Soluble	-2.44	1.45	0.00365	Soluble	High	No	Yes	No	No	No	No	Yes	-7.38	0	0	0	0	0	0.56	0	0	1	5.57	none	none
ZINC000022007371	C21H26F2O5	396.42	28	0	0.71	1	7	3	97.61	94.83	2.03	1.88	3.21	2.33	2.19	2.33	-3.42	0.152	0.000383	Soluble	-3.49	0.127	0.000321	Soluble	-2.44	1.45	0.00365	Soluble	High	No	Yes	No	No	No	No	Yes	-7.38	0	0	0	0	0	0.56	0	0	1	5.57	none	none
ZINC000012402849	C23H34O5	390.51	28	0	0.74	7	5	1	109.12	72.83	3.28	3.85	3.95	3.36	3.39	3.57	-4.22	0.0233	5.96e-05	Moderately soluble	-5.08	0.00328	8.4e-06	Moderately soluble	-3.04	0.355	0.000908	Soluble	High	Yes	No	No	No	Yes	No	Yes	-5.95	0	0	0	0	0	0.55	0	1	2	5.56	none	none
ZINC000012402850	C23H34O5	390.51	28	0	0.74	7	5	1	109.12	72.83	3.71	3.85	3.95	3.36	3.39	3.65	-4.22	0.0233	5.96e-05	Moderately soluble	-5.08	0.00328	8.4e-06	Moderately soluble	-3.04	0.355	0.000908	Soluble	High	Yes	No	No	No	Yes	No	Yes	-5.95	0	0	0	0	0	0.55	0	1	2	5.56	none	none
ZINC000003833876	C23H34O5	390.51	28	0	0.74	7	5	1	109.12	72.83	3.7	3.85	3.95	3.36	3.39	3.65	-4.22	0.0233	5.96e-05	Moderately soluble	-5.08	0.00328	8.4e-06	Moderately soluble	-3.04	0.355	0.000908	Soluble	High	Yes	No	No	No	Yes	No	Yes	-5.95	0	0	0	0	0	0.55	0	1	2	5.56	none	none
ZINC000003984042	C23H34O5	390.51	28	0	0.74	7	5	1	109.12	72.83	3.7	3.85	3.95	3.36	3.39	3.65	-4.22	0.0233	5.96e-05	Moderately soluble	-5.08	0.00328	8.4e-06	Moderately soluble	-3.04	0.355	0.000908	Soluble	High	Yes	No	No	No	Yes	No	Yes	-5.95	0	0	0	0	0	0.55	0	1	2	5.56	none	none
ZINC000008679996	C23H34O5	390.51	28	0	0.87	1	5	3	105.92	86.99	2.76	1.1	2.58	2.73	2.55	2.34	-2.89	0.505	0.00129	Soluble	-2.52	1.18	0.00302	Soluble	-2.65	0.88	0.00225	Soluble	High	No	Yes	No	No	No	No	No	-7.9	0	0	0	0	0	0.55	0	0	1	5.55	none	none
ZINC000003982471	C23H34O5	390.51	28	0	0.87	1	5	3	105.92	86.99	2.72	1.1	2.58	2.73	2.55	2.34	-2.89	0.505	0.00129	Soluble	-2.52	1.18	0.00302	Soluble	-2.65	0.88	0.00225	Soluble	High	No	Yes	No	No	No	No	No	-7.9	0	0	0	0	0	0.55	0	0	1	5.55	none	none
ZINC000004217287	C23H30N2O4	398.5	29	6	0.65	4	6	1	116.56	54.4	3.47	0.8	0.44	1.45	2.01	1.64	-2.7	0.788	0.00198	Soluble	-1.52	11.9	0.0299	Very soluble	-3.31	0.197	0.000494	Soluble	High	No	No	No	No	No	Yes	No	-8.16	0	0	0	0	0	0.55	0	1	1	5.49	none	none
ZINC000012503210	C24H34O3	370.52	27	0	0.75	2	3	1	108.86	54.37	3.17	3.45	4.5	3.62	4.19	3.79	-4.18	0.0246	6.63e-05	Moderately soluble	-4.27	0.0198	5.33e-05	Moderately soluble	-4.24	0.0213	5.74e-05	Moderately soluble	High	Yes	Yes	No	No	No	No	No	-6.11	0	0	0	0	0	0.55	0	0	1	5.48	none	none
ZINC000005459685	C24H34O3	370.52	27	0	0.75	2	3	1	108.86	54.37	3.18	3.45	4.5	3.62	4.19	3.79	-4.18	0.0246	6.63e-05	Moderately soluble	-4.27	0.0198	5.33e-05	Moderately soluble	-4.24	0.0213	5.74e-05	Moderately soluble	High	Yes	Yes	No	No	No	No	No	-6.11	0	0	0	0	0	0.55	0	0	1	5.48	none	none
ZINC000253636802	C24H34O3	370.52	27	0	0.75	2	3	1	108.86	54.37	3.27	3.45	4.5	3.62	4.19	3.81	-4.18	0.0246	6.63e-05	Moderately soluble	-4.27	0.0198	5.33e-05	Moderately soluble	-4.24	0.0213	5.74e-05	Moderately soluble	High	Yes	No	No	No	No	No	No	-6.11	0	0	0	0	0	0.55	0	0	1	5.48	none	none
ZINC000005459684	C24H34O3	370.52	27	0	0.75	2	3	1	108.86	54.37	3.27	3.45	4.5	3.62	4.19	3.81	-4.18	0.0246	6.63e-05	Moderately soluble	-4.27	0.0198	5.33e-05	Moderately soluble	-4.24	0.0213	5.74e-05	Moderately soluble	High	Yes	No	No	No	No	No	No	-6.11	0	0	0	0	0	0.55	0	0	1	5.48	none	none
ZINC000101210593	C26H41BrNO4+	511.51	32	6	0.77	10	4	0	137.25	36.92	0	5.38	4.76	-0.13	3.35	2.67	-5.88	0.000675	1.32e-06	Moderately soluble	-5.91	0.00063	1.23e-06	Moderately soluble	-7.99	5.2e-06	1.02e-08	Poorly soluble	High	Yes	Yes	No	No	No	Yes	Yes	-5.6	1	3	0	0	1	0.55	0	1	3	5.46	none	none
ZINC000101210596	C26H41BrNO4+	511.51	32	6	0.77	10	4	0	137.25	36.92	0	5.38	4.76	-0.13	3.35	2.67	-5.88	0.000675	1.32e-06	Moderately soluble	-5.91	0.00063	1.23e-06	Moderately soluble	-7.99	5.2e-06	1.02e-08	Poorly soluble	High	Yes	Yes	No	No	No	Yes	Yes	-5.6	1	3	0	0	1	0.55	0	1	3	5.46	none	none
ZINC000030691722	C26H30NO4S2+	484.65	33	16	0.42	10	4	1	136.51	112.24	0.22	4.74	4.18	-0.65	3.52	2.4	-5.53	0.00143	2.95e-06	Moderately soluble	-6.83	7.22e-05	1.49e-07	Poorly soluble	-7.46	1.68e-05	3.48e-08	Poorly soluble	High	No	Yes	No	Yes	Yes	Yes	Yes	-5.89	0	2	0	0	0	0.55	0	1	3	5.45	none	none
ZINC000004213353	C22H29FO4	376.46	27	0	0.73	2	5	2	100.72	74.6	2.44	2.38	3.06	2.45	2.68	2.6	-3.54	0.108	0.000287	Soluble	-3.59	0.0973	0.000259	Soluble	-2.72	0.724	0.00192	Soluble	High	Yes	Yes	No	No	No	No	No	-6.91	0	0	0	0	0	0.55	0	0	1	5.43	none	none
ZINC000261494644	C21H28O6	376.44	27	0	0.71	2	6	4	98.22	115.06	1.9	1.2	0.53	0.49	1.17	1.06	-2.8	0.599	0.00159	Soluble	-3.21	0.231	0.000613	Soluble	-1.35	16.8	0.0447	Soluble	High	No	Yes	No	No	No	No	No	-7.74	0	0	0	0	0	0.55	0	0	1	5.43	none	none
ZINC000936069425	C27H23F2N3O7S	571.55	40	18	0.3	6	9	0	144.58	124.84	3.53	3.79	2.99	3.04	2.54	3.18	-5.71	0.00112	1.96e-06	Moderately soluble	-6.11	0.000448	7.84e-07	Poorly soluble	-6.28	0.000299	5.24e-07	Poorly soluble	High	No	No	No	No	Yes	Yes	No	-7.1	1	2	0	0	0	0.55	0	1	2	5.41	none	none
ZINC000004213363	C22H27FO5	390.45	28	0	0.64	2	6	3	101.48	94.83	1.93	1.49	2.24	1.54	2.85	2.01	-3.07	0.334	0.000856	Soluble	-3.09	0.318	0.000815	Soluble	-3.03	0.365	0.000935	Soluble	High	No	Yes	No	No	No	No	No	-7.62	0	0	0	0	0	0.55	0	1	1	5.38	none	none
ZINC000238809420	C21H26O2	310.43	23	0	0.67	1	2	1	92.96	37.3	3.06	2.95	3.74	3.86	3.76	3.47	-3.56	0.0861	0.000277	Soluble	-3.4	0.125	0.000402	Soluble	-3.11	0.243	0.000783	Soluble	High	Yes	No	No	Yes	Yes	No	No	-6.1	0	0	0	0	0	0.55	0	2	0	5.37	none	none
ZINC000014880001	C27H30F6N2O2	528.53	37	6	0.63	5	8	2	129.94	58.2	3.89	5.37	8.31	5.42	5.59	5.72	-6.29	0.000271	5.13e-07	Poorly soluble	-6.35	0.000238	4.51e-07	Poorly soluble	-7.47	1.81e-05	3.42e-08	Poorly soluble	Low	No	Yes	No	No	No	No	Yes	-5.71	2	2	0	1	1	0.17	0	0	2	5.36	none	none
ZINC000003875362	C21H27FO5	378.43	27	0	0.71	2	6	3	97.11	94.83	1.97	1.51	1.93	1.41	2.07	1.78	-3.01	0.374	0.000987	Soluble	-3.11	0.294	0.000777	Soluble	-2.2	2.38	0.00628	Soluble	High	No	Yes	No	No	No	No	No	-7.54	0	0	0	0	0	0.55	0	0	1	5.36	none	none
ZINC000077292463	C23H29NO9	463.48	33	9	0.57	7	9	5	115.25	158.54	1.9	1.26	0.63	-0.17	1.82	1.09	-3.25	0.262	0.000566	Soluble	-4.19	0.0301	6.49e-05	Moderately soluble	-3.01	0.456	0.000984	Soluble	Low	No	Yes	No	No	No	No	No	-8.23	0	0	1	1	1	0.11	0	0	1	5.29	none	none
ZINC000077292462	C23H29NO9	463.48	33	9	0.57	7	9	5	115.25	158.54	2.06	1.26	0.63	-0.17	1.82	1.12	-3.25	0.262	0.000566	Soluble	-4.19	0.0301	6.49e-05	Moderately soluble	-3.01	0.456	0.000984	Soluble	Low	No	Yes	No	No	No	No	No	-8.23	0	0	1	1	1	0.11	0	0	1	5.29	none	none
ZINC000095618765	C23H29NO9	463.48	33	9	0.57	7	9	5	115.25	158.54	2.1	1.26	0.63	-0.17	1.82	1.13	-3.25	0.262	0.000566	Soluble	-4.19	0.0301	6.49e-05	Moderately soluble	-3.01	0.456	0.000984	Soluble	Low	No	Yes	No	No	No	No	No	-8.23	0	0	1	1	1	0.11	0	0	1	5.29	none	none
ZINC000095618766	C23H29NO9	463.48	33	9	0.57	7	9	5	115.25	158.54	2.28	1.26	0.63	-0.17	1.82	1.16	-3.25	0.262	0.000566	Soluble	-4.19	0.0301	6.49e-05	Moderately soluble	-3.01	0.456	0.000984	Soluble	Low	No	Yes	No	No	No	No	No	-8.23	0	0	1	1	1	0.11	0	0	1	5.29	none	none
ZINC000077269418	C24H31NO4S	429.57	30	6	0.62	3	5	1	118.22	84.87	2.78	4.24	6.31	3.72	2.81	3.97	-5.12	0.00322	7.51e-06	Moderately soluble	-5.73	0.000794	1.85e-06	Moderately soluble	-5.06	0.00377	8.77e-06	Moderately soluble	High	No	Yes	No	No	No	No	Yes	-5.91	0	1	0	1	0	0.56	0	2	2	5.28	none	none
ZINC000077269415	C24H31NO4S	429.57	30	6	0.62	3	5	1	118.22	84.87	2.87	4.24	6.31	3.72	2.81	3.99	-5.12	0.00322	7.51e-06	Moderately soluble	-5.73	0.000794	1.85e-06	Moderately soluble	-5.06	0.00377	8.77e-06	Moderately soluble	High	No	Yes	No	No	No	No	Yes	-5.91	0	1	0	1	0	0.56	0	2	2	5.28	none	none
ZINC000095618921	C22H24F3NO8	487.42	34	12	0.41	10	12	5	108.99	137.71	2.05	0.67	2.46	0.98	1.13	1.46	-2.89	0.635	0.0013	Soluble	-3.14	0.354	0.000727	Soluble	-3.65	0.109	0.000223	Soluble	High	No	Yes	No	No	No	No	Yes	-8.8	0	1	0	1	1	0.56	0	1	2	5.27	none	none
ZINC000095618922	C22H24F3NO8	487.42	34	12	0.41	10	12	5	108.99	137.71	2.4	0.67	2.46	0.98	1.13	1.53	-2.89	0.635	0.0013	Soluble	-3.14	0.354	0.000727	Soluble	-3.65	0.109	0.000223	Soluble	High	No	Yes	No	No	No	No	Yes	-8.8	0	1	0	1	1	0.56	0	1	2	5.27	none	none
ZINC000095618919	C22H24F3NO8	487.42	34	12	0.41	10	12	5	108.99	137.71	2.42	0.67	2.46	0.98	1.13	1.53	-2.89	0.635	0.0013	Soluble	-3.14	0.354	0.000727	Soluble	-3.65	0.109	0.000223	Soluble	High	No	Yes	No	No	No	No	Yes	-8.8	0	1	0	1	1	0.56	0	1	2	5.27	none	none
ZINC000095618920	C22H24F3NO8	487.42	34	12	0.41	10	12	5	108.99	137.71	2.56	0.67	2.46	0.98	1.13	1.56	-2.89	0.635	0.0013	Soluble	-3.14	0.354	0.000727	Soluble	-3.65	0.109	0.000223	Soluble	High	No	Yes	No	No	No	No	Yes	-8.8	0	1	0	1	1	0.56	0	1	2	5.27	none	none
ZINC000003938633	C21H24O2	308.41	23	0	0.57	1	2	1	92.48	37.3	3.08	2.16	3.8	3.77	4.14	3.39	-3.05	0.277	0.000897	Soluble	-2.58	0.819	0.00266	Soluble	-3.54	0.0894	0.00029	Soluble	High	Yes	Yes	No	Yes	Yes	No	Yes	-6.65	0	0	0	0	0	0.55	0	1	0	5.26	none	none
ZINC000095617640	C29H33N7O2	511.62	38	18	0.31	9	7	3	154.54	106.51	3.81	2.49	1.45	0.91	1.93	2.12	-4.34	0.0235	4.6e-05	Moderately soluble	-4.37	0.0217	4.25e-05	Moderately soluble	-7.07	4.38e-05	8.57e-08	Poorly soluble	High	No	Yes	No	No	Yes	Yes	No	-7.65	1	3	0	0	0	0.55	0	0	2	5.24	none	none
ZINC000095617638	C29H33N7O2	511.62	38	18	0.31	9	7	3	154.54	106.51	3.9	2.49	1.45	0.91	1.93	2.14	-4.34	0.0235	4.6e-05	Moderately soluble	-4.37	0.0217	4.25e-05	Moderately soluble	-7.07	4.38e-05	8.57e-08	Poorly soluble	High	No	Yes	No	No	Yes	Yes	No	-7.65	1	3	0	0	0	0.55	0	0	2	5.24	none	none
ZINC000095617637	C29H33N7O2	511.62	38	18	0.31	9	7	3	154.54	106.51	3.91	2.49	1.45	0.91	1.93	2.14	-4.34	0.0235	4.6e-05	Moderately soluble	-4.37	0.0217	4.25e-05	Moderately soluble	-7.07	4.38e-05	8.57e-08	Poorly soluble	High	No	Yes	No	No	Yes	Yes	No	-7.65	1	3	0	0	0	0.55	0	0	2	5.24	none	none
ZINC000095617639	C29H33N7O2	511.62	38	18	0.31	9	7	3	154.54	106.51	3.95	2.49	1.45	0.91	1.93	2.15	-4.34	0.0235	4.6e-05	Moderately soluble	-4.37	0.0217	4.25e-05	Moderately soluble	-7.07	4.38e-05	8.57e-08	Poorly soluble	High	No	Yes	No	No	Yes	Yes	No	-7.65	1	3	0	0	0	0.55	0	0	2	5.24	none	none
ZINC000003809191	C26H33NO2	391.55	29	6	0.62	3	3	0	117.5	39.19	3.74	5.2	5.97	4.68	4.94	4.91	-5.5	0.00124	3.17e-06	Moderately soluble	-5.77	0.000665	1.7e-06	Moderately soluble	-6.08	0.000328	8.38e-07	Poorly soluble	High	No	No	No	No	Yes	No	Yes	-5	1	1	0	1	1	0.55	0	1	2	5.23	none	none
ZINC000004216741	C22H36O5	380.52	27	0	0.73	13	5	3	109.1	94.83	3.48	4.06	3.89	2.33	4.59	3.67	-3.9	0.048	0.000126	Soluble	-5.76	0.000668	1.76e-06	Moderately soluble	-2.92	0.461	0.00121	Soluble	High	No	Yes	No	No	No	Yes	Yes	-5.74	0	0	1	0	0	0.56	0	2	3	5.23	none	none
ZINC000004097183	C21H23NO5	369.41	27	6	0.52	4	6	0	101.48	65.07	3.11	1.58	1.61	2.48	2.23	2.2	-3.03	0.348	0.000941	Soluble	-2.56	1.02	0.00277	Soluble	-3.32	0.176	0.000478	Soluble	High	Yes	No	No	No	No	Yes	Yes	-7.43	0	0	0	0	0	0.55	0	2	1	5.23	none	none
ZINC000022060640	C24H27NO8S	489.54	34	15	0.38	9	9	5	124.78	165.95	2.97	0.12	1.58	0.12	2.21	1.4	-2.68	1.02	0.00207	Soluble	-3.16	0.338	0.000691	Soluble	-4.1	0.0392	8.02e-05	Moderately soluble	Low	No	Yes	No	No	No	No	Yes	-9.2	0	1	1	1	1	0.55	0	0	2	5.23	none	none
ZINC000685933136	C29H32N7O2	510.61	38	18	0.28	7	6	3	159.17	115.63	0	3.6	3.78	0.14	-1.01	1.3	-5.16	0.00351	6.88e-06	Moderately soluble	-5.72	0.000984	1.93e-06	Moderately soluble	-7.29	2.65e-05	5.19e-08	Poorly soluble	High	No	Yes	No	No	No	No	Yes	-6.86	1	2	0	0	0	0.55	0	2	2	5.22	none	none
ZINC000095618449	C22H42O8	434.56	30	0	0.95	20	8	3	113.78	114.68	4.61	2.82	1.97	0.22	3.9	2.7	-2.99	0.444	0.00102	Soluble	-4.89	0.00565	1.3e-05	Moderately soluble	-3.88	0.0572	0.000132	Soluble	High	No	Yes	No	No	No	No	No	-6.95	0	1	1	0	1	0.55	0	0	2	5.21	none	none
ZINC000095618756	C27H31ClFNO8	551.99	38	12	0.48	9	10	4	138.48	136.76	2.89	0.19	2.27	1.1	2.7	1.83	-3.02	0.525	0.000951	Soluble	-2.62	1.32	0.0024	Soluble	-4.81	0.00853	1.55e-05	Moderately soluble	High	No	Yes	No	No	No	No	No	-9.53	1	2	0	1	0	0.55	0	0	2	5.19	none	none
ZINC000077293241	C27H31ClFNO8	551.99	38	12	0.48	9	10	4	138.48	136.76	2.99	0.19	2.27	1.1	2.7	1.85	-3.02	0.525	0.000951	Soluble	-2.62	1.32	0.0024	Soluble	-4.81	0.00853	1.55e-05	Moderately soluble	High	No	Yes	No	No	No	No	No	-9.53	1	2	0	1	0	0.55	0	0	2	5.19	none	none
ZINC000049013803	C23H26N2O3	378.46	28	12	0.43	4	4	1	114.24	53.01	3.49	2.86	1.95	2.7	2.07	2.61	-4.04	0.0344	9.09e-05	Moderately soluble	-3.63	0.0883	0.000233	Soluble	-4.49	0.0123	3.25e-05	Moderately soluble	High	Yes	No	No	No	No	Yes	No	-6.58	0	0	0	0	0	0.55	0	0	1	5.17	none	none
ZINC000013674440	C23H26N2O3	378.46	28	12	0.43	4	4	1	114.24	53.01	3.59	2.86	1.95	2.7	2.07	2.63	-4.04	0.0344	9.09e-05	Moderately soluble	-3.63	0.0883	0.000233	Soluble	-4.49	0.0123	3.25e-05	Moderately soluble	High	Yes	No	No	No	No	Yes	No	-6.58	0	0	0	0	0	0.55	0	0	1	5.17	none	none
ZINC000003830381	C21H36O5	368.51	26	0	0.76	12	5	4	105.29	97.99	3.51	2.91	3.43	2.2	3.6	3.13	-3.17	0.251	0.000682	Soluble	-4.63	0.00866	2.35e-05	Moderately soluble	-2.18	2.41	0.00655	Soluble	High	No	Yes	No	No	No	No	No	-6.48	0	0	1	0	0	0.56	0	1	2	5.15	none	none
ZINC000004096986	C20H34O6	370.48	26	0	0.8	13	6	4	101.12	115.06	2.75	1.43	2.45	1.16	3.08	2.18	-2.18	2.45	0.00661	Soluble	-3.45	0.131	0.000354	Soluble	-2.06	3.24	0.00875	Soluble	High	No	Yes	No	No	No	No	No	-7.54	0	0	1	0	0	0.56	0	1	2	5.12	none	none
ZINC000004217466	C23H31NO4	385.5	28	6	0.7	0	4	3	111.71	78.79	2.71	3.74	3.01	2.94	3.79	3.24	-4.74	0.00694	1.8e-05	Moderately soluble	-5.09	0.00316	8.19e-06	Moderately soluble	-5.29	0.002	5.19e-06	Moderately soluble	High	Yes	Yes	No	No	No	No	No	-6	0	0	0	0	0	0.55	0	0	2	5.11	none	none
ZINC000169761981	C19H30BN6O6-	449.29	32	0	0.68	6	12	3	122.53	162.54	2.52	0.64	3.89	0.32	3.2	1.61	-1.82	4.52	0.0153	Very soluble	-1.72	5.66	0.0191	Very soluble	-2.44	1.06	0.00359	Soluble	High	No	No	No	No	No	No	No	-7.65	0	0	0	0	0	0.55	0	2	0	5.11	none	none
ZINC000012358651	C20H28O2	300.44	22	0	0.45	5	2	1	95.28	37.3	2.52	0.64	5.6	0.32	3.2	1.61	-1.82	4.52	0.0153	Very soluble	-1.72	5.66	0.0191	Very soluble	-2.44	1.06	0.00359	Soluble	High	No	No	No	No	No	No	No	-7.65	0	0	0	0	0	0.55	0	2	0	5.11	none	none
ZINC000100057533	C21H22N2O2	334.41	25	6	0.57	0	3	0	101.06	32.78	0	1.93	1.33	2.72	1.77	1.55	-3.31	0.165	0.000493	Soluble	-2.24	1.91	0.00572	Soluble	-3.4	0.133	0.000398	Soluble	High	Yes	Yes	No	No	No	Yes	No	-6.97	0	0	0	0	0	0.55	0	1	0	5.1	none	none
ZINC000000119434	C21H22N2O2	334.41	25	6	0.57	0	3	0	101.06	32.78	2.78	1.93	1.33	2.72	1.77	2.11	-3.31	0.165	0.000493	Soluble	-2.24	1.91	0.00572	Soluble	-3.4	0.133	0.000398	Soluble	High	Yes	No	Yes	No	No	Yes	No	-6.97	0	0	0	0	0	0.55	0	1	0	5.1	none	none
ZINC000004096458	C19H28O5S	368.49	25	0	0.84	2	5	1	95.82	89.05	2.18	2.85	4.79	2.88	1.92	2.92	-3.79	0.06	0.000163	Soluble	-4.38	0.0154	4.18e-05	Moderately soluble	-3.1	0.291	0.000789	Soluble	High	No	Yes	No	No	No	No	No	-6.52	0	0	0	0	0	0.56	0	2	1	5.07	none	none
ZINC000022058728	C28H30N4O6	518.56	38	16	0.43	5	8	2	143.61	136.98	3.74	1.91	1.92	1.6	3.09	2.45	-4.24	0.0298	5.75e-05	Moderately soluble	-4.41	0.0202	3.89e-05	Moderately soluble	-6.28	0.000272	5.24e-07	Poorly soluble	High	No	Yes	No	No	Yes	Yes	Yes	-8.11	1	2	0	1	0	0.55	0	0	1	5.07	none	none
ZINC000001543181	C27H36N4O5S	528.66	37	12	0.48	10	6	2	149.18	130.42	2.75	1.3	1.93	0.79	1.75	1.71	-3.52	0.161	0.000304	Soluble	-3.64	0.121	0.00023	Soluble	-6.35	0.000237	4.49e-07	Poorly soluble	High	No	Yes	No	No	No	No	Yes	-8.6	1	3	0	0	0	0.55	0	0	2	5.06	none	none
ZINC000003873879	C23H28N2O4	396.48	29	10	0.48	8	6	0	115.75	60.89	4.1	4.22	3.65	2.39	3.52	3.58	-4.68	0.00821	2.07e-05	Moderately soluble	-5.21	0.00245	6.18e-06	Moderately soluble	-5.05	0.00351	8.85e-06	Moderately soluble	High	Yes	No	No	Yes	Yes	Yes	Yes	-5.72	0	0	0	0	0	0.55	0	1	3	5.04	none	none
ZINC000003830709	C20H34O5	354.48	25	0	0.75	12	5	4	100.45	97.99	3.17	2.72	3.04	1.98	3.33	2.85	-2.96	0.389	0.0011	Soluble	-4.43	0.0131	3.7e-05	Moderately soluble	-1.81	5.54	0.0156	Soluble	High	No	Yes	No	No	No	No	No	-6.53	0	0	1	0	0	0.56	0	1	2	5.04	none	none
ZINC000036378574	C21H27N3O7S	465.52	32	6	0.52	11	8	2	118.87	162.56	3.05	2.67	0.59	1.12	0.66	1.62	-3.82	0.0703	0.000151	Soluble	-5.74	0.000856	1.84e-06	Moderately soluble	-3.08	0.385	0.000828	Soluble	Low	No	Yes	No	No	No	No	Yes	-7.24	0	0	2	1	1	0.55	0	2	2	5.04	none	none
ZINC000036378575	C21H27N3O7S	465.52	32	6	0.52	11	8	2	118.87	162.56	3.09	2.67	0.59	1.12	0.66	1.63	-3.82	0.0703	0.000151	Soluble	-5.74	0.000856	1.84e-06	Moderately soluble	-3.08	0.385	0.000828	Soluble	Low	No	Yes	No	No	No	No	Yes	-7.24	0	0	2	1	1	0.55	0	2	2	5.04	none	none
ZINC000031417974	C22H22O9	430.4	31	12	0.32	7	9	4	105.25	150.59	2.04	1.74	0.46	-0.03	0.87	1.02	-3.43	0.16	0.000372	Soluble	-4.52	0.013	3.03e-05	Moderately soluble	-2.51	1.34	0.00311	Soluble	Low	No	Yes	No	No	No	No	No	-7.69	0	0	1	1	1	0.11	0	0	1	5.04	none	none
ZINC000095618620	C23H36O5	392.53	28	0	0.96	1	5	3	106.39	86.99	2.73	1.72	2.66	2.84	2.56	2.5	-3.29	0.201	0.000511	Soluble	-3.16	0.27	0.000687	Soluble	-2.66	0.851	0.00217	Soluble	High	No	Yes	No	No	No	No	No	-7.47	0	0	0	0	0	0.55	0	0	1	5.02	none	none
ZINC000006067668	C23H36O5	392.53	28	0	0.96	1	5	3	106.39	86.99	2.99	1.72	2.66	2.84	2.56	2.55	-3.29	0.201	0.000511	Soluble	-3.16	0.27	0.000687	Soluble	-2.66	0.851	0.00217	Soluble	High	No	Yes	No	No	No	No	No	-7.47	0	0	0	0	0	0.55	0	0	1	5.02	none	none
ZINC000034967244	C22H29N3O6S	463.55	32	6	0.55	10	7	2	121.94	153.33	3.39	2.86	0.62	1.7	1.35	1.99	-3.99	0.0469	0.000101	Soluble	-5.74	0.000846	1.82e-06	Moderately soluble	-3.73	0.0861	0.000186	Soluble	Low	No	Yes	No	No	No	No	Yes	-7.1	0	0	1	1	1	0.55	0	2	2	5.01	none	none
ZINC000004284471	C28H48O2	416.68	30	6	0.79	12	2	1	134.31	29.46	5.16	10.33	8.53	5.94	9.2	7.83	-8.29	2.15e-06	5.16e-09	Poorly soluble	-10.89	5.38e-09	1.29e-11	Insoluble	-8.79	6.8e-07	1.63e-09	Poorly soluble	Low	No	Yes	No	No	No	No	No	-1.51	1	3	1	1	1	0.55	0	0	3	5	none	none
ZINC000004095861	C28H48O2	416.68	30	6	0.79	12	2	1	134.31	29.46	5.3	10.33	8.53	5.94	9.2	7.86	-8.29	2.15e-06	5.16e-09	Poorly soluble	-10.89	5.38e-09	1.29e-11	Insoluble	-8.79	6.8e-07	1.63e-09	Poorly soluble	Low	No	Yes	No	No	No	No	No	-1.51	1	3	1	1	1	0.55	0	0	3	5	none	none
ZINC000011616760	C28H48O2	416.68	30	6	0.79	12	2	1	134.31	29.46	5.71	10.33	8.53	5.94	9.2	7.94	-8.29	2.15e-06	5.16e-09	Poorly soluble	-10.89	5.38e-09	1.29e-11	Insoluble	-8.79	6.8e-07	1.63e-09	Poorly soluble	Low	No	Yes	No	No	No	No	No	-1.51	1	3	1	1	1	0.55	0	0	3	5	none	none
ZINC000001529444	C28H48O2	416.68	30	6	0.79	12	2	1	134.31	29.46	5.76	10.33	8.53	5.94	9.2	7.95	-8.29	2.15e-06	5.16e-09	Poorly soluble	-10.89	5.38e-09	1.29e-11	Insoluble	-8.79	6.8e-07	1.63e-09	Poorly soluble	Low	No	Yes	No	No	No	No	No	-1.51	1	3	1	1	1	0.55	0	0	3	5	none	none
ZINC000004095860	C28H48O2	416.68	30	6	0.79	12	2	1	134.31	29.46	5.76	10.33	8.53	5.94	9.2	7.95	-8.29	2.15e-06	5.16e-09	Poorly soluble	-10.89	5.38e-09	1.29e-11	Insoluble	-8.79	6.8e-07	1.63e-09	Poorly soluble	Low	No	Yes	No	No	No	No	No	-1.51	1	3	1	1	1	0.55	0	0	3	5	none	none
ZINC000004095859	C28H48O2	416.68	30	6	0.79	12	2	1	134.31	29.46	5.87	10.33	8.53	5.94	9.2	7.97	-8.29	2.15e-06	5.16e-09	Poorly soluble	-10.89	5.38e-09	1.29e-11	Insoluble	-8.79	6.8e-07	1.63e-09	Poorly soluble	Low	No	Yes	No	No	No	No	No	-1.51	1	3	1	1	1	0.55	0	0	3	5	none	none
ZINC000004095862	C28H48O2	416.68	30	6	0.79	12	2	1	134.31	29.46	5.85	10.33	8.53	5.94	9.2	7.97	-8.29	2.15e-06	5.16e-09	Poorly soluble	-10.89	5.38e-09	1.29e-11	Insoluble	-8.79	6.8e-07	1.63e-09	Poorly soluble	Low	No	Yes	No	No	No	No	No	-1.51	1	3	1	1	1	0.55	0	0	3	5	none	none
ZINC000002539618	C28H48O2	416.68	30	6	0.79	12	2	1	134.31	29.46	5.91	10.33	8.53	5.94	9.2	7.98	-8.29	2.15e-06	5.16e-09	Poorly soluble	-10.89	5.38e-09	1.29e-11	Insoluble	-8.79	6.8e-07	1.63e-09	Poorly soluble	Low	No	Yes	No	No	No	No	No	-1.51	1	3	1	1	1	0.55	0	0	3	5	none	none
ZINC000003777423	C18H30O2	278.43	20	0	0.61	13	2	1	88.99	37.3	5.91	10.33	5.66	5.94	9.2	7.98	-8.29	2.15e-06	5.16e-09	Poorly soluble	-10.89	5.38e-09	1.29e-11	Insoluble	-8.79	6.8e-07	1.63e-09	Poorly soluble	Low	No	Yes	No	No	No	No	No	-1.51	1	3	1	1	1	0.55	0	0	3	5	none	none
ZINC000003802189	C18H30O2	278.43	20	0	0.61	13	2	1	88.99	37.3	5.91	10.33	5.66	5.94	9.2	7.98	-8.29	2.15e-06	5.16e-09	Poorly soluble	-10.89	5.38e-09	1.29e-11	Insoluble	-8.79	6.8e-07	1.63e-09	Poorly soluble	Low	No	Yes	No	No	No	No	No	-1.51	1	3	1	1	1	0.55	0	0	3	5	none	none
ZINC000003629718	C19H23NO3	313.39	23	6	0.58	2	4	1	91.55	41.93	3.15	1.51	1.51	2.21	2.23	2.12	-2.8	0.502	0.0016	Soluble	-2	3.14	0.01	Very soluble	-3.16	0.216	0.000689	Soluble	High	Yes	No	No	No	No	Yes	No	-7.14	0	0	0	0	0	0.55	0	1	0	5	none	none
ZINC000003871889	C26H26N2O6S	494.56	35	12	0.38	8	6	2	133.5	138.31	2.87	3.77	2.12	2.96	2.97	2.94	-5.01	0.00487	9.84e-06	Moderately soluble	-6.37	0.000212	4.29e-07	Poorly soluble	-5.47	0.00167	3.37e-06	Moderately soluble	High	No	Yes	No	No	Yes	No	Yes	-6.64	0	2	0	1	0	0.56	0	2	3	4.98	none	none
ZINC000004654818	C26H26N2O6S	494.56	35	12	0.38	8	6	2	133.5	138.31	2.97	3.77	2.12	2.96	2.97	2.96	-5.01	0.00487	9.84e-06	Moderately soluble	-6.37	0.000212	4.29e-07	Poorly soluble	-5.47	0.00167	3.37e-06	Moderately soluble	High	No	Yes	No	No	Yes	No	Yes	-6.64	0	2	0	1	0	0.56	0	2	3	4.98	none	none
ZINC000003809192	C25H35N3O6S	505.63	35	12	0.48	13	7	3	133.62	139.57	3.46	2.89	3.49	1.14	1.78	2.55	-4.19	0.0325	6.44e-05	Moderately soluble	-5.48	0.00167	3.3e-06	Moderately soluble	-5.55	0.00142	2.81e-06	Moderately soluble	Low	No	Yes	No	No	No	Yes	Yes	-7.33	1	2	1	1	0	0.55	0	1	2	4.98	none	none
ZINC000100369359	C29H28F4N4O4	572.55	41	18	0.31	8	9	1	158.8	77.84	3.93	4.55	5.43	4.02	4.62	4.51	-6.05	0.000507	8.85e-07	Poorly soluble	-5.91	0.000709	1.24e-06	Moderately soluble	-7.84	8.33e-06	1.46e-08	Poorly soluble	High	No	Yes	No	No	Yes	Yes	Yes	-6.56	1	2	0	0	0	0.55	0	0	3	4.97	none	none
ZINC000004217459	C22H30N2O5S2	466.61	31	6	0.59	11	6	2	127.37	146.54	3.44	0.87	2.01	1.77	3.06	2.23	-2.7	0.935	0.002	Soluble	-3.53	0.137	0.000294	Soluble	-4.38	0.0195	4.17e-05	Moderately soluble	Low	No	Yes	No	No	No	No	Yes	-8.53	0	0	2	1	0	0.55	0	0	2	4.95	none	none
ZINC000030691552	C26H32N2O8	500.54	36	12	0.5	8	9	1	135.19	110.94	3.91	3.65	2.62	1.52	3.76	3.09	-4.96	0.00547	1.09e-05	Moderately soluble	-5.67	0.00107	2.15e-06	Moderately soluble	-6.13	0.000373	7.45e-07	Poorly soluble	High	No	No	No	Yes	Yes	Yes	No	-6.76	1	2	0	0	0	0.55	0	1	3	4.94	none	none
ZINC000030691548	C26H32N2O8	500.54	36	12	0.5	8	9	1	135.19	110.94	4.26	3.65	2.62	1.52	3.76	3.16	-4.96	0.00547	1.09e-05	Moderately soluble	-5.67	0.00107	2.15e-06	Moderately soluble	-6.13	0.000373	7.45e-07	Poorly soluble	High	No	No	No	Yes	Yes	Yes	No	-6.76	1	2	0	0	0	0.55	0	1	3	4.94	none	none
ZINC000030691556	C26H32N2O8	500.54	36	12	0.5	8	9	1	135.19	110.94	4.23	3.65	2.62	1.52	3.76	3.16	-4.96	0.00547	1.09e-05	Moderately soluble	-5.67	0.00107	2.15e-06	Moderately soluble	-6.13	0.000373	7.45e-07	Poorly soluble	High	No	No	No	Yes	Yes	Yes	No	-6.76	1	2	0	0	0	0.55	0	1	3	4.94	none	none
ZINC000030691561	C26H32N2O8	500.54	36	12	0.5	8	9	1	135.19	110.94	4.24	3.65	2.62	1.52	3.76	3.16	-4.96	0.00547	1.09e-05	Moderately soluble	-5.67	0.00107	2.15e-06	Moderately soluble	-6.13	0.000373	7.45e-07	Poorly soluble	High	No	No	No	Yes	Yes	Yes	No	-6.76	1	2	0	0	0	0.55	0	1	3	4.94	none	none
ZINC000251257402	C20H26N2O2	326.43	24	6	0.7	1	3	2	99.87	46.94	0	1.81	0.79	2.67	0.73	1.2	-3.12	0.246	0.000753	Soluble	-2.42	1.25	0.00384	Soluble	-2.25	1.82	0.00558	Soluble	High	Yes	Yes	No	No	No	Yes	No	-7.01	0	0	0	0	0	0.55	0	0	0	4.94	none	none
ZINC000261515676	C20H26N2O2	326.43	24	6	0.7	1	3	2	99.87	46.94	0	1.81	0.79	2.67	0.73	1.2	-3.12	0.246	0.000753	Soluble	-2.42	1.25	0.00384	Soluble	-2.25	1.82	0.00558	Soluble	High	Yes	Yes	No	No	No	Yes	No	-7.01	0	0	0	0	0	0.55	0	0	0	4.94	none	none
ZINC000253387331	C20H26N2O2	326.43	24	6	0.7	1	3	2	99.87	46.94	0	1.81	0.79	2.67	0.73	1.2	-3.12	0.246	0.000753	Soluble	-2.42	1.25	0.00384	Soluble	-2.25	1.82	0.00558	Soluble	High	Yes	Yes	No	No	No	Yes	No	-7.01	0	0	0	0	0	0.55	0	0	0	4.94	none	none
ZINC000106400715	C20H26N2O2	326.43	24	6	0.7	1	3	2	99.87	46.94	0	1.81	0.79	2.67	0.73	1.2	-3.12	0.246	0.000753	Soluble	-2.42	1.25	0.00384	Soluble	-2.25	1.82	0.00558	Soluble	High	Yes	Yes	No	No	No	Yes	No	-7.01	0	0	0	0	0	0.55	0	0	0	4.94	none	none
ZINC000000898188	C20H26N2O2	326.43	24	6	0.7	1	3	2	99.87	46.94	0.77	1.81	0.79	2.67	0.73	1.35	-3.12	0.246	0.000753	Soluble	-2.42	1.25	0.00384	Soluble	-2.25	1.82	0.00558	Soluble	High	Yes	Yes	No	No	No	Yes	No	-7.01	0	0	0	0	0	0.55	0	0	0	4.94	none	none
ZINC000014880007	C20H26N2O2	326.43	24	6	0.7	1	3	2	99.87	46.94	2.65	1.81	0.79	2.67	0.73	1.73	-3.12	0.246	0.000753	Soluble	-2.42	1.25	0.00384	Soluble	-2.25	1.82	0.00558	Soluble	High	Yes	Yes	No	No	No	Yes	No	-7.01	0	0	0	0	0	0.55	0	0	0	4.94	none	none
ZINC000100054077	C20H25NO4	343.42	25	6	0.7	2	5	3	96.25	73.16	0	1.52	0.87	1.7	2.05	1.23	-2.97	0.366	0.00107	Soluble	-2.66	0.743	0.00216	Soluble	-2.77	0.589	0.00171	Soluble	High	No	Yes	No	No	No	Yes	No	-7.32	0	0	0	0	0	0.55	0	0	0	4.94	none	none
ZINC000100054081	C20H25NO4	343.42	25	6	0.7	2	5	3	96.25	73.16	0	1.52	0.87	1.7	2.05	1.23	-2.97	0.366	0.00107	Soluble	-2.66	0.743	0.00216	Soluble	-2.77	0.589	0.00171	Soluble	High	No	Yes	No	No	No	Yes	No	-7.32	0	0	0	0	0	0.55	0	0	0	4.94	none	none
ZINC000100054079	C20H25NO4	343.42	25	6	0.7	2	5	3	96.25	73.16	0	1.52	0.87	1.7	2.05	1.23	-2.97	0.366	0.00107	Soluble	-2.66	0.743	0.00216	Soluble	-2.77	0.589	0.00171	Soluble	High	No	Yes	No	No	No	Yes	No	-7.32	0	0	0	0	0	0.55	0	0	0	4.94	none	none
ZINC000100054084	C20H25NO4	343.42	25	6	0.7	2	5	3	96.25	73.16	0	1.52	0.87	1.7	2.05	1.23	-2.97	0.366	0.00107	Soluble	-2.66	0.743	0.00216	Soluble	-2.77	0.589	0.00171	Soluble	High	No	Yes	No	No	No	Yes	No	-7.32	0	0	0	0	0	0.55	0	0	0	4.94	none	none
ZINC000061947269	C20H25NO4	343.42	25	6	0.7	2	5	3	96.25	73.16	2.17	1.52	0.87	1.7	2.05	1.66	-2.97	0.366	0.00107	Soluble	-2.66	0.743	0.00216	Soluble	-2.77	0.589	0.00171	Soluble	High	No	Yes	No	No	No	Yes	No	-7.32	0	0	0	0	0	0.55	0	0	0	4.94	none	none
ZINC000098188622	C20H25NO4	343.42	25	6	0.7	2	5	3	96.25	73.16	2.82	1.52	0.87	1.7	2.05	1.79	-2.97	0.366	0.00107	Soluble	-2.66	0.743	0.00216	Soluble	-2.77	0.589	0.00171	Soluble	High	No	Yes	No	No	No	Yes	No	-7.32	0	0	0	0	0	0.55	0	0	0	4.94	none	none
ZINC000261494588	C20H25NO4	343.42	25	6	0.7	2	5	3	96.25	73.16	2.78	1.52	0.87	1.7	2.05	1.79	-2.97	0.366	0.00107	Soluble	-2.66	0.743	0.00216	Soluble	-2.77	0.589	0.00171	Soluble	High	No	Yes	No	No	No	Yes	No	-7.32	0	0	0	0	0	0.55	0	0	0	4.94	none	none
ZINC000261494587	C20H25NO4	343.42	25	6	0.7	2	5	3	96.25	73.16	2.89	1.52	0.87	1.7	2.05	1.81	-2.97	0.366	0.00107	Soluble	-2.66	0.743	0.00216	Soluble	-2.77	0.589	0.00171	Soluble	High	No	Yes	No	No	No	Yes	No	-7.32	0	0	0	0	0	0.55	0	0	0	4.94	none	none
ZINC000261494704	C38H54O19	814.82	57	0	0.58	17	19	11	194.81	312.05	2.89	1.52	-3.05	1.7	2.05	1.81	-2.97	0.366	0.00107	Soluble	-2.66	0.743	0.00216	Soluble	-2.77	0.589	0.00171	Soluble	High	No	Yes	No	No	No	Yes	No	-7.32	0	0	0	0	0	0.55	0	0	0	4.94	none	none
ZINC000003875420	C19H21NO3	311.37	23	6	0.47	2	4	2	91.41	52.93	2.89	1.86	1.37	2.13	2.08	2.07	-3	0.309	0.000992	Soluble	-2.59	0.795	0.00255	Soluble	-2.52	0.943	0.00303	Soluble	High	Yes	Yes	No	No	No	Yes	No	-6.88	0	0	0	0	0	0.55	0	1	0	4.93	none	none
ZINC000103591880	C13H17NO4S	283.34	19	0	0.62	3	4	2	75.74	95.3	2.21	1.07	0.98	0.27	0.89	1.08	-2.07	2.4	0.00846	Soluble	-2.66	0.616	0.00217	Soluble	-0.45	99.6	0.352	Soluble	High	No	No	No	No	No	No	No	-7.27	0	0	0	0	0	0.56	0	0	0	4.92	none	none
ZINC000005760164	C19H26O8	382.4	27	6	0.58	7	8	4	94.76	133.52	2.93	1.99	0.42	0.39	0.85	1.32	-3.17	0.26	0.000681	Soluble	-4.42	0.0145	3.8e-05	Moderately soluble	-1.31	18.6	0.0488	Soluble	High	No	Yes	No	No	No	No	No	-7.22	0	0	0	1	0	0.56	0	0	1	4.89	none	none
ZINC000100051205	C18H21NO3	299.36	22	6	0.56	1	4	1	86.74	41.93	0	1.14	1.12	1.98	1.86	1.22	-2.55	0.844	0.00282	Soluble	-1.61	7.27	0.0243	Very soluble	-2.76	0.515	0.00172	Soluble	High	Yes	Yes	No	No	No	Yes	No	-7.32	0	0	0	0	0	0.55	0	1	0	4.89	none	none
ZINC000036401970	C21H22O9	418.39	30	12	0.33	7	9	4	101.89	142.75	1.75	1.93	1.02	0.36	0.47	1.11	-3.48	0.137	0.000328	Soluble	-4.55	0.0117	2.81e-05	Moderately soluble	-2.31	2.05	0.0049	Soluble	Low	No	Yes	No	No	No	No	No	-7.48	0	0	1	1	0	0.56	0	0	1	4.89	none	none
ZINC000036401969	C21H22O9	418.39	30	12	0.33	7	9	4	101.89	142.75	2.03	1.93	1.02	0.36	0.47	1.16	-3.48	0.137	0.000328	Soluble	-4.55	0.0117	2.81e-05	Moderately soluble	-2.31	2.05	0.0049	Soluble	Low	No	Yes	No	No	No	No	No	-7.48	0	0	1	1	0	0.56	0	0	1	4.89	none	none
ZINC000084386263	C25H24ClNO10	533.91	37	15	0.32	8	10	4	128.7	164.75	2.39	2.71	1.28	1.01	1.41	1.76	-4.63	0.0125	2.35e-05	Moderately soluble	-5.82	0.000802	1.5e-06	Moderately soluble	-3.56	0.148	0.000278	Soluble	Low	No	Yes	No	No	No	No	No	-7.63	2	1	1	1	1	0.11	0	0	2	4.88	none	none
ZINC000004521924	C27H44O	384.64	28	0	0.78	6	1	1	125.04	20.23	2.76	3.08	7.62	3.37	4.35	3.56	-3.83	0.0556	0.000149	Soluble	-4.02	0.0359	9.63e-05	Moderately soluble	-4.44	0.0136	3.64e-05	Moderately soluble	High	Yes	No	No	No	No	No	No	-6.39	0	0	0	0	0	0.55	0	0	1	4.87	none	none
ZINC000224657532	C21H18F3N3O5	449.38	32	12	0.38	4	8	2	107.13	100.87	2.39	2.73	2.36	1.38	2.23	2.22	-4.36	0.0196	4.37e-05	Moderately soluble	-4.5	0.0141	3.14e-05	Moderately soluble	-4.65	0.00999	2.22e-05	Moderately soluble	High	No	No	No	No	No	Yes	Yes	-7.1	0	0	0	0	0	0.55	0	0	1	4.87	none	none
ZINC000100015470	C26H33NO6	455.54	33	6	0.42	11	6	1	130.77	90.93	4.16	5.2	3.91	2.78	5.05	4.22	-5.35	0.00204	4.48e-06	Moderately soluble	-6.86	6.34e-05	1.39e-07	Poorly soluble	-6.14	0.000328	7.19e-07	Poorly soluble	High	No	Yes	Yes	Yes	Yes	Yes	Yes	-5.39	0	1	1	0	1	0.55	0	2	3	4.86	none	none
ZINC000003780929	C18H40O4P2	382.46	24	0	1	19	4	0	108.93	64.1	5.25	0.52	4.1	2.28	6.56	3.74	-1.28	19.8	0.0519	Very soluble	-1.44	14	0.0366	Very soluble	-6.21	0.000233	6.1e-07	Poorly soluble	High	Yes	Yes	No	No	No	No	Yes	-8.26	0	0	1	0	1	0.55	0	1	2	4.85	none	none
ZINC000019701765	C13H15NO2	217.26	16	0	0.62	0	3	0	63.33	29.54	2.31	1.1	1.02	1.95	1.35	1.55	-1.88	2.86	0.0132	Very soluble	-1.31	10.6	0.0486	Very soluble	-1.26	11.9	0.0547	Soluble	High	Yes	No	No	No	No	No	No	-6.84	0	0	0	0	0	0.55	0	0	1	4.83	none	none
ZINC000100067477	C26H25F3N6O5	558.51	40	16	0.35	9	10	4	139.06	159.65	2.45	-0.2	1.78	1.6	1.8	1.49	-2.88	0.738	0.00132	Soluble	-2.7	1.12	0.00201	Soluble	-5.43	0.00208	3.72e-06	Moderately soluble	Low	No	No	No	No	No	No	No	-9.85	2	2	1	1	1	0.17	0	0	2	4.83	none	none
ZINC000005497532	C20H30O2	302.45	22	0	0.85	0	2	1	90.17	37.3	3	3.87	4.13	3.82	3.67	3.7	-4.15	0.0212	7.03e-05	Moderately soluble	-4.35	0.0135	4.46e-05	Moderately soluble	-3.63	0.0703	0.000232	Soluble	High	Yes	No	No	No	No	No	No	-5.4	0	0	0	0	0	0.55	0	0	1	4.82	none	none
ZINC000003881408	C21H30O3	330.46	24	0	0.81	2	3	0	95.1	43.37	3.14	3.8	4.45	3.88	4.02	3.86	-4.15	0.0233	7.07e-05	Moderately soluble	-4.41	0.013	3.93e-05	Moderately soluble	-4.11	0.0254	7.69e-05	Moderately soluble	High	Yes	No	No	No	Yes	No	No	-5.62	0	0	0	0	0	0.55	0	1	1	4.82	none	none
ZINC000011330186	C26H34FNO5	459.55	33	12	0.46	11	7	3	127.87	99.88	3.56	3.58	5.04	2.4	6.18	4.15	-4.49	0.0149	3.25e-05	Moderately soluble	-5.36	0.00199	4.33e-06	Moderately soluble	-6.09	0.000377	8.2e-07	Poorly soluble	High	No	Yes	No	No	No	No	Yes	-6.56	0	0	1	0	0	0.56	0	0	3	4.82	none	none
ZINC000000403529	C21H25NO3	339.43	25	6	0.62	2	4	2	99.42	52.93	3.13	2.33	2.07	2.66	3.33	2.7	-3.46	0.118	0.000348	Soluble	-3.08	0.282	0.000831	Soluble	-3.96	0.0372	0.00011	Soluble	High	Yes	Yes	No	No	No	Yes	No	-6.72	0	0	0	0	0	0.55	0	1	0	4.81	none	none
ZINC000005699865	C18H23NO4	317.38	23	6	0.67	1	5	2	88.41	62.16	2	1.11	0.46	1.24	1.75	1.31	-2.63	0.737	0.00232	Soluble	-2.01	3.11	0.00981	Soluble	-2.87	0.431	0.00136	Soluble	High	No	Yes	No	No	No	Yes	No	-7.45	0	0	0	0	0	0.55	0	0	0	4.8	none	none
ZINC000095618850	C18H23NO4	317.38	23	6	0.67	1	5	2	88.41	62.16	2.62	1.11	0.46	1.24	1.75	1.44	-2.63	0.737	0.00232	Soluble	-2.01	3.11	0.00981	Soluble	-2.87	0.431	0.00136	Soluble	High	No	Yes	No	No	No	Yes	No	-7.45	0	0	0	0	0	0.55	0	0	0	4.8	none	none
ZINC000004217170	C17H19NO3	285.34	21	6	0.53	1	4	2	81.84	50.72	2.55	0.69	0.78	1.74	1.94	1.54	-2.19	1.85	0.00647	Soluble	-1.33	13.3	0.0465	Very soluble	-3.1	0.228	0.000798	Soluble	High	Yes	Yes	No	No	No	Yes	No	-7.55	0	0	0	0	0	0.55	0	1	0	4.78	none	none
ZINC000095618915	C21H28ClNO5	409.9	28	6	0.62	4	5	1	110.99	76.07	3.14	4.88	3.78	2.92	2.55	3.45	-5.35	0.00183	4.46e-06	Moderately soluble	-6.21	0.000251	6.13e-07	Poorly soluble	-3.73	0.0765	0.000187	Soluble	High	Yes	No	No	Yes	Yes	No	No	-5.34	0	0	0	0	0	0.56	0	0	2	4.77	none	none
ZINC000095618914	C21H28ClNO5	409.9	28	6	0.62	4	5	1	110.99	76.07	3.23	4.88	3.78	2.92	2.55	3.47	-5.35	0.00183	4.46e-06	Moderately soluble	-6.21	0.000251	6.13e-07	Poorly soluble	-3.73	0.0765	0.000187	Soluble	High	Yes	No	No	Yes	Yes	No	No	-5.34	0	0	0	0	0	0.56	0	0	2	4.77	none	none
ZINC000095618913	C21H28ClNO5	409.9	28	6	0.62	4	5	1	110.99	76.07	3.19	4.88	3.78	3.32	2.55	3.54	-5.35	0.00183	4.46e-06	Moderately soluble	-6.21	0.000251	6.13e-07	Poorly soluble	-3.73	0.0765	0.000187	Soluble	High	Yes	No	No	Yes	Yes	No	No	-5.34	0	0	0	0	0	0.56	0	0	2	4.77	none	none
ZINC000095619124	C23H28ClN3O6S	510	34	12	0.39	9	8	4	131.31	149.19	3.19	4.88	4.47	3.32	2.55	3.54	-5.35	0.00183	4.46e-06	Moderately soluble	-6.21	0.000251	6.13e-07	Poorly soluble	-3.73	0.0765	0.000187	Soluble	High	Yes	No	No	Yes	Yes	No	No	-5.34	0	0	0	0	0	0.56	0	0	2	4.77	none	none
ZINC000095618912	C21H28ClNO5	409.9	28	6	0.62	4	5	1	110.99	76.07	3.42	4.88	3.78	3.32	2.55	3.59	-5.35	0.00183	4.46e-06	Moderately soluble	-6.21	0.000251	6.13e-07	Poorly soluble	-3.73	0.0765	0.000187	Soluble	High	Yes	No	No	Yes	Yes	No	No	-5.34	0	0	0	0	0	0.56	0	0	2	4.77	none	none
ZINC000013916432	C25H36N6O4S	516.66	36	15	0.56	11	8	2	144.97	130.59	3.4	2.96	3.53	1.84	3.38	3.02	-4.49	0.0167	3.23e-05	Moderately soluble	-5.37	0.00223	4.31e-06	Moderately soluble	-7.48	1.72e-05	3.33e-08	Poorly soluble	High	No	Yes	No	Yes	Yes	Yes	Yes	-7.35	1	3	1	0	0	0.55	0	0	2	4.76	none	none
ZINC000004824235	C25H36N6O4S	516.66	36	15	0.56	11	8	2	144.97	130.59	3.43	2.96	3.53	1.84	3.38	3.03	-4.49	0.0167	3.23e-05	Moderately soluble	-5.37	0.00223	4.31e-06	Moderately soluble	-7.48	1.72e-05	3.33e-08	Poorly soluble	High	No	Yes	No	Yes	Yes	Yes	Yes	-7.35	1	3	1	0	0	0.55	0	0	2	4.76	none	none
ZINC000100003509	C17H25N3O2	303.4	22	0	0.88	4	4	2	86.18	76.36	2.23	0.88	0.79	0.97	1.46	1.27	-2.01	2.95	0.00974	Soluble	-2.07	2.59	0.00855	Soluble	-2.28	1.58	0.0052	Soluble	High	No	Yes	No	No	No	No	No	-7.53	0	0	0	0	0	0.55	0	0	0	4.76	none	none
ZINC000003976077	C17H25N3O2	303.4	22	0	0.88	4	4	2	86.18	76.36	2.3	0.88	0.79	0.97	1.46	1.28	-2.01	2.95	0.00974	Soluble	-2.07	2.59	0.00855	Soluble	-2.28	1.58	0.0052	Soluble	High	No	Yes	No	No	No	No	No	-7.53	0	0	0	0	0	0.55	0	0	0	4.76	none	none
ZINC000100003507	C17H25N3O2	303.4	22	0	0.88	4	4	2	86.18	76.36	2.34	0.88	0.79	0.97	1.46	1.29	-2.01	2.95	0.00974	Soluble	-2.07	2.59	0.00855	Soluble	-2.28	1.58	0.0052	Soluble	High	No	Yes	No	No	No	No	No	-7.53	0	0	0	0	0	0.55	0	0	0	4.76	none	none
ZINC000095617641	C29H33N7O2	511.62	38	18	0.28	8	6	3	160.73	96.86	4.02	3	2.65	2.25	1.92	2.77	-4.72	0.00965	1.89e-05	Moderately soluble	-4.7	0.0102	2e-05	Moderately soluble	-6.94	5.86e-05	1.15e-07	Poorly soluble	High	No	Yes	No	Yes	Yes	Yes	No	-7.29	1	3	0	0	0	0.55	0	0	2	4.74	none	none
ZINC000035048352	C20H19Cl2NO8	472.27	31	12	0.3	7	8	5	110.13	145.55	1.7	2.63	1.71	1.11	1.23	1.68	-4.25	0.0266	5.63e-05	Moderately soluble	-5.34	0.00217	4.6e-06	Moderately soluble	-3.77	0.0804	0.00017	Soluble	Low	No	Yes	No	No	No	No	Yes	-7.31	0	0	1	1	0	0.56	0	0	1	4.74	none	none
ZINC000003945332	C34H41N3O7	603.71	44	18	0.44	17	9	0	169.35	117.15	3.86	5.24	4.64	1.34	6.16	4.25	-6.06	0.00052	8.61e-07	Poorly soluble	-7.45	2.15e-05	3.56e-08	Poorly soluble	-9.32	2.89e-07	4.79e-10	Poorly soluble	High	No	Yes	No	Yes	Yes	Yes	Yes	-6.26	1	3	1	0	3	0.55	0	1	3	4.73	none	none
ZINC000013478606	C23H28ClN3O6S	510	34	12	0.39	9	8	4	131.31	149.19	2.96	4.42	4.47	3.01	3.08	3.59	-5.45	0.00179	3.52e-06	Moderately soluble	-7.27	2.73e-05	5.36e-08	Poorly soluble	-5.92	0.000609	1.19e-06	Moderately soluble	Low	No	Yes	No	No	No	No	Yes	-6.27	1	2	1	1	0	0.55	0	2	3	4.72	none	none
ZINC000205224698	C31H36F6N4O5P+	689.61	47	18	0.42	11	12	2	172.04	113.01	-2.19	5.1	7.91	0.39	2.59	2.76	-6.89	8.97e-05	1.3e-07	Poorly soluble	-7.22	4.19e-05	6.07e-08	Poorly soluble	-9.19	4.48e-07	6.5e-10	Poorly soluble	Low	No	Yes	No	No	No	No	Yes	-6.89	1	4	1	1	3	0.56	0	2	3	4.72	none	none
ZINC000077312651	C18H26O7	354.39	25	6	0.61	5	7	4	90.36	116.45	1.84	2.26	1.2	0.49	1.02	1.36	-3.31	0.174	0.000491	Soluble	-4.34	0.0161	4.55e-05	Moderately soluble	-1.37	15.3	0.0431	Soluble	High	No	Yes	No	No	No	No	No	-6.86	0	0	0	0	0	0.56	0	0	1	4.7	none	none
ZINC000004215629	C20H25NO2	311.42	23	0	0.7	1	3	1	89.74	61.09	2.37	1.84	3.84	2.76	3.84	2.93	-2.86	0.426	0.00137	Soluble	-2.74	0.562	0.00181	Soluble	-4.01	0.0306	9.82e-05	Moderately soluble	High	Yes	Yes	No	No	No	No	No	-6.89	0	0	0	0	0	0.55	0	0	0	4.69	none	none
ZINC000006010196	C17H21NO4	303.35	22	6	0.65	0	5	3	83.94	73.16	2.04	0.78	0.16	1	1.23	1.04	-2.41	1.17	0.00385	Soluble	-1.9	3.85	0.0127	Very soluble	-2.17	2.04	0.00673	Soluble	High	No	Yes	No	No	No	Yes	No	-7.6	0	0	0	0	0	0.55	0	0	0	4.69	none	none
ZINC000001656906	C17H21NO4	303.35	22	6	0.65	1	5	3	83.51	70.95	2.26	0.64	0.12	1	1.82	1.17	-2.26	1.67	0.0055	Soluble	-1.71	5.98	0.0197	Very soluble	-3.2	0.19	0.000627	Soluble	High	No	Yes	No	No	No	Yes	No	-7.7	0	0	0	0	0	0.55	0	0	0	4.69	none	none
ZINC000001656905	C17H21NO4	303.35	22	6	0.65	1	5	3	83.51	70.95	2.49	0.64	0.12	1	1.82	1.21	-2.26	1.67	0.0055	Soluble	-1.71	5.98	0.0197	Very soluble	-3.2	0.19	0.000627	Soluble	High	No	Yes	No	No	No	Yes	No	-7.7	0	0	0	0	0	0.55	0	0	0	4.69	none	none
ZINC000044964012	C16H17NO3	271.31	20	6	0.5	0	4	3	77.37	61.72	2.04	-0.17	0.48	1.5	1.43	1.05	-1.64	6.26	0.0231	Very soluble	-0.67	57.9	0.213	Very soluble	-2.4	1.08	0.00398	Soluble	High	No	Yes	No	No	No	Yes	No	-8.08	0	0	0	0	0	0.55	0	1	0	4.68	none	none
ZINC000169294173	C16H17NO3	271.31	20	6	0.5	0	4	3	77.37	61.72	2.16	-0.17	0.48	1.5	1.43	1.08	-1.64	6.26	0.0231	Very soluble	-0.67	57.9	0.213	Very soluble	-2.4	1.08	0.00398	Soluble	High	No	Yes	No	No	No	Yes	No	-8.08	0	0	0	0	0	0.55	0	1	0	4.68	none	none
ZINC000095570759	C16H17NO3	271.31	20	6	0.5	0	4	3	77.37	61.72	2.2	-0.17	0.48	1.5	1.43	1.09	-1.64	6.26	0.0231	Very soluble	-0.67	57.9	0.213	Very soluble	-2.4	1.08	0.00398	Soluble	High	No	Yes	No	No	No	Yes	No	-8.08	0	0	0	0	0	0.55	0	1	0	4.68	none	none
ZINC000044964014	C16H17NO3	271.31	20	6	0.5	0	4	3	77.37	61.72	2.2	-0.17	0.48	1.5	1.43	1.09	-1.64	6.26	0.0231	Very soluble	-0.67	57.9	0.213	Very soluble	-2.4	1.08	0.00398	Soluble	High	No	Yes	No	No	No	Yes	No	-8.08	0	0	0	0	0	0.55	0	1	0	4.68	none	none
ZINC000040164432	C40H56O2	568.87	42	0	0.45	10	2	2	186.76	40.46	2.79	1.94	10.4	0.65	2.09	1.81	-3.63	0.101	0.000232	Soluble	-4.17	0.0295	6.82e-05	Moderately soluble	-3.76	0.0753	0.000174	Soluble	High	No	Yes	No	No	No	No	No	-7.56	0	0	0	0	0	0.56	0	0	1	4.67	none	none
ZINC000043710727	C19H28O2	288.42	21	0	0.84	0	2	1	85.36	37.3	2.81	3.23	3.88	3.59	3.58	3.42	-3.66	0.0626	0.000217	Soluble	-3.69	0.0594	0.000206	Soluble	-3.48	0.0946	0.000328	Soluble	High	Yes	No	No	No	No	No	No	-5.77	0	0	0	0	0	0.55	0	1	0	4.66	none	none
ZINC000009228233	C19H28O2	288.42	21	0	0.84	0	2	1	85.36	37.3	2.86	3.23	3.88	3.59	3.58	3.43	-3.66	0.0626	0.000217	Soluble	-3.69	0.0594	0.000206	Soluble	-3.48	0.0946	0.000328	Soluble	High	Yes	No	No	No	No	No	No	-5.77	0	0	0	0	0	0.55	0	1	0	4.66	none	none
ZINC000253497554	C19H28O2	288.42	21	0	0.84	0	2	1	85.36	37.3	2.89	3.23	3.88	3.59	3.58	3.44	-3.66	0.0626	0.000217	Soluble	-3.69	0.0594	0.000206	Soluble	-3.48	0.0946	0.000328	Soluble	High	Yes	No	No	No	No	No	No	-5.77	0	0	0	0	0	0.55	0	1	0	4.66	none	none
ZINC000034886826	C19H28O2	288.42	21	0	0.84	0	2	1	85.36	37.3	2.95	3.23	3.88	3.59	3.58	3.45	-3.66	0.0626	0.000217	Soluble	-3.69	0.0594	0.000206	Soluble	-3.48	0.0946	0.000328	Soluble	High	Yes	No	No	No	No	No	No	-5.77	0	0	0	0	0	0.55	0	1	0	4.66	none	none
ZINC000043205655	C27H26ClF3N6O3	574.98	40	23	0.26	11	10	2	143.13	131.17	4.03	5.1	5.93	3.13	4.73	4.58	-6.32	0.000277	4.82e-07	Poorly soluble	-7.6	1.45e-05	2.52e-08	Poorly soluble	-8.84	8.27e-07	1.44e-09	Poorly soluble	Low	No	Yes	No	Yes	No	Yes	Yes	-6.19	1	3	1	1	1	0.55	0	0	3	4.66	none	none
ZINC000005513434	C23H34O5	390.51	28	6	0.7	10	5	3	110.03	86.99	3.29	4.5	3.58	2.81	4.09	3.65	-4.59	0.00993	2.54e-05	Moderately soluble	-6.05	0.00035	8.96e-07	Poorly soluble	-4.58	0.0103	2.64e-05	Moderately soluble	High	No	No	No	No	No	Yes	No	-5.49	0	0	0	0	0	0.56	0	0	3	4.65	none	none
ZINC000002112569	C17H23NO4	305.37	22	6	0.59	5	5	2	85.67	70	2.61	0.86	0.52	1.19	1.14	1.26	-2.15	2.18	0.00713	Soluble	-1.91	3.73	0.0122	Very soluble	-2.12	2.33	0.00764	Soluble	High	No	No	No	No	No	No	No	-7.55	0	0	0	0	0	0.55	0	0	0	4.65	none	none
ZINC000019796031	C22H26N2O2	350.45	26	9	0.5	4	3	0	107.82	34.47	3.28	4.12	3.44	3.18	3.49	3.5	-4.6	0.00879	2.51e-05	Moderately soluble	-4.55	0.00987	2.82e-05	Moderately soluble	-5.03	0.00329	9.4e-06	Moderately soluble	High	Yes	No	No	Yes	Yes	Yes	Yes	-5.51	0	0	0	0	0	0.55	0	0	2	4.63	none	none
ZINC000022061183	C27H36N2O5	468.59	34	12	0.48	10	6	3	138.86	102.59	3.27	4.74	4.33	3.05	4.72	4.02	-5.33	0.00218	4.65e-06	Moderately soluble	-6.62	0.000111	2.38e-07	Poorly soluble	-5.79	0.000751	1.6e-06	Moderately soluble	High	No	Yes	No	No	No	No	Yes	-5.79	0	1	0	0	0	0.56	0	2	3	4.63	none	none
ZINC000022061180	C27H36N2O5	468.59	34	12	0.48	10	6	3	138.86	102.59	3.61	4.74	4.33	3.05	4.72	4.09	-5.33	0.00218	4.65e-06	Moderately soluble	-6.62	0.000111	2.38e-07	Poorly soluble	-5.79	0.000751	1.6e-06	Moderately soluble	High	No	Yes	No	No	No	No	Yes	-5.79	0	1	0	0	0	0.56	0	2	3	4.63	none	none
ZINC000003833880	C22H28FN3O6S	481.54	33	12	0.41	10	9	3	123.4	149.3	2.4	1.64	3.79	0.54	2.54	2.18	-3.47	0.164	0.000341	Soluble	-4.39	0.0197	4.09e-05	Moderately soluble	-4.37	0.0205	4.26e-05	Moderately soluble	Low	No	Yes	No	No	No	No	No	-8.07	0	1	1	1	0	0.56	0	0	2	4.6	none	none
ZINC000005513516	C21H30O3	330.46	24	6	0.62	4	3	2	99.07	49.69	3.51	5.86	4.71	3.51	4.51	4.42	-5.5	0.00104	3.15e-06	Moderately soluble	-6.68	6.97e-05	2.11e-07	Poorly soluble	-5.12	0.00253	7.66e-06	Moderately soluble	High	Yes	No	No	No	Yes	Yes	No	-4.16	0	0	0	0	1	0.55	0	1	1	4.59	none	none
ZINC000002007778	C21H30O3	330.46	24	6	0.62	4	3	2	99.07	49.69	3.55	5.86	4.71	3.51	4.51	4.43	-5.5	0.00104	3.15e-06	Moderately soluble	-6.68	6.97e-05	2.11e-07	Poorly soluble	-5.12	0.00253	7.66e-06	Moderately soluble	High	Yes	No	No	No	Yes	Yes	No	-4.16	0	0	0	0	1	0.55	0	1	1	4.59	none	none
ZINC000002007774	C21H30O3	330.46	24	6	0.62	4	3	2	99.07	49.69	3.73	5.86	4.71	3.51	4.51	4.46	-5.5	0.00104	3.15e-06	Moderately soluble	-6.68	6.97e-05	2.11e-07	Poorly soluble	-5.12	0.00253	7.66e-06	Moderately soluble	High	Yes	No	No	No	Yes	Yes	No	-4.16	0	0	0	0	1	0.55	0	1	1	4.59	none	none
ZINC000002007775	C21H30O3	330.46	24	6	0.62	4	3	2	99.07	49.69	3.69	5.86	4.71	3.51	4.51	4.46	-5.5	0.00104	3.15e-06	Moderately soluble	-6.68	6.97e-05	2.11e-07	Poorly soluble	-5.12	0.00253	7.66e-06	Moderately soluble	High	Yes	No	No	No	Yes	Yes	No	-4.16	0	0	0	0	1	0.55	0	1	1	4.59	none	none
ZINC000005513515	C21H30O3	330.46	24	6	0.62	4	3	2	99.07	49.69	3.69	5.86	4.71	3.51	4.51	4.46	-5.5	0.00104	3.15e-06	Moderately soluble	-6.68	6.97e-05	2.11e-07	Poorly soluble	-5.12	0.00253	7.66e-06	Moderately soluble	High	Yes	No	No	No	Yes	Yes	No	-4.16	0	0	0	0	1	0.55	0	1	1	4.59	none	none
ZINC000005513518	C21H30O3	330.46	24	6	0.62	4	3	2	99.07	49.69	3.79	5.86	4.71	3.51	4.51	4.48	-5.5	0.00104	3.15e-06	Moderately soluble	-6.68	6.97e-05	2.11e-07	Poorly soluble	-5.12	0.00253	7.66e-06	Moderately soluble	High	Yes	No	No	No	Yes	Yes	No	-4.16	0	0	0	0	1	0.55	0	1	1	4.59	none	none
ZINC000002007776	C21H30O3	330.46	24	6	0.62	4	3	2	99.07	49.69	3.81	5.86	4.71	3.51	4.51	4.48	-5.5	0.00104	3.15e-06	Moderately soluble	-6.68	6.97e-05	2.11e-07	Poorly soluble	-5.12	0.00253	7.66e-06	Moderately soluble	High	Yes	No	No	No	Yes	Yes	No	-4.16	0	0	0	0	1	0.55	0	1	1	4.59	none	none
ZINC000005513519	C21H30O3	330.46	24	6	0.62	4	3	2	99.07	49.69	3.8	5.86	4.71	3.51	4.51	4.48	-5.5	0.00104	3.15e-06	Moderately soluble	-6.68	6.97e-05	2.11e-07	Poorly soluble	-5.12	0.00253	7.66e-06	Moderately soluble	High	Yes	No	No	No	Yes	Yes	No	-4.16	0	0	0	0	1	0.55	0	1	1	4.59	none	none
ZINC000014768568	C23H21F7N4O3	534.43	37	17	0.39	8	12	2	118.82	83.24	3.25	4.2	6.5	4.05	5.77	4.75	-5.61	0.00131	2.45e-06	Moderately soluble	-5.66	0.00118	2.2e-06	Moderately soluble	-7.94	6.09e-06	1.14e-08	Poorly soluble	Low	No	Yes	No	No	No	Yes	Yes	-6.58	1	2	0	1	1	0.55	0	0	3	4.57	none	none
ZINC000014879959	C40H56O2	568.87	42	0	0.45	10	2	2	186.76	40.46	3.25	4.2	10.4	4.05	5.77	4.75	-5.61	0.00131	2.45e-06	Moderately soluble	-5.66	0.00118	2.2e-06	Moderately soluble	-7.94	6.09e-06	1.14e-08	Poorly soluble	Low	No	Yes	No	No	No	Yes	Yes	-6.58	1	2	0	1	1	0.55	0	0	3	4.57	none	none
ZINC000014879961	C40H56O2	568.87	42	0	0.45	10	2	2	186.76	40.46	3.25	4.2	10.4	4.05	5.77	4.75	-5.61	0.00131	2.45e-06	Moderately soluble	-5.66	0.00118	2.2e-06	Moderately soluble	-7.94	6.09e-06	1.14e-08	Poorly soluble	Low	No	Yes	No	No	No	Yes	Yes	-6.58	1	2	0	1	1	0.55	0	0	3	4.57	none	none
ZINC000095618758	C21H30O3	330.46	24	6	0.62	4	3	2	99.07	49.69	3.6	6	4.71	3.51	4.51	4.47	-5.59	0.00085	2.57e-06	Moderately soluble	-6.82	4.99e-05	1.51e-07	Poorly soluble	-5.12	0.00253	7.66e-06	Moderately soluble	High	Yes	No	No	No	Yes	Yes	No	-4.06	0	0	0	0	1	0.55	0	1	1	4.56	none	none
ZINC000095618762	C21H30O3	330.46	24	6	0.62	4	3	2	99.07	49.69	3.69	6	4.71	3.51	4.51	4.48	-5.59	0.00085	2.57e-06	Moderately soluble	-6.82	4.99e-05	1.51e-07	Poorly soluble	-5.12	0.00253	7.66e-06	Moderately soluble	High	Yes	No	No	No	Yes	Yes	No	-4.06	0	0	0	0	1	0.55	0	1	1	4.56	none	none
ZINC000095618759	C21H30O3	330.46	24	6	0.62	4	3	2	99.07	49.69	3.69	6	4.71	3.51	4.51	4.49	-5.59	0.00085	2.57e-06	Moderately soluble	-6.82	4.99e-05	1.51e-07	Poorly soluble	-5.12	0.00253	7.66e-06	Moderately soluble	High	Yes	No	No	No	Yes	Yes	No	-4.06	0	0	0	0	1	0.55	0	1	1	4.56	none	none
ZINC000095618761	C21H30O3	330.46	24	6	0.62	4	3	2	99.07	49.69	3.82	6	4.71	3.51	4.51	4.51	-5.59	0.00085	2.57e-06	Moderately soluble	-6.82	4.99e-05	1.51e-07	Poorly soluble	-5.12	0.00253	7.66e-06	Moderately soluble	High	Yes	No	No	No	Yes	Yes	No	-4.06	0	0	0	0	1	0.55	0	1	1	4.56	none	none
ZINC000095618764	C21H30O3	330.46	24	6	0.62	4	3	2	99.07	49.69	3.79	6	4.71	3.51	4.51	4.51	-5.59	0.00085	2.57e-06	Moderately soluble	-6.82	4.99e-05	1.51e-07	Poorly soluble	-5.12	0.00253	7.66e-06	Moderately soluble	High	Yes	No	No	No	Yes	Yes	No	-4.06	0	0	0	0	1	0.55	0	1	1	4.56	none	none
ZINC000095618763	C21H30O3	330.46	24	6	0.62	4	3	2	99.07	49.69	3.85	6	4.71	3.51	4.51	4.52	-5.59	0.00085	2.57e-06	Moderately soluble	-6.82	4.99e-05	1.51e-07	Poorly soluble	-5.12	0.00253	7.66e-06	Moderately soluble	High	Yes	No	No	No	Yes	Yes	No	-4.06	0	0	0	0	1	0.55	0	1	1	4.56	none	none
ZINC000095618760	C21H30O3	330.46	24	6	0.62	4	3	2	99.07	49.69	3.92	6	4.71	3.51	4.51	4.53	-5.59	0.00085	2.57e-06	Moderately soluble	-6.82	4.99e-05	1.51e-07	Poorly soluble	-5.12	0.00253	7.66e-06	Moderately soluble	High	Yes	No	No	No	Yes	Yes	No	-4.06	0	0	0	0	1	0.55	0	1	1	4.56	none	none
ZINC000095618757	C21H30O3	330.46	24	6	0.62	4	3	2	99.07	49.69	3.92	6	4.71	3.51	4.51	4.53	-5.59	0.00085	2.57e-06	Moderately soluble	-6.82	4.99e-05	1.51e-07	Poorly soluble	-5.12	0.00253	7.66e-06	Moderately soluble	High	Yes	No	No	No	Yes	Yes	No	-4.06	0	0	0	0	1	0.55	0	1	1	4.56	none	none
ZINC000001842686	C20H21N3O7S	447.46	31	12	0.25	9	8	1	113.83	132.51	2.25	4.03	3.07	0.36	0.71	2.08	-4.85	0.00638	1.43e-05	Moderately soluble	-6.52	0.000136	3.05e-07	Poorly soluble	-4.99	0.0046	1.03e-05	Moderately soluble	High	No	No	No	Yes	Yes	No	Yes	-6.17	0	0	0	1	0	0.56	0	1	3	4.56	none	none
ZINC000000597588	C20H21N3O7S	447.46	31	12	0.25	9	8	1	113.83	132.51	2.33	4.03	3.07	0.36	0.71	2.1	-4.85	0.00638	1.43e-05	Moderately soluble	-6.52	0.000136	3.05e-07	Poorly soluble	-4.99	0.0046	1.03e-05	Moderately soluble	High	No	No	No	Yes	Yes	No	Yes	-6.17	0	0	0	1	0	0.56	0	1	3	4.56	none	none
ZINC000261494583	C17H21NO3	287.35	21	6	0.65	0	4	2	82.74	52.93	0	1.84	1.04	1.83	1.75	1.29	-2.99	0.293	0.00102	Soluble	-2.57	0.77	0.00268	Soluble	-2.54	0.838	0.00292	Soluble	High	Yes	Yes	No	No	No	Yes	No	-6.75	0	0	0	0	0	0.55	0	0	0	4.56	none	none
ZINC000221408371	C17H21NO3	287.35	21	6	0.65	0	4	2	82.74	52.93	0	1.84	1.04	1.83	1.75	1.29	-2.99	0.293	0.00102	Soluble	-2.57	0.77	0.00268	Soluble	-2.54	0.838	0.00292	Soluble	High	Yes	Yes	No	No	No	Yes	No	-6.75	0	0	0	0	0	0.55	0	0	0	4.56	none	none
ZINC000261494582	C17H21NO3	287.35	21	6	0.65	0	4	2	82.74	52.93	0	1.84	1.04	1.83	1.75	1.29	-2.99	0.293	0.00102	Soluble	-2.57	0.77	0.00268	Soluble	-2.54	0.838	0.00292	Soluble	High	Yes	Yes	No	No	No	Yes	No	-6.75	0	0	0	0	0	0.55	0	0	0	4.56	none	none
ZINC000169339296	C17H21NO3	287.35	21	6	0.65	0	4	2	82.74	52.93	0	1.84	1.04	1.83	1.75	1.29	-2.99	0.293	0.00102	Soluble	-2.57	0.77	0.00268	Soluble	-2.54	0.838	0.00292	Soluble	High	Yes	Yes	No	No	No	Yes	No	-6.75	0	0	0	0	0	0.55	0	0	0	4.56	none	none
ZINC000100054124	C17H21NO3	287.35	21	6	0.65	0	4	2	82.74	52.93	0	1.84	1.04	1.83	1.75	1.29	-2.99	0.293	0.00102	Soluble	-2.57	0.77	0.00268	Soluble	-2.54	0.838	0.00292	Soluble	High	Yes	Yes	No	No	No	Yes	No	-6.75	0	0	0	0	0	0.55	0	0	0	4.56	none	none
ZINC000100054130	C17H21NO3	287.35	21	6	0.65	0	4	2	82.74	52.93	0	1.84	1.04	1.83	1.75	1.29	-2.99	0.293	0.00102	Soluble	-2.57	0.77	0.00268	Soluble	-2.54	0.838	0.00292	Soluble	High	Yes	Yes	No	No	No	Yes	No	-6.75	0	0	0	0	0	0.55	0	0	0	4.56	none	none
ZINC000256421824	C17H21NO3	287.35	21	6	0.65	0	4	2	82.74	52.93	0	1.84	1.04	1.83	1.75	1.29	-2.99	0.293	0.00102	Soluble	-2.57	0.77	0.00268	Soluble	-2.54	0.838	0.00292	Soluble	High	Yes	Yes	No	No	No	Yes	No	-6.75	0	0	0	0	0	0.55	0	0	0	4.56	none	none
ZINC000256421827	C17H21NO3	287.35	21	6	0.65	0	4	2	82.74	52.93	0	1.84	1.04	1.83	1.75	1.29	-2.99	0.293	0.00102	Soluble	-2.57	0.77	0.00268	Soluble	-2.54	0.838	0.00292	Soluble	High	Yes	Yes	No	No	No	Yes	No	-6.75	0	0	0	0	0	0.55	0	0	0	4.56	none	none
ZINC000100054127	C17H21NO3	287.35	21	6	0.65	0	4	2	82.74	52.93	2.28	1.84	1.04	1.83	1.75	1.75	-2.99	0.293	0.00102	Soluble	-2.57	0.77	0.00268	Soluble	-2.54	0.838	0.00292	Soluble	High	Yes	Yes	No	No	No	Yes	No	-6.75	0	0	0	0	0	0.55	0	0	0	4.56	none	none
ZINC000004102205	C17H21NO3	287.35	21	6	0.65	0	4	2	82.74	52.93	2.35	1.84	1.04	1.83	1.75	1.76	-2.99	0.293	0.00102	Soluble	-2.57	0.77	0.00268	Soluble	-2.54	0.838	0.00292	Soluble	High	Yes	Yes	No	No	No	Yes	No	-6.75	0	0	0	0	0	0.55	0	0	0	4.56	none	none
ZINC000037634012	C17H21NO3	287.35	21	6	0.65	0	4	2	82.74	52.93	2.49	1.84	1.04	1.83	1.75	1.79	-2.99	0.293	0.00102	Soluble	-2.57	0.77	0.00268	Soluble	-2.54	0.838	0.00292	Soluble	High	Yes	Yes	No	No	No	Yes	No	-6.75	0	0	0	0	0	0.55	0	0	0	4.56	none	none
ZINC000005966735	C17H21NO3	287.35	21	6	0.65	0	4	2	82.74	52.93	2.52	1.84	1.04	1.83	1.75	1.8	-2.99	0.293	0.00102	Soluble	-2.57	0.77	0.00268	Soluble	-2.54	0.838	0.00292	Soluble	High	Yes	Yes	No	No	No	Yes	No	-6.75	0	0	0	0	0	0.55	0	0	0	4.56	none	none
ZINC000095619110	C17H21NO3	287.35	21	6	0.65	1	4	2	82.31	50.72	1.74	1.7	1	1.83	2.34	1.72	-2.84	0.417	0.00145	Soluble	-2.38	1.2	0.00416	Soluble	-3.56	0.0782	0.000272	Soluble	High	Yes	Yes	No	No	No	Yes	No	-6.85	0	0	0	0	0	0.55	0	0	0	4.56	none	none
ZINC000095619112	C17H21NO3	287.35	21	6	0.65	1	4	2	82.31	50.72	2.42	1.7	1	1.83	2.34	1.86	-2.84	0.417	0.00145	Soluble	-2.38	1.2	0.00416	Soluble	-3.56	0.0782	0.000272	Soluble	High	Yes	Yes	No	No	No	Yes	No	-6.85	0	0	0	0	0	0.55	0	0	0	4.56	none	none
ZINC000095619113	C17H21NO3	287.35	21	6	0.65	1	4	2	82.31	50.72	2.53	1.7	1	1.83	2.34	1.88	-2.84	0.417	0.00145	Soluble	-2.38	1.2	0.00416	Soluble	-3.56	0.0782	0.000272	Soluble	High	Yes	Yes	No	No	No	Yes	No	-6.85	0	0	0	0	0	0.55	0	0	0	4.56	none	none
ZINC000095619111	C17H21NO3	287.35	21	6	0.65	1	4	2	82.31	50.72	2.54	1.7	1	1.83	2.34	1.88	-2.84	0.417	0.00145	Soluble	-2.38	1.2	0.00416	Soluble	-3.56	0.0782	0.000272	Soluble	High	Yes	Yes	No	No	No	Yes	No	-6.85	0	0	0	0	0	0.55	0	0	0	4.56	none	none
ZINC000100371992	C25H30NO3+	392.51	29	12	0.48	5	3	1	117.43	46.53	0.04	4.36	3.28	-0.14	0.94	1.7	-5	0.00396	1.01e-05	Moderately soluble	-5.05	0.00348	8.86e-06	Moderately soluble	-6.42	0.00015	3.83e-07	Poorly soluble	High	Yes	Yes	Yes	No	No	Yes	Yes	-5.6	0	0	0	0	0	0.55	0	1	2	4.55	none	none
ZINC000021981364	C22H26FN3O5S	463.52	32	12	0.41	6	8	1	119.64	118.07	2.77	2.42	4.27	1.31	2.86	2.73	-4.12	0.0352	7.59e-05	Moderately soluble	-4.54	0.0133	2.87e-05	Moderately soluble	-5.24	0.00266	5.74e-06	Moderately soluble	High	No	Yes	No	No	No	No	Yes	-7.41	0	0	0	0	0	0.55	0	0	1	4.55	none	none
ZINC000004149248	C29H30N6O6	558.59	41	27	0.31	11	10	2	148.32	162.16	2.07	3.82	3.91	2.44	5.19	3.49	-5.47	0.00189	3.38e-06	Moderately soluble	-6.92	6.71e-05	1.2e-07	Poorly soluble	-9.41	2.19e-07	3.93e-10	Poorly soluble	Low	No	Yes	Yes	Yes	Yes	No	No	-7	2	3	2	1	1	0.11	0	0	3	4.54	none	none
ZINC000012469558	C15H23N3O3S	325.43	22	0	0.8	3	4	1	94.78	98.51	2.14	2.14	0.64	1.97	1.12	1.6	-3.01	0.32	0.000982	Soluble	-3.84	0.047	0.000144	Soluble	-1.11	25	0.0767	Soluble	High	No	No	No	No	No	No	No	-6.77	0	0	0	0	0	0.56	0	2	0	4.53	none	none
ZINC000003830206	C15H23N3O3S	325.43	22	0	0.8	3	4	1	94.78	98.51	2.18	2.14	0.64	1.97	1.12	1.61	-3.01	0.32	0.000982	Soluble	-3.84	0.047	0.000144	Soluble	-1.11	25	0.0767	Soluble	High	No	No	No	No	No	No	No	-6.77	0	0	0	0	0	0.56	0	2	0	4.53	none	none
ZINC000003781951	C22H31N3O5	417.5	30	6	0.59	9	7	2	118.97	99.18	2.38	0.55	0.83	1.79	1.3	1.37	-2.33	1.96	0.00469	Soluble	-2.2	2.61	0.00624	Soluble	-3.67	0.0901	0.000216	Soluble	High	No	Yes	No	No	No	No	No	-8.46	0	0	0	0	0	0.55	0	0	2	4.52	none	none
ZINC000043131420	C23H26FN6O9P	580.46	40	18	0.3	10	13	4	141.79	196.53	2.53	1.61	3.13	-0.07	0.65	1.57	-4.13	0.0434	7.48e-05	Moderately soluble	-5.35	0.0026	4.48e-06	Moderately soluble	-6.1	0.000464	8e-07	Poorly soluble	Low	No	Yes	No	No	Yes	No	Yes	-8.7	2	2	1	1	2	0.11	0	1	2	4.52	none	none
ZINC000013473305	C23H30N2O4	398.5	29	9	0.52	6	5	1	116.89	63.79	3.77	3.41	3.12	2.02	3.72	3.21	-4.29	0.0203	5.1e-05	Moderately soluble	-4.43	0.0148	3.72e-05	Moderately soluble	-5	0.00395	9.91e-06	Moderately soluble	High	Yes	No	No	No	No	Yes	Yes	-6.31	0	0	0	0	0	0.55	0	2	1	4.49	none	none
ZINC000003875273	C21H26N2O3	354.44	26	9	0.57	3	4	1	103.74	54.7	2.93	2.86	2.14	2.62	2.6	2.63	-3.9	0.0449	0.000127	Soluble	-3.67	0.0762	0.000215	Soluble	-4.28	0.0185	5.22e-05	Moderately soluble	High	Yes	Yes	No	No	No	Yes	No	-6.43	0	0	0	0	0	0.55	0	0	1	4.49	none	none
ZINC000003781738	C26H21N3O4	439.46	33	20	0.27	1	4	3	128.26	88.65	2.02	2.2	2.51	2.21	2.81	2.35	-4.33	0.0204	4.64e-05	Moderately soluble	-3.7	0.0885	0.000201	Soluble	-6.48	0.000146	3.32e-07	Poorly soluble	High	No	Yes	No	Yes	No	No	No	-7.42	0	0	0	0	1	0.55	0	0	1	4.49	none	none
ZINC000004081771	C19H24O3	300.39	22	0	0.68	0	3	0	85.31	43.37	2.64	3.03	3.59	3.34	3.36	3.19	-3.61	0.0735	0.000245	Soluble	-3.61	0.0744	0.000248	Soluble	-3.44	0.108	0.000359	Soluble	High	Yes	No	No	No	Yes	No	No	-5.98	0	0	0	0	0	0.55	0	0	0	4.48	none	none
ZINC000034049000	C21H26FN3O6S	467.51	32	12	0.38	10	9	4	118.5	158.09	1.77	1.45	3.58	0.32	2.57	1.94	-3.27	0.251	0.000538	Soluble	-4.38	0.0197	4.21e-05	Moderately soluble	-4.71	0.00903	1.93e-05	Moderately soluble	Low	No	Yes	No	No	No	No	No	-8.12	0	0	1	1	1	0.11	0	0	2	4.46	none	none
ZINC000100037964	C18H23FINO2	431.28	23	6	0.61	6	4	0	100.92	29.54	0	3.97	3.8	3.95	4.17	3.18	-4.81	0.00665	1.54e-05	Moderately soluble	-4.29	0.0221	5.11e-05	Moderately soluble	-5.16	0.00296	6.85e-06	Moderately soluble	High	Yes	Yes	No	No	No	No	No	-6.11	0	0	0	0	0	0.55	0	1	2	4.45	none	none
ZINC000100037971	C18H23FINO2	431.28	23	6	0.61	6	4	0	100.92	29.54	0	3.97	3.8	3.95	4.17	3.18	-4.81	0.00665	1.54e-05	Moderately soluble	-4.29	0.0221	5.11e-05	Moderately soluble	-5.16	0.00296	6.85e-06	Moderately soluble	High	Yes	Yes	No	No	No	No	No	-6.11	0	0	0	0	0	0.55	0	1	2	4.45	none	none
ZINC000029338422	C18H23FINO2	431.28	23	6	0.61	6	4	0	100.92	29.54	3.55	3.97	3.8	3.95	4.17	3.89	-4.81	0.00665	1.54e-05	Moderately soluble	-4.29	0.0221	5.11e-05	Moderately soluble	-5.16	0.00296	6.85e-06	Moderately soluble	High	Yes	No	No	No	No	Yes	Yes	-6.11	0	0	0	0	0	0.55	0	1	2	4.45	none	none
ZINC000003875376	C32H52N4O4++	556.78	40	12	0.56	19	6	0	167.18	59.08	-1.66	6.57	6.76	-2.67	-0.41	1.72	-6.4	0.000222	3.99e-07	Poorly soluble	-7.61	1.37e-05	2.46e-08	Poorly soluble	-9.98	5.88e-08	1.06e-10	Poorly soluble	High	No	Yes	No	No	Yes	No	No	-5.03	1	4	1	1	2	0.55	0	1	3	4.44	none	none
ZINC000003778441	C20H33N3O3S	395.56	27	6	0.7	7	6	2	113.33	81.26	3.5	3.06	2.84	2.47	1.16	2.61	-3.92	0.0473	0.000119	Soluble	-4.43	0.0146	3.69e-05	Moderately soluble	-4.43	0.0148	3.75e-05	Moderately soluble	High	No	Yes	No	No	No	Yes	No	-6.54	0	0	0	0	0	0.55	0	0	1	4.44	none	none
ZINC000000968278	C24H27NO5S	441.54	31	12	0.42	5	5	2	125.55	110.16	3.15	5.08	3.99	2.83	5.46	4.1	-5.73	0.000814	1.84e-06	Moderately soluble	-7.14	3.23e-05	7.31e-08	Poorly soluble	-7.42	1.67e-05	3.79e-08	Poorly soluble	High	No	Yes	No	Yes	Yes	No	Yes	-5.39	0	0	0	0	1	0.55	0	1	2	4.43	none	none
ZINC000001533688	C15H13NO3S2	319.4	21	6	0.13	4	3	1	91.76	115	3.15	5.08	2.43	2.83	5.46	4.1	-5.73	0.000814	1.84e-06	Moderately soluble	-7.14	3.23e-05	7.31e-08	Poorly soluble	-7.42	1.67e-05	3.79e-08	Poorly soluble	High	No	Yes	No	Yes	Yes	No	Yes	-5.39	0	0	0	0	1	0.55	0	1	2	4.43	none	none
ZINC000000968276	C24H27NO5S	441.54	31	12	0.42	5	5	2	125.55	110.16	3.14	5.08	3.99	2.83	5.46	4.1	-5.73	0.000814	1.84e-06	Moderately soluble	-7.14	3.23e-05	7.31e-08	Poorly soluble	-7.42	1.67e-05	3.79e-08	Poorly soluble	High	No	Yes	No	Yes	Yes	No	Yes	-5.39	0	0	0	0	1	0.55	0	1	2	4.43	none	none
ZINC000000968279	C24H27NO5S	441.54	31	12	0.42	5	5	2	125.55	110.16	3.14	5.08	3.99	2.83	5.46	4.1	-5.73	0.000814	1.84e-06	Moderately soluble	-7.14	3.23e-05	7.31e-08	Poorly soluble	-7.42	1.67e-05	3.79e-08	Poorly soluble	High	No	Yes	No	Yes	Yes	No	Yes	-5.39	0	0	0	0	1	0.55	0	1	2	4.43	none	none
ZINC000000968277	C24H27NO5S	441.54	31	12	0.42	5	5	2	125.55	110.16	3.22	5.08	3.99	2.83	5.46	4.12	-5.73	0.000814	1.84e-06	Moderately soluble	-7.14	3.23e-05	7.31e-08	Poorly soluble	-7.42	1.67e-05	3.79e-08	Poorly soluble	High	No	Yes	No	Yes	Yes	No	Yes	-5.39	0	0	0	0	1	0.55	0	1	2	4.43	none	none
ZINC000001530755	C31H48O2S2	516.84	35	12	0.61	8	2	2	160.18	91.06	5.79	11.33	9.91	7.19	9.2	8.68	-9.91	6.39e-08	1.24e-10	Poorly soluble	-13.22	3.11e-11	6.02e-14	Insoluble	-9.45	1.83e-07	3.53e-10	Poorly soluble	Low	No	Yes	No	No	No	No	No	-1.41	2	4	0	1	1	0.17	0	1	3	4.42	none	none
ZINC000100053204	C18H23NO4	317.38	23	6	0.56	6	5	0	89.66	55.84	0	2.67	1.88	2.42	2	1.79	-3.29	0.164	0.000517	Soluble	-3.49	0.102	0.00032	Soluble	-3.29	0.163	0.000514	Soluble	High	Yes	No	No	No	No	No	No	-6.34	0	0	0	0	0	0.55	0	1	0	4.42	none	none
ZINC000100053206	C18H23NO4	317.38	23	6	0.56	6	5	0	89.66	55.84	0	2.67	1.88	2.42	2	1.79	-3.29	0.164	0.000517	Soluble	-3.49	0.102	0.00032	Soluble	-3.29	0.163	0.000514	Soluble	High	Yes	No	No	No	No	No	No	-6.34	0	0	0	0	0	0.55	0	1	0	4.42	none	none
ZINC000248317782	C18H23NO4	317.38	23	6	0.56	6	5	0	89.66	55.84	0	2.67	1.88	2.42	2	1.79	-3.29	0.164	0.000517	Soluble	-3.49	0.102	0.00032	Soluble	-3.29	0.163	0.000514	Soluble	High	Yes	No	No	No	No	No	No	-6.34	0	0	0	0	0	0.55	0	1	0	4.42	none	none
ZINC000248317783	C18H23NO4	317.38	23	6	0.56	6	5	0	89.66	55.84	0	2.67	1.88	2.42	2	1.79	-3.29	0.164	0.000517	Soluble	-3.49	0.102	0.00032	Soluble	-3.29	0.163	0.000514	Soluble	High	Yes	No	No	No	No	No	No	-6.34	0	0	0	0	0	0.55	0	1	0	4.42	none	none
ZINC000410428642	C18H23NO4	317.38	23	6	0.56	6	5	0	89.66	55.84	0	2.67	1.88	2.42	2	1.79	-3.29	0.164	0.000517	Soluble	-3.49	0.102	0.00032	Soluble	-3.29	0.163	0.000514	Soluble	High	Yes	No	No	No	No	No	No	-6.34	0	0	0	0	0	0.55	0	1	0	4.42	none	none
ZINC000410428643	C18H23NO4	317.38	23	6	0.56	6	5	0	89.66	55.84	0	2.67	1.88	2.42	2	1.79	-3.29	0.164	0.000517	Soluble	-3.49	0.102	0.00032	Soluble	-3.29	0.163	0.000514	Soluble	High	Yes	No	No	No	No	No	No	-6.34	0	0	0	0	0	0.55	0	1	0	4.42	none	none
ZINC000004214983	C18H23NO4	317.38	23	6	0.56	6	5	0	89.66	55.84	3.15	2.67	1.88	2.42	2	2.42	-3.29	0.164	0.000517	Soluble	-3.49	0.102	0.00032	Soluble	-3.29	0.163	0.000514	Soluble	High	Yes	No	No	No	No	Yes	No	-6.34	0	0	0	0	0	0.55	0	1	0	4.42	none	none
ZINC000028631193	C18H23NO4	317.38	23	6	0.56	6	5	0	89.66	55.84	3.23	2.67	1.88	2.42	2	2.44	-3.29	0.164	0.000517	Soluble	-3.49	0.102	0.00032	Soluble	-3.29	0.163	0.000514	Soluble	High	Yes	No	No	No	No	Yes	No	-6.34	0	0	0	0	0	0.55	0	1	0	4.42	none	none
ZINC000021981272	C25H32ClN5O3	486.01	34	17	0.44	10	5	1	141.17	75.76	4.13	3.59	1.96	2.76	2.75	3.04	-4.82	0.00727	1.5e-05	Moderately soluble	-4.87	0.00659	1.36e-05	Moderately soluble	-6.01	0.000471	9.68e-07	Poorly soluble	High	No	No	No	Yes	Yes	Yes	Yes	-6.72	0	2	0	0	0	0.55	0	0	3	4.42	none	none
ZINC000021981274	C25H32ClN5O3	486.01	34	17	0.44	10	5	1	141.17	75.76	4.34	3.59	1.96	2.76	2.75	3.08	-4.82	0.00727	1.5e-05	Moderately soluble	-4.87	0.00659	1.36e-05	Moderately soluble	-6.01	0.000471	9.68e-07	Poorly soluble	High	No	No	No	Yes	Yes	Yes	Yes	-6.72	0	2	0	0	0	0.55	0	0	3	4.42	none	none
ZINC000022454221	C31H44N2O10	604.69	43	12	0.55	18	12	0	167.05	114.46	6.15	4.07	2.78	1.31	4.59	3.78	-5.17	0.00407	6.73e-06	Moderately soluble	-6.18	0.000401	6.63e-07	Poorly soluble	-7.24	3.47e-05	5.74e-08	Poorly soluble	High	No	No	No	Yes	No	No	Yes	-7.1	2	3	1	0	3	0.17	0	1	3	4.41	none	none
ZINC000002031042	C17H26N4O3S2	398.54	26	6	0.59	10	5	2	107.57	152.17	2.36	0.62	2.36	0.57	2.01	1.58	-2.21	2.44	0.00613	Soluble	-3.39	0.162	0.000407	Soluble	-3.25	0.224	0.000561	Soluble	Low	No	Yes	No	No	No	No	No	-8.29	0	0	1	1	1	0.55	0	2	2	4.4	none	none
ZINC000002031038	C17H26N4O3S2	398.54	26	6	0.59	10	5	2	107.57	152.17	2.44	0.62	2.36	0.57	2.01	1.6	-2.21	2.44	0.00613	Soluble	-3.39	0.162	0.000407	Soluble	-3.25	0.224	0.000561	Soluble	Low	No	Yes	No	No	No	No	No	-8.29	0	0	1	1	1	0.55	0	2	2	4.4	none	none
ZINC000002008393	C21H30O3	330.46	24	6	0.62	5	3	2	99.07	49.69	3.76	5.33	4.71	3.51	4.8	4.42	-5.1	0.00261	7.91e-06	Moderately soluble	-6.13	0.000247	7.49e-07	Poorly soluble	-5.36	0.00143	4.33e-06	Moderately soluble	High	Yes	No	No	No	Yes	Yes	No	-4.53	0	0	0	0	1	0.55	0	1	1	4.35	none	none
ZINC000002008391	C21H30O3	330.46	24	6	0.62	5	3	2	99.07	49.69	3.76	5.33	4.71	3.51	4.8	4.42	-5.1	0.00261	7.91e-06	Moderately soluble	-6.13	0.000247	7.49e-07	Poorly soluble	-5.36	0.00143	4.33e-06	Moderately soluble	High	Yes	No	No	No	Yes	Yes	No	-4.53	0	0	0	0	1	0.55	0	1	1	4.35	none	none
ZINC000002008392	C21H30O3	330.46	24	6	0.62	5	3	2	99.07	49.69	3.75	5.33	4.71	3.51	4.8	4.42	-5.1	0.00261	7.91e-06	Moderately soluble	-6.13	0.000247	7.49e-07	Poorly soluble	-5.36	0.00143	4.33e-06	Moderately soluble	High	Yes	No	No	No	Yes	Yes	No	-4.53	0	0	0	0	1	0.55	0	1	1	4.35	none	none
ZINC000002008394	C21H30O3	330.46	24	6	0.62	5	3	2	99.07	49.69	3.8	5.33	4.71	3.51	4.8	4.43	-5.1	0.00261	7.91e-06	Moderately soluble	-6.13	0.000247	7.49e-07	Poorly soluble	-5.36	0.00143	4.33e-06	Moderately soluble	High	Yes	No	No	No	Yes	Yes	No	-4.53	0	0	0	0	1	0.55	0	1	1	4.35	none	none
ZINC000027644800	C22H28F2O5	410.45	29	6	0.5	11	7	3	106.21	86.99	2.85	3.35	4.66	2.64	3.91	3.48	-3.92	0.0491	0.00012	Soluble	-4.85	0.00574	1.4e-05	Moderately soluble	-3.55	0.115	0.000281	Soluble	High	No	Yes	No	No	No	No	Yes	-6.43	0	0	1	0	0	0.56	0	1	2	4.35	none	none
ZINC000230061301	C22H28F2O5	410.45	29	6	0.5	11	7	3	106.21	86.99	2.96	3.35	4.66	2.64	3.91	3.5	-3.92	0.0491	0.00012	Soluble	-4.85	0.00574	1.4e-05	Moderately soluble	-3.55	0.115	0.000281	Soluble	High	No	Yes	No	No	No	No	Yes	-6.43	0	0	1	0	0	0.56	0	1	2	4.35	none	none
ZINC000095617628	C33H50O10	606.74	43	0	0.76	9	10	6	160.6	173.98	2.96	3.35	2.8	2.64	3.91	3.5	-3.92	0.0491	0.00012	Soluble	-4.85	0.00574	1.4e-05	Moderately soluble	-3.55	0.115	0.000281	Soluble	High	No	Yes	No	No	No	No	Yes	-6.43	0	0	1	0	0	0.56	0	1	2	4.35	none	none
ZINC000027644820	C22H28F2O5	410.45	29	6	0.5	11	7	3	106.21	86.99	2.96	3.35	4.66	2.64	3.91	3.5	-3.92	0.0491	0.00012	Soluble	-4.85	0.00574	1.4e-05	Moderately soluble	-3.55	0.115	0.000281	Soluble	High	No	Yes	No	No	No	No	Yes	-6.43	0	0	1	0	0	0.56	0	1	2	4.35	none	none
ZINC000027644806	C22H28F2O5	410.45	29	6	0.5	11	7	3	106.21	86.99	2.99	3.35	4.66	2.64	3.91	3.51	-3.92	0.0491	0.00012	Soluble	-4.85	0.00574	1.4e-05	Moderately soluble	-3.55	0.115	0.000281	Soluble	High	No	Yes	No	No	No	No	Yes	-6.43	0	0	1	0	0	0.56	0	1	2	4.35	none	none
ZINC000027644813	C22H28F2O5	410.45	29	6	0.5	11	7	3	106.21	86.99	3.16	3.35	4.66	2.64	3.91	3.54	-3.92	0.0491	0.00012	Soluble	-4.85	0.00574	1.4e-05	Moderately soluble	-3.55	0.115	0.000281	Soluble	High	No	Yes	No	No	No	No	Yes	-6.43	0	0	1	0	0	0.56	0	1	2	4.35	none	none
ZINC000256090847	C22H28F2O5	410.45	29	6	0.5	11	7	3	106.21	86.99	3.2	3.35	4.66	2.64	3.91	3.55	-3.92	0.0491	0.00012	Soluble	-4.85	0.00574	1.4e-05	Moderately soluble	-3.55	0.115	0.000281	Soluble	High	No	Yes	No	No	No	No	Yes	-6.43	0	0	1	0	0	0.56	0	1	2	4.35	none	none
ZINC000095618674	C25H27N7O3	473.53	35	19	0.4	4	6	1	137.78	111.07	3.67	2.17	0.88	2.2	1.8	2.14	-4.28	0.0248	5.24e-05	Moderately soluble	-4.14	0.0347	7.32e-05	Moderately soluble	-4.78	0.00791	1.67e-05	Moderately soluble	High	No	Yes	No	No	Yes	No	Yes	-7.65	0	1	0	0	0	0.55	0	1	1	4.35	none	none
ZINC000095618673	C25H27N7O3	473.53	35	19	0.4	4	6	1	137.78	111.07	3.78	2.17	0.88	2.2	1.8	2.17	-4.28	0.0248	5.24e-05	Moderately soluble	-4.14	0.0347	7.32e-05	Moderately soluble	-4.78	0.00791	1.67e-05	Moderately soluble	High	No	Yes	No	No	Yes	No	Yes	-7.65	0	1	0	0	0	0.55	0	1	1	4.35	none	none
ZINC000068249103	C22H27ClFN7O4S	540.01	36	17	0.36	11	8	3	135.81	148.51	2.95	2.7	5.03	1.27	2.1	2.81	-4.51	0.0166	3.07e-05	Moderately soluble	-5.47	0.00182	3.38e-06	Moderately soluble	-7.58	1.43e-05	2.65e-08	Poorly soluble	Low	No	Yes	No	Yes	No	No	Yes	-7.68	2	2	2	1	0	0.17	0	0	2	4.35	none	none
ZINC000005141311	C20H24N2O2	324.42	24	10	0.45	4	4	1	99.73	45.59	3.02	2.88	2.47	2.23	3.11	2.74	-3.71	0.0632	0.000195	Soluble	-3.5	0.103	0.000318	Soluble	-4.31	0.016	4.92e-05	Moderately soluble	High	Yes	Yes	No	No	No	Yes	No	-6.23	0	0	0	0	0	0.55	0	1	0	4.34	none	none
ZINC000002020519	C20H24N2O2	324.42	24	10	0.45	4	4	1	99.73	45.59	3.08	2.88	2.47	2.23	3.11	2.76	-3.71	0.0632	0.000195	Soluble	-3.5	0.103	0.000318	Soluble	-4.31	0.016	4.92e-05	Moderately soluble	High	Yes	No	No	No	No	Yes	No	-6.23	0	0	0	0	0	0.55	0	1	0	4.34	none	none
ZINC000009212424	C20H24N2O2	324.42	24	10	0.45	4	4	1	99.73	45.59	3.18	2.88	2.47	2.23	3.11	2.77	-3.71	0.0632	0.000195	Soluble	-3.5	0.103	0.000318	Soluble	-4.31	0.016	4.92e-05	Moderately soluble	High	Yes	No	No	No	No	Yes	No	-6.23	0	0	0	0	0	0.55	0	1	0	4.34	none	none
ZINC000003831403	C20H24N2O2	324.42	24	10	0.45	4	4	1	99.73	45.59	3.17	2.88	2.47	2.23	3.11	2.77	-3.71	0.0632	0.000195	Soluble	-3.5	0.103	0.000318	Soluble	-4.31	0.016	4.92e-05	Moderately soluble	High	Yes	No	No	No	No	Yes	No	-6.23	0	0	0	0	0	0.55	0	1	0	4.34	none	none
ZINC000001319234	C20H24N2O2	324.42	24	10	0.45	4	4	1	99.73	45.59	3.24	2.88	2.47	2.23	3.11	2.79	-3.71	0.0632	0.000195	Soluble	-3.5	0.103	0.000318	Soluble	-4.31	0.016	4.92e-05	Moderately soluble	High	Yes	No	No	No	No	Yes	No	-6.23	0	0	0	0	0	0.55	0	1	0	4.34	none	none
ZINC000000000688	C20H24N2O2	324.42	24	10	0.45	4	4	1	99.73	45.59	3.27	2.88	2.47	2.23	3.11	2.79	-3.71	0.0632	0.000195	Soluble	-3.5	0.103	0.000318	Soluble	-4.31	0.016	4.92e-05	Moderately soluble	High	Yes	No	No	No	No	Yes	No	-6.23	0	0	0	0	0	0.55	0	1	0	4.34	none	none
ZINC000003875872	C17H20N2O5S	364.42	25	6	0.47	6	5	2	96.19	121.24	1.73	2.2	0.7	1.26	0.79	1.34	-3.27	0.197	0.000541	Soluble	-4.38	0.0152	4.17e-05	Moderately soluble	-2.69	0.749	0.00206	Soluble	High	No	Yes	No	No	No	No	No	-6.96	0	0	0	0	0	0.56	0	0	1	4.34	none	none
ZINC000003875871	C17H20N2O5S	364.42	25	6	0.47	6	5	2	96.19	121.24	1.85	2.2	0.7	1.26	0.79	1.36	-3.27	0.197	0.000541	Soluble	-4.38	0.0152	4.17e-05	Moderately soluble	-2.69	0.749	0.00206	Soluble	High	No	Yes	No	No	No	No	No	-6.96	0	0	0	0	0	0.56	0	0	1	4.34	none	none
ZINC000100042076	C17H23NO3	289.37	21	6	0.59	5	4	1	84.51	49.77	0	1.83	1.55	2.02	2.03	1.49	-2.67	0.621	0.00215	Soluble	-2.5	0.925	0.0032	Soluble	-2.93	0.341	0.00118	Soluble	High	Yes	Yes	No	No	No	Yes	No	-6.77	0	0	0	0	0	0.55	0	0	0	4.33	none	none
ZINC000001658782	C17H19NO3	285.34	21	6	0.59	1	4	1	81.35	47.56	2.3	1.7	1.21	1.74	2.93	1.98	-2.83	0.426	0.00149	Soluble	-2.31	1.38	0.00485	Soluble	-4.26	0.0157	5.5e-05	Moderately soluble	High	Yes	Yes	No	No	No	Yes	No	-6.83	0	0	0	0	0	0.55	0	0	0	4.33	none	none
ZINC000100036823	C17H32NO2+	282.44	20	0	0.94	7	2	0	88.76	26.3	0	4.18	3.14	-0.52	0.65	1.49	-3.76	0.0488	0.000173	Soluble	-4.44	0.0102	3.62e-05	Moderately soluble	-4.08	0.0232	8.22e-05	Moderately soluble	High	Yes	No	No	No	No	No	No	-5.06	0	0	0	0	0	0.55	0	1	1	4.3	none	none
ZINC000100036834	C17H32NO2+	282.44	20	0	0.94	7	2	0	88.76	26.3	0	4.18	3.14	-0.52	0.65	1.49	-3.76	0.0488	0.000173	Soluble	-4.44	0.0102	3.62e-05	Moderately soluble	-4.08	0.0232	8.22e-05	Moderately soluble	High	Yes	No	No	No	No	No	No	-5.06	0	0	0	0	0	0.55	0	1	1	4.3	none	none
ZINC000100036830	C17H32NO2+	282.44	20	0	0.94	7	2	0	88.76	26.3	0.14	4.18	3.14	-0.52	0.65	1.52	-3.76	0.0488	0.000173	Soluble	-4.44	0.0102	3.62e-05	Moderately soluble	-4.08	0.0232	8.22e-05	Moderately soluble	High	Yes	No	No	No	No	No	No	-5.06	0	0	0	0	0	0.55	0	1	1	4.3	none	none
ZINC000013454202	C17H32NO2+	282.44	20	0	0.94	7	2	0	88.76	26.3	0.22	4.18	3.14	-0.52	0.65	1.53	-3.76	0.0488	0.000173	Soluble	-4.44	0.0102	3.62e-05	Moderately soluble	-4.08	0.0232	8.22e-05	Moderately soluble	High	Yes	No	No	No	No	No	No	-5.06	0	0	0	0	0	0.55	0	1	1	4.3	none	none
ZINC000100036827	C17H32NO2+	282.44	20	0	0.94	7	2	0	88.76	26.3	0.22	4.18	3.14	-0.52	0.65	1.53	-3.76	0.0488	0.000173	Soluble	-4.44	0.0102	3.62e-05	Moderately soluble	-4.08	0.0232	8.22e-05	Moderately soluble	High	Yes	No	No	No	No	No	No	-5.06	0	0	0	0	0	0.55	0	1	1	4.3	none	none
ZINC000100054527	C23H28ClN3O6S	510	34	12	0.39	9	8	4	131.31	149.19	0.22	4.18	4.47	-0.52	0.65	1.53	-3.76	0.0488	0.000173	Soluble	-4.44	0.0102	3.62e-05	Moderately soluble	-4.08	0.0232	8.22e-05	Moderately soluble	High	Yes	No	No	No	No	No	No	-5.06	0	0	0	0	0	0.55	0	1	1	4.3	none	none
ZINC000100054519	C23H28ClN3O6S	510	34	12	0.39	9	8	4	131.31	149.19	0	2.29	4.47	1.1	2.61	1.68	-2.97	0.299	0.00108	Soluble	-3.86	0.0378	0.000137	Soluble	-2.4	1.11	0.00401	Soluble	High	No	No	No	No	No	No	No	-6.36	0	0	0	0	0	0.56	0	1	0	4.28	none	none
ZINC000100054513	C21H27N5O5S	461.53	32	12	0.43	8	9	4	120.36	165.74	0	2.29	2.91	1.1	2.61	1.68	-2.97	0.299	0.00108	Soluble	-3.86	0.0378	0.000137	Soluble	-2.4	1.11	0.00401	Soluble	High	No	No	No	No	No	No	No	-6.36	0	0	0	0	0	0.56	0	1	0	4.28	none	none
ZINC000002039624	C21H30O2	314.46	23	6	0.62	4	2	1	97.91	29.46	3.83	6.97	5.74	4.39	5.41	5.27	-6.11	0.000244	7.77e-07	Poorly soluble	-7.4	1.24e-05	3.96e-08	Poorly soluble	-5.93	0.000369	1.17e-06	Moderately soluble	High	Yes	No	No	Yes	Yes	Yes	No	-3.27	1	1	0	0	1	0.55	0	1	1	4.27	none	none
ZINC000002039625	C21H30O2	314.46	23	6	0.62	4	2	1	97.91	29.46	3.9	6.97	5.74	4.39	5.41	5.28	-6.11	0.000244	7.77e-07	Poorly soluble	-7.4	1.24e-05	3.96e-08	Poorly soluble	-5.93	0.000369	1.17e-06	Moderately soluble	High	Yes	No	No	Yes	Yes	Yes	No	-3.27	1	1	0	0	1	0.55	0	1	1	4.27	none	none
ZINC000002034208	C21H30O2	314.46	23	6	0.62	4	2	1	97.91	29.46	4.1	6.97	5.74	4.39	5.41	5.32	-6.11	0.000244	7.77e-07	Poorly soluble	-7.4	1.24e-05	3.96e-08	Poorly soluble	-5.93	0.000369	1.17e-06	Moderately soluble	High	Yes	No	No	Yes	Yes	Yes	No	-3.27	1	1	0	0	1	0.55	0	1	1	4.27	none	none
ZINC000012503137	C21H29NO2	327.46	24	6	0.71	2	3	2	100.33	43.7	3.23	3.77	2.98	3.34	3.59	3.38	-4.3	0.0165	5.03e-05	Moderately soluble	-4.38	0.0136	4.16e-05	Moderately soluble	-4.36	0.0144	4.4e-05	Moderately soluble	High	Yes	Yes	No	No	No	Yes	No	-5.62	0	0	0	0	0	0.55	0	0	1	4.27	none	none
ZINC000035644633	C27H36N2O5	468.59	34	12	0.48	11	5	3	136.61	99.1	3.63	4.21	3.49	2.64	4.24	3.64	-4.93	0.00547	1.17e-05	Moderately soluble	-6	0.000467	9.98e-07	Poorly soluble	-6.28	0.000248	5.28e-07	Poorly soluble	High	No	Yes	No	No	No	Yes	Yes	-6.17	0	1	1	0	0	0.56	0	0	3	4.26	none	none
ZINC000035644637	C27H36N2O5	468.59	34	12	0.48	11	5	3	136.61	99.1	3.71	4.21	3.49	2.64	4.24	3.66	-4.93	0.00547	1.17e-05	Moderately soluble	-6	0.000467	9.98e-07	Poorly soluble	-6.28	0.000248	5.28e-07	Poorly soluble	High	No	Yes	No	No	No	Yes	Yes	-6.17	0	1	1	0	0	0.56	0	0	3	4.26	none	none
ZINC000009411213	C15H18N2O	242.32	18	6	0.4	0	2	2	72.87	58.88	2.3	0.01	1.89	2.21	3.05	1.89	-1.6	6.15	0.0254	Very soluble	-0.8	38.6	0.159	Very soluble	-3.83	0.0357	0.000147	Soluble	High	Yes	Yes	No	No	No	No	No	-7.77	0	0	0	0	0	0.55	0	1	1	4.26	none	none
ZINC000100054890	C18H25N3O3	331.41	24	0	0.89	3	5	3	89.68	110.58	3.38	3.78	-0.11	2.67	1.66	3.14	-4.66	0.00856	2.18e-05	Moderately soluble	-5.1	0.0031	7.91e-06	Moderately soluble	-5.27	0.0021	5.36e-06	Moderately soluble	High	No	No	No	Yes	Yes	Yes	Yes	-6	0	0	0	0	0	0.55	0	0	2	4.25	none	none
ZINC000005166438	C21H24N2O4S	400.49	28	12	0.33	7	5	1	112.49	93.17	3.25	2.23	2.32	2.18	2.87	2.57	-3.58	0.105	0.000261	Soluble	-3.82	0.0604	0.000151	Soluble	-5.99	0.000407	1.02e-06	Moderately soluble	High	No	Yes	No	Yes	No	Yes	Yes	-7.16	0	0	0	0	0	0.55	0	0	1	4.25	none	none
ZINC000026979265	C21H24N2O4S	400.49	28	12	0.33	7	5	1	112.49	93.17	3.36	2.23	2.32	2.18	2.87	2.59	-3.58	0.105	0.000261	Soluble	-3.82	0.0604	0.000151	Soluble	-5.99	0.000407	1.02e-06	Moderately soluble	High	No	Yes	No	Yes	No	Yes	Yes	-7.16	0	0	0	0	0	0.55	0	0	1	4.25	none	none
ZINC000068206930	C26H27F3N2O6	520.5	37	15	0.42	9	9	4	127.91	113.18	3.44	2.92	4.4	2.01	4.46	3.45	-4.61	0.0127	2.44e-05	Moderately soluble	-4.96	0.00573	1.1e-05	Moderately soluble	-6.53	0.000153	2.93e-07	Poorly soluble	High	No	Yes	No	No	Yes	Yes	Yes	-7.4	1	1	0	0	0	0.55	0	0	2	4.25	none	none
ZINC000003798603	C22H25F2NO4	405.44	29	12	0.45	6	7	3	103.34	70.95	3.09	4.04	3.2	2.64	4.14	3.42	-4.81	0.00629	1.55e-05	Moderately soluble	-5.23	0.00237	5.84e-06	Moderately soluble	-5.88	0.000537	1.32e-06	Moderately soluble	High	Yes	Yes	No	No	No	Yes	Yes	-5.9	0	0	0	0	0	0.55	0	0	2	4.24	none	none
ZINC000100053276	C16H19NO4	289.33	21	6	0.5	5	5	1	80.17	64.63	0	1.82	1.14	1.94	1.67	1.31	-2.66	0.63	0.00218	Soluble	-2.8	0.462	0.0016	Soluble	-3.23	0.172	0.000596	Soluble	High	Yes	Yes	No	No	No	No	No	-6.77	0	0	0	0	0	0.55	0	1	0	4.24	none	none
ZINC000100053272	C16H19NO4	289.33	21	6	0.5	5	5	1	80.17	64.63	0	1.82	1.14	1.94	1.67	1.31	-2.66	0.63	0.00218	Soluble	-2.8	0.462	0.0016	Soluble	-3.23	0.172	0.000596	Soluble	High	Yes	Yes	No	No	No	No	No	-6.77	0	0	0	0	0	0.55	0	1	0	4.24	none	none
ZINC000261494639	C16H19NO4	289.33	21	6	0.5	5	5	1	80.17	64.63	2.64	1.82	1.14	1.94	1.67	1.84	-2.66	0.63	0.00218	Soluble	-2.8	0.462	0.0016	Soluble	-3.23	0.172	0.000596	Soluble	High	Yes	No	No	No	No	No	No	-6.77	0	0	0	0	0	0.55	0	1	0	4.24	none	none
ZINC000261494638	C16H19NO4	289.33	21	6	0.5	5	5	1	80.17	64.63	2.74	1.82	1.14	1.94	1.67	1.86	-2.66	0.63	0.00218	Soluble	-2.8	0.462	0.0016	Soluble	-3.23	0.172	0.000596	Soluble	High	Yes	No	No	No	No	No	No	-6.77	0	0	0	0	0	0.55	0	1	0	4.24	none	none
ZINC000031771186	C16H19NO4	289.33	21	6	0.5	5	5	1	80.17	64.63	2.77	1.82	1.14	1.94	1.67	1.87	-2.66	0.63	0.00218	Soluble	-2.8	0.462	0.0016	Soluble	-3.23	0.172	0.000596	Soluble	High	Yes	No	No	No	No	No	No	-6.77	0	0	0	0	0	0.55	0	1	0	4.24	none	none
ZINC000031771185	C16H19NO4	289.33	21	6	0.5	5	5	1	80.17	64.63	2.87	1.82	1.14	1.94	1.67	1.89	-2.66	0.63	0.00218	Soluble	-2.8	0.462	0.0016	Soluble	-3.23	0.172	0.000596	Soluble	High	Yes	No	No	No	No	No	No	-6.77	0	0	0	0	0	0.55	0	1	0	4.24	none	none
ZINC000038601228	C16H17NO3	271.31	20	6	0.56	0	4	2	76.88	58.56	1.95	1.38	0.91	1.5	2.42	1.63	-2.61	0.661	0.00243	Soluble	-2.21	1.66	0.00612	Soluble	-3.56	0.0742	0.000274	Soluble	High	Yes	Yes	No	No	No	Yes	No	-6.98	0	0	0	0	0	0.55	0	0	0	4.22	none	none
ZINC000005834183	C18H29N3O3S	367.51	25	6	0.67	6	6	3	103.62	90.05	2.8	2.51	2.1	2.01	0.81	2.05	-3.48	0.121	0.00033	Soluble	-4.05	0.033	8.98e-05	Moderately soluble	-4.37	0.0156	4.25e-05	Moderately soluble	High	No	Yes	No	No	No	Yes	No	-6.76	0	0	0	0	0	0.55	0	0	1	4.21	none	none
ZINC000022055066	C18H19ClN4O	342.82	24	12	0.28	1	2	1	113.42	57.06	1.58	2.76	2.21	1.45	-0.07	1.59	-4.01	0.0336	9.81e-05	Moderately soluble	-3.61	0.0835	0.000243	Soluble	-6.17	0.000234	6.84e-07	Poorly soluble	High	Yes	Yes	Yes	No	No	Yes	Yes	-6.43	0	0	0	0	0	0.55	0	1	0	4.2	none	none
ZINC000036177510	C16H19NO4	289.33	21	6	0.5	4	5	1	80.53	66.84	2.04	-0.31	1.4	1.94	1.08	1.23	-1.39	11.9	0.0411	Very soluble	-0.63	67.3	0.233	Very soluble	-2.19	1.85	0.00638	Soluble	High	Yes	No	No	No	No	No	No	-8.28	0	0	0	0	0	0.55	0	0	0	4.2	none	none
ZINC000004805034	C16H19NO4	289.33	21	6	0.5	4	5	1	80.53	66.84	2.4	-0.31	1.4	1.94	1.08	1.3	-1.39	11.9	0.0411	Very soluble	-0.63	67.3	0.233	Very soluble	-2.19	1.85	0.00638	Soluble	High	Yes	No	No	No	No	No	No	-8.28	0	0	0	0	0	0.55	0	0	0	4.2	none	none
ZINC000100042145	C21H25NO	307.43	23	12	0.43	4	2	0	98.02	12.47	0	4.48	3.71	3.69	3.84	3.15	-4.69	0.00627	2.04e-05	Moderately soluble	-4.46	0.0106	3.45e-05	Moderately soluble	-5.66	0.000674	2.19e-06	Moderately soluble	High	Yes	Yes	No	No	No	Yes	No	-4.99	0	0	0	0	0	0.55	0	0	1	4.18	none	none
ZINC000000404802	C19H22N2O	294.39	22	10	0.42	3	3	1	93.24	36.36	2.95	2.68	2.46	2.59	3.08	2.75	-3.49	0.0948	0.000322	Soluble	-3.1	0.236	0.000802	Soluble	-4.2	0.0188	6.38e-05	Moderately soluble	High	Yes	Yes	No	No	No	Yes	No	-6.19	0	0	0	0	0	0.55	0	1	0	4.18	none	none
ZINC000000155697	C19H22N2O	294.39	22	10	0.42	3	3	1	93.24	36.36	3.11	2.68	2.46	2.59	3.08	2.78	-3.49	0.0948	0.000322	Soluble	-3.1	0.236	0.000802	Soluble	-4.2	0.0188	6.38e-05	Moderately soluble	High	Yes	Yes	No	No	No	Yes	No	-6.19	0	0	0	0	0	0.55	0	1	0	4.18	none	none
ZINC000004099011	C11H14O2S	210.29	14	0	0.36	2	2	1	60.86	62.6	2.17	2.8	2.98	1.37	2.85	2.43	-2.78	0.352	0.00168	Soluble	-3.77	0.0356	0.000169	Soluble	-2.08	1.76	0.00838	Soluble	High	Yes	No	No	No	Yes	No	No	-5.59	0	0	0	0	0	0.85	0	2	1	4.17	none	none
ZINC000003917400	C28H44O2	412.65	30	0	0.71	5	2	2	130.54	40.46	3.76	5.95	6.61	4.49	4.85	4.88	-5.64	0.000818	2.29e-06	Moderately soluble	-6.7	7.07e-05	1.98e-07	Poorly soluble	-5.57	0.000957	2.69e-06	Moderately soluble	High	Yes	No	No	Yes	Yes	Yes	No	-4.25	1	0	0	0	1	0.55	0	0	2	4.16	none	none
ZINC000001530604	C23H16O11	468.37	34	20	0.13	8	11	3	115.73	173.71	1.76	1.92	2.11	-0.84	2.81	1.55	-3.86	0.0645	0.000138	Soluble	-5.19	0.00301	6.43e-06	Moderately soluble	-5.71	0.000913	1.95e-06	Moderately soluble	Low	No	No	No	No	Yes	No	No	-7.79	1	0	1	1	2	0.11	0	0	2	4.16	none	none
ZINC000001530605	C23H16O11	468.37	34	20	0.13	8	11	3	115.73	173.71	2.16	1.92	2.11	-0.84	2.81	1.63	-3.86	0.0645	0.000138	Soluble	-5.19	0.00301	6.43e-06	Moderately soluble	-5.71	0.000913	1.95e-06	Moderately soluble	Low	No	No	No	No	Yes	No	No	-7.79	1	0	1	1	2	0.11	0	0	2	4.16	none	none
ZINC000033972992	C24H24N4O5S	480.54	34	18	0.25	10	7	1	132.44	128.18	3.32	4.3	3.31	1.99	3.16	3.22	-5.26	0.00264	5.49e-06	Moderately soluble	-6.71	9.48e-05	1.97e-07	Poorly soluble	-7.62	1.16e-05	2.42e-08	Poorly soluble	High	No	No	No	Yes	Yes	Yes	Yes	-6.18	0	2	0	0	0	0.55	0	1	3	4.15	none	none
ZINC000033972993	C24H24N4O5S	480.54	34	18	0.25	10	7	1	132.44	128.18	3.34	4.3	3.31	1.99	3.16	3.22	-5.26	0.00264	5.49e-06	Moderately soluble	-6.71	9.48e-05	1.97e-07	Poorly soluble	-7.62	1.16e-05	2.42e-08	Poorly soluble	High	No	No	No	Yes	Yes	Yes	Yes	-6.18	0	2	0	0	0	0.55	0	1	3	4.15	none	none
ZINC000003975663	C23H24N4O6	452.46	33	17	0.26	11	7	3	119.6	123.95	3.15	2.1	3.48	0.92	2.15	2.36	-3.62	0.108	0.000238	Soluble	-4.33	0.021	4.64e-05	Moderately soluble	-7.09	3.68e-05	8.13e-08	Poorly soluble	High	No	Yes	No	Yes	Yes	Yes	Yes	-7.57	0	0	1	0	0	0.55	0	0	2	4.14	none	none
ZINC000208774715	C26H23N7O2	465.51	35	21	0.19	6	5	2	136.51	118.51	2.86	3.04	2.5	1.52	2.02	2.39	-4.69	0.00952	2.04e-05	Moderately soluble	-5.19	0.00297	6.39e-06	Moderately soluble	-6.51	0.000144	3.1e-07	Poorly soluble	High	No	Yes	No	Yes	Yes	Yes	Yes	-6.98	0	1	0	0	0	0.55	0	1	1	4.13	none	none
ZINC000089224316	C20H18F7NO2	437.35	30	12	0.4	6	10	1	96.66	30.49	3.45	4.73	7.32	4.56	5.83	5.18	-5.43	0.00162	3.7e-06	Moderately soluble	-5.1	0.00348	7.95e-06	Moderately soluble	-7.47	1.48e-05	3.39e-08	Poorly soluble	Low	No	Yes	No	No	No	Yes	Yes	-5.61	1	1	0	1	0	0.55	0	0	2	4.12	none	none
ZINC000000537940	C21H26F3N5	405.46	29	11	0.62	5	6	0	111.81	37.19	3.34	3.32	3.95	3.66	3.09	3.47	-4.4	0.0163	4.02e-05	Moderately soluble	-3.78	0.0677	0.000167	Soluble	-5.15	0.00288	7.11e-06	Moderately soluble	High	Yes	Yes	No	No	No	Yes	Yes	-6.42	0	0	0	0	0	0.55	0	0	1	4.12	none	none
ZINC000100089496	C26H29FN2O2	420.52	31	12	0.46	4	5	1	122.21	64.33	3.28	2.5	4.93	4.04	4.83	3.92	-4.04	0.0379	9.02e-05	Moderately soluble	-3.5	0.134	0.000319	Soluble	-6.85	5.91e-05	1.41e-07	Poorly soluble	High	Yes	Yes	No	No	No	Yes	Yes	-7.09	0	0	0	0	0	0.55	0	0	1	4.12	none	none
ZINC000000586239	C26H29FN2O2	420.52	31	12	0.46	4	5	1	122.21	64.33	3.3	2.5	4.93	4.04	4.83	3.92	-4.04	0.0379	9.02e-05	Moderately soluble	-3.5	0.134	0.000319	Soluble	-6.85	5.91e-05	1.41e-07	Poorly soluble	High	Yes	Yes	No	No	No	Yes	Yes	-7.09	0	0	0	0	0	0.55	0	0	1	4.12	none	none
ZINC000001542594	C21H25ClN2O4S	436.95	29	12	0.38	8	5	2	117.64	95.09	2.4	1.23	4.57	2.73	3.22	2.83	-3.1	0.345	0.00079	Soluble	-2.82	0.655	0.0015	Soluble	-6.96	4.76e-05	1.09e-07	Poorly soluble	High	No	Yes	No	Yes	No	Yes	Yes	-8.09	0	0	0	0	0	0.55	0	0	2	4.11	none	none
ZINC000001846165	C21H25ClN2O4S	436.95	29	12	0.38	8	5	2	117.64	95.09	3.19	1.23	4.57	2.73	3.22	2.99	-3.1	0.345	0.00079	Soluble	-2.82	0.655	0.0015	Soluble	-6.96	4.76e-05	1.09e-07	Poorly soluble	High	No	Yes	No	Yes	No	Yes	Yes	-8.09	0	0	0	0	0	0.55	0	0	2	4.11	none	none
ZINC000000057439	C20H28N2O3	344.45	25	6	0.6	6	4	1	105.82	62.13	2.95	2.92	1.86	2.61	3.5	2.77	-3.6	0.0872	0.000253	Soluble	-3.89	0.0448	0.00013	Soluble	-4.23	0.0202	5.87e-05	Moderately soluble	High	Yes	No	No	Yes	No	Yes	No	-6.33	0	0	0	0	0	0.55	0	0	0	4.08	none	none
ZINC000000020260	C20H28N2O3	344.45	25	6	0.6	6	4	1	105.82	62.13	2.99	2.92	1.86	2.61	3.5	2.78	-3.6	0.0872	0.000253	Soluble	-3.89	0.0448	0.00013	Soluble	-4.23	0.0202	5.87e-05	Moderately soluble	High	Yes	No	No	Yes	No	Yes	No	-6.33	0	0	0	0	0	0.55	0	0	0	4.08	none	none
ZINC000003831070	C17H20N2O6S	380.42	26	6	0.47	6	6	2	98.25	130.47	2.07	1.22	0.57	1.01	0.78	1.13	-2.74	0.689	0.00181	Soluble	-3.56	0.105	0.000277	Soluble	-2.75	0.67	0.00176	Soluble	High	No	Yes	No	No	No	No	No	-7.75	0	0	0	0	0	0.56	0	0	1	4.08	none	none
ZINC000022060383	C21H31N5O3	401.5	29	6	0.71	6	6	1	119.86	89.87	3.34	1.24	-0.08	1.11	1.31	1.38	-2.87	0.545	0.00136	Soluble	-2.73	0.756	0.00188	Soluble	-3.77	0.0685	0.000171	Soluble	High	No	Yes	No	No	No	No	No	-7.87	0	0	0	0	0	0.55	0	1	1	4.08	none	none
ZINC000022060380	C21H31N5O3	401.5	29	6	0.71	6	6	1	119.86	89.87	3.41	1.24	-0.08	1.11	1.31	1.4	-2.87	0.545	0.00136	Soluble	-2.73	0.756	0.00188	Soluble	-3.77	0.0685	0.000171	Soluble	High	No	Yes	No	No	No	No	No	-7.87	0	0	0	0	0	0.55	0	1	1	4.08	none	none
ZINC000004099013	C22H20N2O5	392.4	29	16	0.32	2	6	2	107.11	101.65	2.75	2.18	2.09	1.55	3.71	2.46	-3.92	0.0469	0.00012	Soluble	-3.95	0.0442	0.000113	Soluble	-6.01	0.000383	9.77e-07	Poorly soluble	High	No	Yes	No	No	Yes	No	Yes	-7.15	0	0	0	0	0	0.55	0	0	1	4.07	none	none
ZINC000022010910	C20H31NO4	349.46	25	6	0.7	7	5	1	102.1	51.16	3.85	2.86	2.26	1.7	2.98	2.73	-3.52	0.105	0.000299	Soluble	-3.59	0.0891	0.000255	Soluble	-4.01	0.0342	9.77e-05	Moderately soluble	High	Yes	No	No	No	No	Yes	No	-6.4	0	0	0	0	0	0.55	0	0	0	4.06	none	none
ZINC000004097406	C21H30O2	314.46	23	6	0.52	6	2	2	99.85	40.46	3.9	6.52	5.85	4.31	5.42	5.2	-5.69	0.000636	2.02e-06	Moderately soluble	-7.17	2.14e-05	6.81e-08	Poorly soluble	-5.41	0.00121	3.86e-06	Moderately soluble	High	Yes	No	No	Yes	Yes	Yes	Yes	-3.59	1	1	0	0	1	0.55	0	1	1	4.05	none	none
ZINC000031544842	C25H37NO5	431.56	31	12	0.52	16	6	5	123.13	102.18	3.83	2.79	2.8	1.83	4.82	3.21	-3.5	0.135	0.000313	Soluble	-4.59	0.011	2.56e-05	Moderately soluble	-6.85	6.11e-05	1.42e-07	Poorly soluble	High	No	Yes	No	No	No	Yes	Yes	-6.95	0	0	1	0	1	0.55	0	0	2	4.05	none	none
ZINC000031544850	C25H37NO5	431.56	31	12	0.52	16	6	5	123.13	102.18	4.13	2.79	2.8	1.83	4.82	3.27	-3.5	0.135	0.000313	Soluble	-4.59	0.011	2.56e-05	Moderately soluble	-6.85	6.11e-05	1.42e-07	Poorly soluble	High	No	Yes	No	No	No	Yes	Yes	-6.95	0	0	1	0	1	0.55	0	0	2	4.05	none	none
ZINC000031544846	C25H37NO5	431.56	31	12	0.52	16	6	5	123.13	102.18	4.14	2.79	2.8	1.83	4.82	3.27	-3.5	0.135	0.000313	Soluble	-4.59	0.011	2.56e-05	Moderately soluble	-6.85	6.11e-05	1.42e-07	Poorly soluble	High	No	Yes	No	No	No	Yes	Yes	-6.95	0	0	1	0	1	0.55	0	0	2	4.05	none	none
ZINC000031544837	C25H37NO5	431.56	31	12	0.52	16	6	5	123.13	102.18	4.16	2.79	2.8	1.83	4.82	3.28	-3.5	0.135	0.000313	Soluble	-4.59	0.011	2.56e-05	Moderately soluble	-6.85	6.11e-05	1.42e-07	Poorly soluble	High	No	Yes	No	No	No	Yes	Yes	-6.95	0	0	1	0	1	0.55	0	0	2	4.05	none	none
ZINC000004097415	C14H16O3	232.28	17	0	0.36	3	3	0	65.66	35.53	2.79	2.34	2.66	2.04	2.48	2.46	-2.56	0.645	0.00278	Soluble	-2.73	0.437	0.00188	Soluble	-1.59	5.93	0.0255	Soluble	High	Yes	No	Yes	No	Yes	No	No	-6.06	0	0	0	0	0	0.85	0	0	1	4.04	none	none
ZINC000004097414	C14H16O3	232.28	17	0	0.36	3	3	0	65.66	35.53	2.84	2.34	2.66	2.04	2.48	2.47	-2.56	0.645	0.00278	Soluble	-2.73	0.437	0.00188	Soluble	-1.59	5.93	0.0255	Soluble	High	Yes	No	Yes	No	Yes	No	No	-6.06	0	0	0	0	0	0.85	0	0	1	4.04	none	none
ZINC000003874934	C24H31NO6	429.51	31	12	0.42	14	7	1	118.09	85.3	3.3	1.23	3.2	2.56	4.14	2.88	-2.64	0.983	0.00229	Soluble	-2.62	1.03	0.00241	Soluble	-6.33	0.000201	4.69e-07	Poorly soluble	High	No	Yes	No	No	No	Yes	No	-8.05	0	0	1	0	0	0.55	0	0	2	4.04	none	none
ZINC000003798720	C24H31NO6	429.51	31	12	0.42	14	7	1	118.09	85.3	3.28	1.23	3.2	2.56	4.14	2.88	-2.64	0.983	0.00229	Soluble	-2.62	1.03	0.00241	Soluble	-6.33	0.000201	4.69e-07	Poorly soluble	High	No	Yes	No	No	No	Yes	No	-8.05	0	0	1	0	0	0.55	0	0	2	4.04	none	none
ZINC000003831582	C22H25N2OS+	365.51	26	12	0.41	4	1	0	115.45	48.85	0	3.62	2.59	4.17	2.08	2.49	-4.46	0.0125	3.43e-05	Moderately soluble	-4.33	0.017	4.64e-05	Moderately soluble	-5.87	0.000495	1.36e-06	Moderately soluble	High	Yes	Yes	No	No	No	Yes	Yes	-5.96	1	0	0	0	0	0.55	0	2	2	4.03	none	none
ZINC000003831581	C22H25N2OS+	365.51	26	12	0.41	4	1	0	115.45	48.85	0	3.62	2.59	4.17	2.08	2.49	-4.46	0.0125	3.43e-05	Moderately soluble	-4.33	0.017	4.64e-05	Moderately soluble	-5.87	0.000495	1.36e-06	Moderately soluble	High	Yes	Yes	No	No	No	Yes	Yes	-5.96	1	0	0	0	0	0.55	0	2	2	4.03	none	none
ZINC000003831584	C22H25N2OS+	365.51	26	12	0.41	4	1	0	115.45	48.85	0	3.62	2.59	4.17	2.08	2.49	-4.46	0.0125	3.43e-05	Moderately soluble	-4.33	0.017	4.64e-05	Moderately soluble	-5.87	0.000495	1.36e-06	Moderately soluble	High	Yes	Yes	No	No	No	Yes	Yes	-5.96	1	0	0	0	0	0.55	0	2	2	4.03	none	none
ZINC000003831583	C22H25N2OS+	365.51	26	12	0.41	4	1	0	115.45	48.85	0	3.62	2.59	4.17	2.08	2.49	-4.46	0.0125	3.43e-05	Moderately soluble	-4.33	0.017	4.64e-05	Moderately soluble	-5.87	0.000495	1.36e-06	Moderately soluble	High	Yes	Yes	No	No	No	Yes	Yes	-5.96	1	0	0	0	0	0.55	0	2	2	4.03	none	none
ZINC000100308851	C22H25N2OS+	365.51	26	12	0.41	4	1	0	115.45	48.85	0	3.62	2.59	4.17	2.08	2.49	-4.46	0.0125	3.43e-05	Moderately soluble	-4.33	0.017	4.64e-05	Moderately soluble	-5.87	0.000495	1.36e-06	Moderately soluble	High	Yes	Yes	No	No	No	Yes	Yes	-5.96	1	0	0	0	0	0.55	0	2	2	4.03	none	none
ZINC000100308855	C22H25N2OS+	365.51	26	12	0.41	4	1	0	115.45	48.85	0	3.62	2.59	4.17	2.08	2.49	-4.46	0.0125	3.43e-05	Moderately soluble	-4.33	0.017	4.64e-05	Moderately soluble	-5.87	0.000495	1.36e-06	Moderately soluble	High	Yes	Yes	No	No	No	Yes	Yes	-5.96	1	0	0	0	0	0.55	0	2	2	4.03	none	none
ZINC000100308860	C22H25N2OS+	365.51	26	12	0.41	4	1	0	115.45	48.85	0	3.62	2.59	4.17	2.08	2.49	-4.46	0.0125	3.43e-05	Moderately soluble	-4.33	0.017	4.64e-05	Moderately soluble	-5.87	0.000495	1.36e-06	Moderately soluble	High	Yes	Yes	No	No	No	Yes	Yes	-5.96	1	0	0	0	0	0.55	0	2	2	4.03	none	none
ZINC000001554197	C26H30N6O3	474.55	35	18	0.27	12	4	6	135.01	144.9	1.39	1.81	1.84	1.05	3.43	1.91	-3.51	0.146	0.000308	Soluble	-4.47	0.016	3.37e-05	Moderately soluble	-7.91	5.87e-06	1.24e-08	Poorly soluble	Low	No	Yes	No	No	No	Yes	Yes	-7.91	1	1	2	1	1	0.55	0	2	2	4.02	none	none
ZINC000003830790	C20H24O2	296.4	22	6	0.6	0	2	2	88.84	40.46	2.72	3.67	3.69	3.9	3.94	3.58	-4.19	0.0191	6.43e-05	Moderately soluble	-4.21	0.0183	6.18e-05	Moderately soluble	-4.04	0.0269	9.08e-05	Moderately soluble	High	Yes	Yes	No	No	Yes	Yes	No	-5.5	0	0	0	0	0	0.55	0	1	1	4.01	none	none
ZINC000009212324	C20H24O2	296.4	22	6	0.6	0	2	2	88.84	40.46	2.73	3.67	3.69	3.9	3.94	3.59	-4.19	0.0191	6.43e-05	Moderately soluble	-4.21	0.0183	6.18e-05	Moderately soluble	-4.04	0.0269	9.08e-05	Moderately soluble	High	Yes	Yes	No	No	Yes	Yes	No	-5.5	0	0	0	0	0	0.55	0	1	1	4.01	none	none
ZINC000002572372	C20H24O2	296.4	22	6	0.6	0	2	2	88.84	40.46	2.75	3.67	3.69	3.9	3.94	3.59	-4.19	0.0191	6.43e-05	Moderately soluble	-4.21	0.0183	6.18e-05	Moderately soluble	-4.04	0.0269	9.08e-05	Moderately soluble	High	Yes	Yes	No	No	Yes	Yes	No	-5.5	0	0	0	0	0	0.55	0	1	1	4.01	none	none
ZINC000083294653	C20H24O2	296.4	22	6	0.6	0	2	2	88.84	40.46	2.75	3.67	3.69	3.9	3.94	3.59	-4.19	0.0191	6.43e-05	Moderately soluble	-4.21	0.0183	6.18e-05	Moderately soluble	-4.04	0.0269	9.08e-05	Moderately soluble	High	Yes	Yes	No	No	Yes	Yes	No	-5.5	0	0	0	0	0	0.55	0	1	1	4.01	none	none
ZINC000230123380	C20H24O2	296.4	22	6	0.6	0	2	2	88.84	40.46	2.75	3.67	3.69	3.9	3.94	3.59	-4.19	0.0191	6.43e-05	Moderately soluble	-4.21	0.0183	6.18e-05	Moderately soluble	-4.04	0.0269	9.08e-05	Moderately soluble	High	Yes	Yes	No	No	Yes	Yes	No	-5.5	0	0	0	0	0	0.55	0	1	1	4.01	none	none
ZINC000261494559	C20H24O2	296.4	22	6	0.6	0	2	2	88.84	40.46	2.73	3.67	3.69	3.9	3.94	3.59	-4.19	0.0191	6.43e-05	Moderately soluble	-4.21	0.0183	6.18e-05	Moderately soluble	-4.04	0.0269	9.08e-05	Moderately soluble	High	Yes	Yes	No	No	Yes	Yes	No	-5.5	0	0	0	0	0	0.55	0	1	1	4.01	none	none
ZINC000095618854	C20H24O2	296.4	22	6	0.6	0	2	2	88.84	40.46	2.78	3.67	3.69	3.9	3.94	3.6	-4.19	0.0191	6.43e-05	Moderately soluble	-4.21	0.0183	6.18e-05	Moderately soluble	-4.04	0.0269	9.08e-05	Moderately soluble	High	Yes	Yes	No	No	Yes	Yes	No	-5.5	0	0	0	0	0	0.55	0	1	1	4.01	none	none
ZINC000003830792	C20H24O2	296.4	22	6	0.6	0	2	2	88.84	40.46	2.85	3.67	3.69	3.9	3.94	3.61	-4.19	0.0191	6.43e-05	Moderately soluble	-4.21	0.0183	6.18e-05	Moderately soluble	-4.04	0.0269	9.08e-05	Moderately soluble	High	Yes	Yes	No	No	Yes	Yes	No	-5.5	0	0	0	0	0	0.55	0	1	1	4.01	none	none
ZINC000066322939	C22H22FN3O6	443.42	32	15	0.41	4	8	1	120.56	109.13	2.63	0.47	1.64	1	2.65	1.68	-2.97	0.477	0.00108	Soluble	-2.33	2.07	0.00467	Soluble	-4.87	0.00601	1.36e-05	Moderately soluble	High	No	Yes	No	No	No	No	Yes	-8.67	0	0	0	0	0	0.55	0	0	1	4	none	none
ZINC000066322943	C22H22FN3O6	443.42	32	15	0.41	4	8	1	120.56	109.13	2.66	0.47	1.64	1	2.65	1.68	-2.97	0.477	0.00108	Soluble	-2.33	2.07	0.00467	Soluble	-4.87	0.00601	1.36e-05	Moderately soluble	High	No	Yes	No	No	No	No	Yes	-8.67	0	0	0	0	0	0.55	0	0	1	4	none	none
ZINC000003812911	C15H22N2O6	326.34	23	6	0.6	8	7	2	84.27	105.77	2.4	1.99	0.94	0.12	-0.23	1.04	-2.78	0.539	0.00165	Soluble	-3.84	0.0475	0.000145	Soluble	-2.73	0.605	0.00185	Soluble	High	No	Yes	No	No	No	No	No	-6.88	0	0	0	0	0	0.55	0	2	1	3.99	none	none
ZINC000005442134	C15H22N2O6	326.34	23	6	0.6	8	7	2	84.27	105.77	2.44	1.99	0.94	0.12	-0.23	1.05	-2.78	0.539	0.00165	Soluble	-3.84	0.0475	0.000145	Soluble	-2.73	0.605	0.00185	Soluble	High	No	Yes	No	No	No	No	No	-6.88	0	0	0	0	0	0.55	0	2	1	3.99	none	none
ZINC000005442195	C15H22N2O6	326.34	23	6	0.6	8	7	2	84.27	105.77	2.68	1.99	0.94	0.12	-0.23	1.1	-2.78	0.539	0.00165	Soluble	-3.84	0.0475	0.000145	Soluble	-2.73	0.605	0.00185	Soluble	High	No	Yes	No	No	No	No	No	-6.88	0	0	0	0	0	0.55	0	2	1	3.99	none	none
ZINC000005442135	C15H22N2O6	326.34	23	6	0.6	8	7	2	84.27	105.77	2.78	1.99	0.94	0.12	-0.23	1.12	-2.78	0.539	0.00165	Soluble	-3.84	0.0475	0.000145	Soluble	-2.73	0.605	0.00185	Soluble	High	No	Yes	No	No	No	No	No	-6.88	0	0	0	0	0	0.55	0	2	1	3.99	none	none
ZINC000095618862	C21H31N5O3	401.5	29	6	0.71	6	6	1	119.86	89.87	2.99	0.92	-0.08	1.11	1.31	1.25	-2.67	0.866	0.00216	Soluble	-2.39	1.62	0.00404	Soluble	-3.77	0.0685	0.000171	Soluble	High	No	Yes	No	No	No	No	No	-8.1	0	0	0	0	0	0.55	0	1	1	3.97	none	none
ZINC000095618863	C21H31N5O3	401.5	29	6	0.71	6	6	1	119.86	89.87	3.14	0.92	-0.08	1.11	1.31	1.28	-2.67	0.866	0.00216	Soluble	-2.39	1.62	0.00404	Soluble	-3.77	0.0685	0.000171	Soluble	High	No	Yes	No	No	No	No	No	-8.1	0	0	0	0	0	0.55	0	1	1	3.97	none	none
ZINC000003831511	C32H41NO2	471.67	35	18	0.44	9	3	2	149.82	43.7	4.71	6.57	5.63	4.8	6.71	5.68	-6.69	9.63e-05	2.04e-07	Poorly soluble	-7.29	2.44e-05	5.17e-08	Poorly soluble	-9.15	3.35e-07	7.1e-10	Poorly soluble	High	Yes	Yes	No	No	No	Yes	No	-4.51	1	3	0	0	1	0.55	0	0	3	3.96	none	none
ZINC000003812892	C32H41NO2	471.67	35	18	0.44	9	3	2	149.82	43.7	4.92	6.57	5.63	4.8	6.71	5.73	-6.69	9.63e-05	2.04e-07	Poorly soluble	-7.29	2.44e-05	5.17e-08	Poorly soluble	-9.15	3.35e-07	7.1e-10	Poorly soluble	High	Yes	Yes	No	No	No	Yes	No	-4.51	1	3	0	0	1	0.55	0	0	3	3.96	none	none
ZINC000003784432	C22H30N2O5	402.48	29	6	0.59	9	6	3	112.64	106.94	2.12	1.23	1.91	-0.45	1.86	1.34	-2.67	0.862	0.00214	Soluble	-3.07	0.34	0.000845	Soluble	-3.22	0.241	0.0006	Soluble	High	No	Yes	No	No	No	No	No	-7.88	0	0	0	0	0	0.56	0	0	2	3.94	none	none
ZINC000008214428	C19H36O5	344.49	24	0	0.89	18	5	1	97.18	72.83	4.49	5.38	4.15	3.05	5.16	4.45	-4.18	0.0229	6.65e-05	Moderately soluble	-6.66	7.48e-05	2.17e-07	Poorly soluble	-5.14	0.00251	7.28e-06	Moderately soluble	High	Yes	Yes	No	Yes	No	No	Yes	-4.58	0	0	1	0	2	0.55	0	1	2	3.93	none	none
ZINC000036079847	C19H36O5	344.49	24	0	0.89	18	5	1	97.18	72.83	4.49	5.38	4.15	3.05	5.16	4.45	-4.18	0.0229	6.65e-05	Moderately soluble	-6.66	7.48e-05	2.17e-07	Poorly soluble	-5.14	0.00251	7.28e-06	Moderately soluble	High	Yes	Yes	No	Yes	No	No	Yes	-4.58	0	0	1	0	2	0.55	0	1	2	3.93	none	none
ZINC000022061296	C24H29N5O4	451.52	33	17	0.38	11	7	3	124.12	132.3	1.41	3.13	2.98	2.58	3.44	2.71	-4.27	0.0244	5.41e-05	Moderately soluble	-5.58	0.00119	2.65e-06	Moderately soluble	-6	0.000447	9.91e-07	Poorly soluble	High	No	Yes	No	No	No	No	Yes	-6.83	0	0	1	1	0	0.56	0	0	2	3.93	none	none
ZINC000022061293	C24H29N5O4	451.52	33	17	0.38	11	7	3	124.12	132.3	2.3	3.13	2.98	2.58	3.44	2.89	-4.27	0.0244	5.41e-05	Moderately soluble	-5.58	0.00119	2.65e-06	Moderately soluble	-6	0.000447	9.91e-07	Poorly soluble	High	No	Yes	No	No	No	No	Yes	-6.83	0	0	1	1	0	0.56	0	0	2	3.93	none	none
ZINC000005852926	C20H27NO3	329.43	24	6	0.55	7	4	2	95.08	58.56	3.62	3.35	2.58	2.63	3.64	3.16	-3.72	0.0634	0.000192	Soluble	-4.26	0.0182	5.53e-05	Moderately soluble	-4.71	0.00648	1.97e-05	Moderately soluble	High	Yes	No	No	No	No	Yes	No	-5.93	0	0	0	0	0	0.55	0	1	0	3.92	none	none
ZINC000002583356	C20H27NO3	329.43	24	6	0.55	7	4	2	95.08	58.56	3.77	3.35	2.58	2.63	3.64	3.19	-3.72	0.0634	0.000192	Soluble	-4.26	0.0182	5.53e-05	Moderately soluble	-4.71	0.00648	1.97e-05	Moderately soluble	High	Yes	No	No	No	No	Yes	No	-5.93	0	0	0	0	0	0.55	0	1	0	3.92	none	none
ZINC000100002769	C12H21NO	195.3	14	0	1	0	2	2	56.88	46.25	0	1.32	1.81	2.09	2.23	1.49	-1.88	2.56	0.0131	Very soluble	-1.89	2.5	0.0128	Very soluble	-2.45	0.696	0.00356	Soluble	High	Yes	Yes	No	No	No	No	No	-6.55	0	0	0	0	1	0.55	0	0	1	3.92	none	none
ZINC000100002768	C12H21NO	195.3	14	0	1	0	2	2	56.88	46.25	0	1.32	1.81	2.09	2.23	1.49	-1.88	2.56	0.0131	Very soluble	-1.89	2.5	0.0128	Very soluble	-2.45	0.696	0.00356	Soluble	High	Yes	Yes	No	No	No	No	No	-6.55	0	0	0	0	1	0.55	0	0	1	3.92	none	none
ZINC000000246606	C12H21NO	195.3	14	0	1	0	2	2	56.88	46.25	2.14	1.32	1.81	2.09	2.23	1.92	-1.88	2.56	0.0131	Very soluble	-1.89	2.5	0.0128	Very soluble	-2.45	0.696	0.00356	Soluble	High	Yes	Yes	No	No	No	No	No	-6.55	0	0	0	0	1	0.55	0	0	1	3.92	none	none
ZINC000029210629	C23H29ClFN3O4	465.95	32	12	0.43	10	6	2	125.55	86.05	3.68	3.4	3.41	2.2	3.53	3.24	-4.49	0.0151	3.25e-05	Moderately soluble	-4.89	0.00605	1.3e-05	Moderately soluble	-6.78	7.66e-05	1.64e-07	Poorly soluble	High	No	Yes	No	Yes	No	Yes	Yes	-6.73	0	0	0	0	0	0.55	0	1	2	3.92	none	none
ZINC000004215367	C23H29ClFN3O4	465.95	32	12	0.43	10	6	2	125.55	86.05	3.67	3.4	3.41	2.2	3.53	3.24	-4.49	0.0151	3.25e-05	Moderately soluble	-4.89	0.00605	1.3e-05	Moderately soluble	-6.78	7.66e-05	1.64e-07	Poorly soluble	High	No	Yes	No	Yes	No	Yes	Yes	-6.73	0	0	0	0	0	0.55	0	1	2	3.92	none	none
ZINC000003830564	C23H29ClFN3O4	465.95	32	12	0.43	10	6	2	125.55	86.05	3.82	3.4	3.41	2.2	3.53	3.27	-4.49	0.0151	3.25e-05	Moderately soluble	-4.89	0.00605	1.3e-05	Moderately soluble	-6.78	7.66e-05	1.64e-07	Poorly soluble	High	No	Yes	No	Yes	No	Yes	Yes	-6.73	0	0	0	0	0	0.55	0	1	2	3.92	none	none
ZINC000003775140	C23H29ClFN3O4	465.95	32	12	0.43	10	6	2	125.55	86.05	3.81	3.4	3.41	2.2	3.53	3.27	-4.49	0.0151	3.25e-05	Moderately soluble	-4.89	0.00605	1.3e-05	Moderately soluble	-6.78	7.66e-05	1.64e-07	Poorly soluble	High	No	Yes	No	Yes	No	Yes	Yes	-6.73	0	0	0	0	0	0.55	0	1	2	3.92	none	none
ZINC000005352878	C16H24N2O4	308.37	22	6	0.56	6	6	4	89.57	94.31	2.66	0.94	1.67	0.94	2.39	1.72	-2.15	2.18	0.00708	Soluble	-2.51	0.959	0.00311	Soluble	-3.38	0.128	0.000415	Soluble	High	No	Yes	No	No	No	No	No	-7.51	0	0	0	0	0	0.55	0	0	0	3.92	none	none
ZINC000005353194	C16H24N2O4	308.37	22	6	0.56	6	6	4	89.57	94.31	2.83	0.94	1.67	0.94	2.39	1.75	-2.15	2.18	0.00708	Soluble	-2.51	0.959	0.00311	Soluble	-3.38	0.128	0.000415	Soluble	High	No	Yes	No	No	No	No	No	-7.51	0	0	0	0	0	0.55	0	0	0	3.92	none	none
ZINC000001530906	C11H13ClF3N3O4S3	439.88	25	6	0.45	5	9	2	94.68	151.63	0.88	1.9	4.12	0.33	0.39	1.53	-3.61	0.108	0.000244	Soluble	-4.71	0.00864	1.96e-05	Moderately soluble	-4.01	0.0426	9.68e-05	Moderately soluble	Low	No	No	No	Yes	No	No	Yes	-7.63	0	0	1	1	1	0.55	0	0	1	3.92	none	none
ZINC000001530907	C11H13ClF3N3O4S3	439.88	25	6	0.45	5	9	2	94.68	151.63	1.42	1.9	4.12	0.33	0.39	1.63	-3.61	0.108	0.000244	Soluble	-4.71	0.00864	1.96e-05	Moderately soluble	-4.01	0.0426	9.68e-05	Moderately soluble	Low	No	No	No	Yes	No	No	Yes	-7.63	0	0	1	1	1	0.55	0	0	1	3.92	none	none
ZINC000100003676	C17H20N2O2	284.35	21	9	0.47	3	3	1	85.81	45.33	0	3.53	2.57	2.39	2.63	2.22	-3.95	0.0322	0.000113	Soluble	-4.17	0.0194	6.82e-05	Moderately soluble	-3.94	0.0327	0.000115	Soluble	High	Yes	Yes	No	No	No	Yes	No	-5.53	0	0	0	0	0	0.55	0	0	1	3.91	none	none
ZINC000100003677	C17H20N2O2	284.35	21	9	0.47	3	3	1	85.81	45.33	0	3.53	2.57	2.39	2.63	2.22	-3.95	0.0322	0.000113	Soluble	-4.17	0.0194	6.82e-05	Moderately soluble	-3.94	0.0327	0.000115	Soluble	High	Yes	Yes	No	No	No	Yes	No	-5.53	0	0	0	0	0	0.55	0	0	1	3.91	none	none
ZINC000100019233	C17H20N2O2	284.35	21	9	0.47	3	3	1	85.81	45.33	2.55	3.53	2.57	2.39	2.63	2.73	-3.95	0.0322	0.000113	Soluble	-4.17	0.0194	6.82e-05	Moderately soluble	-3.94	0.0327	0.000115	Soluble	High	Yes	No	No	No	No	Yes	No	-5.53	0	0	0	0	0	0.55	0	0	1	3.91	none	none
ZINC000018130447	C17H20N2O2	284.35	21	9	0.47	3	3	1	85.81	45.33	2.82	3.53	2.57	2.39	2.63	2.79	-3.95	0.0322	0.000113	Soluble	-4.17	0.0194	6.82e-05	Moderately soluble	-3.94	0.0327	0.000115	Soluble	High	Yes	No	Yes	No	No	Yes	No	-5.53	0	0	0	0	0	0.55	0	0	1	3.91	none	none
ZINC000248065211	C22H26N2O3S	398.52	28	15	0.36	6	3	1	117.75	87.74	1.67	3.62	4.53	1.36	1.05	2.45	-4.59	0.0102	2.56e-05	Moderately soluble	-5.15	0.00282	7.08e-06	Moderately soluble	-7.61	9.83e-06	2.47e-08	Poorly soluble	High	No	Yes	Yes	Yes	No	Yes	Yes	-6.16	0	0	0	0	0	0.55	0	1	2	3.9	none	none
ZINC000248065217	C22H26N2O3S	398.52	28	15	0.36	6	3	1	117.75	87.74	2.06	3.62	4.53	1.36	1.05	2.53	-4.59	0.0102	2.56e-05	Moderately soluble	-5.15	0.00282	7.08e-06	Moderately soluble	-7.61	9.83e-06	2.47e-08	Poorly soluble	High	No	Yes	Yes	Yes	No	Yes	Yes	-6.16	0	0	0	0	0	0.55	0	1	2	3.9	none	none
ZINC000022058301	C22H26N2O3S	398.52	28	15	0.36	6	3	1	117.75	87.74	2.06	3.62	4.53	1.36	1.05	2.53	-4.59	0.0102	2.56e-05	Moderately soluble	-5.15	0.00282	7.08e-06	Moderately soluble	-7.61	9.83e-06	2.47e-08	Poorly soluble	High	No	Yes	Yes	Yes	No	Yes	Yes	-6.16	0	0	0	0	0	0.55	0	1	2	3.9	none	none
ZINC000001482162	C20H24N2	292.42	22	12	0.35	5	2	0	93.41	16.13	3.44	2.7	4.15	3.39	4.61	3.66	-3.43	0.109	0.000374	Soluble	-2.69	0.595	0.00203	Soluble	-6.69	5.97e-05	2.04e-07	Poorly soluble	High	Yes	Yes	No	Yes	No	Yes	Yes	-6.17	0	0	0	0	0	0.55	0	0	0	3.9	none	none
ZINC000001481789	C20H24N2	292.42	22	12	0.35	5	2	0	93.41	16.13	3.51	2.7	4.15	3.39	4.61	3.67	-3.43	0.109	0.000374	Soluble	-2.69	0.595	0.00203	Soluble	-6.69	5.97e-05	2.04e-07	Poorly soluble	High	Yes	Yes	No	Yes	No	Yes	Yes	-6.17	0	0	0	0	0	0.55	0	0	0	3.9	none	none
ZINC000095618779	C17H20N4OS	328.43	23	11	0.35	1	3	2	109.91	79.34	2.6	2.51	1.62	2.32	3.33	2.48	-3.75	0.059	0.00018	Soluble	-3.82	0.0495	0.000151	Soluble	-4.5	0.0105	3.19e-05	Moderately soluble	High	No	Yes	Yes	No	Yes	Yes	No	-6.52	0	0	0	0	0	0.55	0	1	0	3.89	none	none
ZINC000002244165	C17H12Cl2N4O	359.21	24	17	0.12	1	4	1	96.82	63.3	1.01	1.87	3.02	3.92	3.88	2.74	-3.7	0.0711	0.000198	Soluble	-2.82	0.542	0.00151	Soluble	-6.42	0.000135	3.77e-07	Poorly soluble	High	Yes	Yes	No	Yes	No	No	No	-7.16	0	0	0	0	0	0.55	0	0	1	3.89	none	none
ZINC000005161505	C17H12Cl2N4O	359.21	24	17	0.12	1	4	1	96.82	63.3	2.65	1.87	3.02	3.92	3.88	3.07	-3.7	0.0711	0.000198	Soluble	-2.82	0.542	0.00151	Soluble	-6.42	0.000135	3.77e-07	Poorly soluble	High	Yes	Yes	Yes	Yes	No	No	No	-7.16	0	0	0	0	0	0.55	0	0	1	3.89	none	none
ZINC000053166256	C17H20N4OS	328.43	23	11	0.35	2	3	2	109.05	79.34	2.71	1.61	0.95	2.05	3.2	2.1	-3.11	0.253	0.000772	Soluble	-2.89	0.425	0.00129	Soluble	-4.51	0.0101	3.06e-05	Moderately soluble	High	No	Yes	No	No	No	Yes	No	-7.16	0	0	0	0	0	0.55	0	0	0	3.89	none	none
ZINC000008214574	C31H41ClFNO3	530.11	37	12	0.55	16	5	0	153.68	46.61	5.73	8.95	8.05	5.47	9	7.44	-7.95	5.96e-06	1.12e-08	Poorly soluble	-9.82	8.07e-08	1.52e-10	Poorly soluble	-10.79	8.68e-09	1.64e-11	Insoluble	Low	No	Yes	No	No	No	No	Yes	-3.18	2	4	1	1	2	0.17	0	0	3	3.88	none	none
ZINC000005139136	C23H28N8	416.52	31	22	0.39	10	6	1	120.95	98.06	3.11	4.87	4.25	3.11	4.96	4.06	-5.36	0.00184	4.41e-06	Moderately soluble	-6.66	9.03e-05	2.17e-07	Poorly soluble	-8.82	6.23e-07	1.5e-09	Poorly soluble	High	No	No	Yes	Yes	Yes	No	Yes	-5.38	0	0	0	0	0	0.56	0	0	3	3.88	none	none
ZINC000095618645	C30H30N2O5	498.57	37	25	0.2	11	6	4	145.45	95.97	3.43	5.64	5.11	2.41	5.67	4.45	-6.26	0.000275	5.52e-07	Poorly soluble	-7.42	1.9e-05	3.81e-08	Poorly soluble	-9.99	5.06e-08	1.01e-10	Poorly soluble	High	No	Yes	Yes	Yes	Yes	Yes	Yes	-5.34	0	2	1	0	1	0.55	0	0	3	3.87	none	none
ZINC000095618646	C30H30N2O5	498.57	37	25	0.2	11	6	4	145.45	95.97	3.76	5.64	5.11	2.41	5.67	4.52	-6.26	0.000275	5.52e-07	Poorly soluble	-7.42	1.9e-05	3.81e-08	Poorly soluble	-9.99	5.06e-08	1.01e-10	Poorly soluble	High	No	Yes	Yes	Yes	Yes	Yes	Yes	-5.34	0	2	1	0	1	0.55	0	0	3	3.87	none	none
ZINC000003871698	C15H14ClN3O4S3	431.94	26	12	0.13	5	6	2	109.56	160.75	1.44	2.14	3.49	1.89	1.89	2.17	-3.88	0.0572	0.000133	Soluble	-5.15	0.00307	7.12e-06	Moderately soluble	-6.19	0.000278	6.43e-07	Poorly soluble	Low	No	No	No	No	No	No	Yes	-7.42	0	0	1	1	1	0.55	0	0	1	3.87	none	none
ZINC000005116499	C18H13ClFN3O	341.77	24	17	0.11	1	4	1	93.98	50.41	2.36	3.37	3.53	3.64	4.22	3.42	-4.54	0.00985	2.88e-05	Moderately soluble	-4.11	0.0267	7.82e-05	Moderately soluble	-6.47	0.000116	3.38e-07	Poorly soluble	High	Yes	No	Yes	Yes	No	No	No	-5.99	0	0	0	0	0	0.55	0	0	0	3.85	none	none
ZINC000013282290	C18H13ClFN3O	341.77	24	17	0.11	1	4	1	93.98	50.41	2.67	3.37	3.53	3.64	4.22	3.49	-4.54	0.00985	2.88e-05	Moderately soluble	-4.11	0.0267	7.82e-05	Moderately soluble	-6.47	0.000116	3.38e-07	Poorly soluble	High	Yes	No	Yes	Yes	Yes	No	No	-5.99	0	0	0	0	0	0.55	0	0	0	3.85	none	none
ZINC000100053845	C12H21NO	195.3	14	0	1	1	2	2	56.84	46.25	0	1.16	1.67	2.09	2.12	1.41	-1.72	3.76	0.0192	Very soluble	-1.73	3.67	0.0188	Very soluble	-2.25	1.11	0.00568	Soluble	High	Yes	Yes	No	No	No	No	No	-6.67	0	0	0	0	1	0.55	0	0	1	3.85	none	none
ZINC000100053849	C12H21NO	195.3	14	0	1	1	2	2	56.84	46.25	0	1.16	1.67	2.09	2.12	1.41	-1.72	3.76	0.0192	Very soluble	-1.73	3.67	0.0188	Very soluble	-2.25	1.11	0.00568	Soluble	High	Yes	Yes	No	No	No	No	No	-6.67	0	0	0	0	1	0.55	0	0	1	3.85	none	none
ZINC000100053860	C12H21NO	195.3	14	0	1	1	2	2	56.84	46.25	0	1.16	1.67	2.09	2.12	1.41	-1.72	3.76	0.0192	Very soluble	-1.73	3.67	0.0188	Very soluble	-2.25	1.11	0.00568	Soluble	High	Yes	Yes	No	No	No	No	No	-6.67	0	0	0	0	1	0.55	0	0	1	3.85	none	none
ZINC000100053855	C12H21NO	195.3	14	0	1	1	2	2	56.84	46.25	0	1.16	1.67	2.09	2.12	1.41	-1.72	3.76	0.0192	Very soluble	-1.73	3.67	0.0188	Very soluble	-2.25	1.11	0.00568	Soluble	High	Yes	Yes	No	No	No	No	No	-6.67	0	0	0	0	1	0.55	0	0	1	3.85	none	none
ZINC000095618874	C19H21NO7S	407.44	28	15	0.26	9	8	2	103.13	115.61	2.58	0.44	4.11	0.81	1.95	1.98	-2.45	1.46	0.00358	Soluble	-2.44	1.49	0.00367	Soluble	-5.97	0.000432	1.06e-06	Moderately soluble	High	No	Yes	No	Yes	No	Yes	Yes	-8.47	0	0	0	0	0	0.55	0	1	2	3.85	none	none
ZINC000095618875	C19H21NO7S	407.44	28	15	0.26	9	8	2	103.13	115.61	2.81	0.44	4.11	0.81	1.95	2.02	-2.45	1.46	0.00358	Soluble	-2.44	1.49	0.00367	Soluble	-5.97	0.000432	1.06e-06	Moderately soluble	High	No	Yes	Yes	Yes	No	Yes	Yes	-8.47	0	0	0	0	0	0.55	0	1	2	3.85	none	none
ZINC000095619120	C23H28ClN3O6S	510	34	12	0.39	9	8	4	131.31	149.19	2.49	3.26	4.47	2.62	3.95	3.21	-4.07	0.0252	8.49e-05	Moderately soluble	-4.42	0.0113	3.82e-05	Moderately soluble	-5.81	0.000459	1.55e-06	Moderately soluble	High	Yes	No	No	Yes	No	Yes	No	-5.79	0	0	0	0	0	0.55	0	1	0	3.84	none	none
ZINC000005161502	C17H13ClN4O	324.76	23	17	0.12	1	4	1	91.81	63.3	0.19	1.57	2.37	3.42	3.25	2.16	-3.32	0.154	0.000475	Soluble	-2.51	1	0.00309	Soluble	-5.83	0.00048	1.48e-06	Moderately soluble	High	Yes	Yes	No	Yes	No	No	No	-7.17	0	0	0	0	0	0.55	0	0	0	3.84	none	none
ZINC000002570882	C17H13ClN4O	324.76	23	17	0.12	1	4	1	91.81	63.3	1.63	1.57	2.37	3.42	3.25	2.45	-3.32	0.154	0.000475	Soluble	-2.51	1	0.00309	Soluble	-5.83	0.00048	1.48e-06	Moderately soluble	High	Yes	Yes	No	Yes	No	No	No	-7.17	0	0	0	0	0	0.55	0	0	0	3.84	none	none
ZINC000022067493	C16H14F3N5O2	365.31	26	17	0.25	5	8	1	84.55	89.29	1.86	0.51	2.57	2.43	1.54	1.78	-2.58	0.961	0.00263	Soluble	-1.96	4.05	0.0111	Very soluble	-4.03	0.034	9.31e-05	Moderately soluble	High	No	Yes	No	No	No	No	No	-8.17	0	0	0	0	0	0.55	0	2	1	3.83	none	none
ZINC000004217399	C21H28N2O5	388.46	28	6	0.57	9	6	3	107.83	106.94	2.42	0.69	1.52	-0.67	1.61	1.12	-2.25	2.2	0.00565	Soluble	-2.51	1.19	0.00307	Soluble	-2.96	0.431	0.00111	Soluble	High	No	Yes	No	No	No	No	No	-8.18	0	0	0	0	0	0.56	0	0	2	3.83	none	none
ZINC000021981371	C21H28N6O4S	460.55	32	15	0.48	7	8	2	129.65	130.59	3.07	1.02	1.59	0.98	2.11	1.75	-3.22	0.276	0.000599	Soluble	-3.35	0.205	0.000445	Soluble	-6.17	0.000312	6.78e-07	Poorly soluble	High	No	Yes	No	No	Yes	No	Yes	-8.39	0	0	0	0	0	0.55	0	0	1	3.83	none	none
ZINC000003875992	C19H25NO	283.41	21	6	0.58	2	2	1	91.15	23.47	3.07	3.48	3.26	3.68	3.78	3.45	-3.87	0.0383	0.000135	Soluble	-3.66	0.0627	0.000221	Soluble	-4.3	0.0141	4.99e-05	Moderately soluble	High	Yes	Yes	No	No	Yes	Yes	No	-5.56	0	0	0	0	0	0.55	0	1	0	3.82	none	none
ZINC000000968340	C19H19N	261.36	20	12	0.26	1	1	0	87.8	3.24	3.23	3.14	3.54	4.09	4.17	3.63	-3.82	0.0399	0.000153	Soluble	-2.88	0.346	0.00133	Soluble	-6.04	0.000238	9.12e-07	Poorly soluble	High	Yes	Yes	No	No	No	Yes	No	-5.66	0	0	0	0	1	0.55	0	0	0	3.81	none	none
ZINC000000968338	C19H19N	261.36	20	12	0.26	1	1	0	87.8	3.24	3.25	3.14	3.54	4.09	4.17	3.64	-3.82	0.0399	0.000153	Soluble	-2.88	0.346	0.00133	Soluble	-6.04	0.000238	9.12e-07	Poorly soluble	High	Yes	Yes	No	No	No	Yes	No	-5.66	0	0	0	0	1	0.55	0	0	0	3.81	none	none
ZINC000012362955	C10H14O2	166.22	12	0	0.9	0	2	1	45.24	37.3	1.6	0.54	1.13	1.38	1.78	1.29	-1.21	10.2	0.0616	Very soluble	-0.89	21.2	0.127	Very soluble	-1.25	9.3	0.056	Soluble	High	Yes	No	No	No	No	No	No	-6.93	0	0	0	0	1	0.55	0	0	1	3.81	none	none
ZINC000100030989	C20H15F3N4O3	416.35	30	16	0.25	3	8	2	104.22	101.45	2.37	0.31	2.77	2.78	2.18	2.08	-2.81	0.64	0.00154	Soluble	-2	4.13	0.00992	Soluble	-4.71	0.00806	1.94e-05	Moderately soluble	High	No	Yes	No	No	No	No	No	-8.62	0	0	0	0	0	0.55	0	0	1	3.81	none	none
ZINC000012503149	C20H15F3N4O3	416.35	30	16	0.25	3	8	2	104.22	101.45	2.37	0.31	2.77	2.78	2.18	2.08	-2.81	0.64	0.00154	Soluble	-2	4.13	0.00992	Soluble	-4.71	0.00806	1.94e-05	Moderately soluble	High	No	Yes	No	No	No	No	No	-8.62	0	0	0	0	0	0.55	0	0	1	3.81	none	none
ZINC000147175374	C20H15F3N4O3	416.35	30	16	0.25	3	8	2	104.22	101.45	2.54	0.31	2.77	2.78	2.18	2.12	-2.81	0.64	0.00154	Soluble	-2	4.13	0.00992	Soluble	-4.71	0.00806	1.94e-05	Moderately soluble	High	No	Yes	No	No	No	No	No	-8.62	0	0	0	0	0	0.55	0	0	1	3.81	none	none
ZINC000095618732	C18H19N3O7S2	453.49	30	12	0.28	9	8	2	113.85	168.81	1.06	2.17	2.37	0.65	0.48	1.35	-3.72	0.0863	0.00019	Soluble	-5.35	0.00203	4.49e-06	Moderately soluble	-4.72	0.00858	1.89e-05	Moderately soluble	Low	No	Yes	No	Yes	No	No	Yes	-7.53	0	0	1	1	1	0.11	0	2	2	3.8	none	none
ZINC000095618731	C18H19N3O7S2	453.49	30	12	0.28	9	8	2	113.85	168.81	1.27	2.17	2.37	0.65	0.48	1.39	-3.72	0.0863	0.00019	Soluble	-5.35	0.00203	4.49e-06	Moderately soluble	-4.72	0.00858	1.89e-05	Moderately soluble	Low	No	Yes	No	Yes	No	No	Yes	-7.53	0	0	1	1	1	0.11	0	2	2	3.8	none	none
ZINC000095618830	C24H28FN3O3	425.5	31	15	0.38	6	6	3	124.21	81.22	3.31	3.29	3.7	2.45	3.57	3.26	-4.51	0.0131	3.07e-05	Moderately soluble	-4.67	0.00908	2.13e-05	Moderately soluble	-5.26	0.00233	5.48e-06	Moderately soluble	High	No	Yes	No	No	No	Yes	No	-6.56	0	0	0	0	0	0.55	0	2	1	3.78	none	none
ZINC000095618829	C24H28FN3O3	425.5	31	15	0.38	6	6	3	124.21	81.22	3.56	3.29	3.7	2.45	3.57	3.31	-4.51	0.0131	3.07e-05	Moderately soluble	-4.67	0.00908	2.13e-05	Moderately soluble	-5.26	0.00233	5.48e-06	Moderately soluble	High	No	Yes	No	No	No	Yes	No	-6.56	0	0	0	0	0	0.55	0	2	1	3.78	none	none
ZINC000095892888	C14H13N3O5S2	367.4	24	11	0.14	3	7	3	92.8	159.94	1.83	2.71	2.33	-0.64	1.18	1.48	-3.97	0.0397	0.000108	Soluble	-5.72	0.000697	1.9e-06	Moderately soluble	-2.7	0.728	0.00198	Soluble	Low	No	No	No	No	No	No	No	-6.62	0	0	1	1	1	0.55	0	2	1	3.78	none	none
ZINC000031996245	C18H19F3N2O3	368.35	26	6	0.44	4	7	1	96.24	60.85	2.21	0.86	2.87	2.41	3.13	2.29	-2.57	0.986	0.00268	Soluble	-1.72	7	0.019	Very soluble	-4.05	0.0325	8.83e-05	Moderately soluble	High	Yes	Yes	No	No	No	No	No	-7.94	0	0	0	0	0	0.55	0	1	1	3.78	none	none
ZINC000005850903	C18H19F3N2O3	368.35	26	6	0.44	4	7	1	96.24	60.85	2.27	0.86	2.87	2.41	3.13	2.31	-2.57	0.986	0.00268	Soluble	-1.72	7	0.019	Very soluble	-4.05	0.0325	8.83e-05	Moderately soluble	High	Yes	Yes	No	No	No	No	No	-7.94	0	0	0	0	0	0.55	0	1	1	3.78	none	none
ZINC000014969354	C23H25I2NO3	617.26	29	15	0.35	10	4	1	134.62	51.47	4.81	6.74	6.2	4.06	7.87	5.93	-7.64	1.43e-05	2.31e-08	Poorly soluble	-7.63	1.46e-05	2.37e-08	Poorly soluble	-10.32	2.94e-08	4.76e-11	Insoluble	High	No	Yes	No	No	No	Yes	No	-5.28	1	3	0	1	2	0.55	0	1	3	3.77	none	none
ZINC000036268680	C22H28N2O5S2	464.6	31	15	0.41	13	6	3	125.23	145.11	3.14	2.7	3.57	1.78	5.34	3.31	-3.92	0.0557	0.00012	Soluble	-5.4	0.00185	3.98e-06	Moderately soluble	-8.04	4.24e-06	9.12e-09	Poorly soluble	Low	No	Yes	Yes	Yes	Yes	Yes	Yes	-7.22	0	0	2	1	0	0.55	0	0	2	3.77	none	none
ZINC000003832372	C21H22N4O6S	458.49	32	15	0.29	10	7	4	119.67	180.93	1.13	1.42	1.83	0.64	3.18	1.64	-3.26	0.25	0.000544	Soluble	-4.82	0.00687	1.5e-05	Moderately soluble	-5.01	0.00448	9.77e-06	Moderately soluble	Low	No	Yes	No	No	No	No	No	-8.09	0	0	1	1	1	0.11	0	0	2	3.77	none	none
ZINC000033986666	C18H16O4	296.32	22	16	0.17	3	4	2	85.6	70.67	2.38	3.26	3.75	2.62	3.95	3.19	-4.07	0.0252	8.49e-05	Moderately soluble	-4.42	0.0113	3.82e-05	Moderately soluble	-5.81	0.000459	1.55e-06	Moderately soluble	High	Yes	No	No	Yes	No	Yes	No	-5.79	0	0	0	0	0	0.55	0	1	0	3.75	none	none
ZINC000005761797	C19H18N2O4S	370.42	26	17	0.16	5	6	1	100.31	101.14	3.4	3.8	5.45	2.56	3.72	3.79	-4.68	0.00766	2.07e-05	Moderately soluble	-5.62	0.000892	2.41e-06	Moderately soluble	-6.84	5.34e-05	1.44e-07	Poorly soluble	High	No	No	No	Yes	Yes	No	No	-5.86	0	0	0	0	0	0.55	0	2	2	3.75	none	none
ZINC000022055590	C16H18N4S	298.41	21	11	0.31	1	2	2	102.99	67.9	2.6	2.39	1.57	2.64	3.92	2.63	-3.52	0.0907	0.000304	Soluble	-3.46	0.104	0.000349	Soluble	-5.42	0.00115	3.85e-06	Moderately soluble	High	Yes	Yes	Yes	No	No	Yes	Yes	-6.42	0	0	0	0	0	0.55	0	0	0	3.75	none	none
ZINC000022054044	C14H11N3O6S2	381.38	25	11	0.07	3	8	3	93.64	177.01	1.46	1.92	2.69	-0.42	0.74	1.28	-3.54	0.11	0.000287	Soluble	-5.26	0.00209	5.49e-06	Moderately soluble	-2.24	2.21	0.00581	Soluble	Low	No	No	No	No	No	No	No	-7.26	0	0	1	1	1	0.11	0	2	1	3.75	none	none
ZINC000003794622	C19H21FN2O4	360.38	26	10	0.47	2	5	2	99.46	82.77	1.92	1.59	2.35	1.75	2.21	1.96	-3.23	0.213	0.000591	Soluble	-2.94	0.414	0.00115	Soluble	-3.29	0.183	0.000507	Soluble	High	No	Yes	No	No	No	Yes	No	-7.37	0	0	0	0	0	0.56	0	0	1	3.75	none	none
ZINC000000603195	C19H21FN2O4	360.38	26	10	0.47	2	5	2	99.46	82.77	2.25	1.59	2.35	1.75	2.21	2.03	-3.23	0.213	0.000591	Soluble	-2.94	0.414	0.00115	Soluble	-3.29	0.183	0.000507	Soluble	High	No	Yes	No	No	No	Yes	No	-7.37	0	0	0	0	0	0.56	0	0	1	3.75	none	none
ZINC000095618591	C19H20FN5O5	417.39	30	10	0.42	6	8	2	108.52	126.12	2.16	1.94	0.87	0.49	1.24	1.34	-3.5	0.132	0.000316	Soluble	-4.21	0.0256	6.13e-05	Moderately soluble	-3.33	0.194	0.000465	Soluble	High	No	Yes	No	No	No	No	No	-7.47	0	0	0	0	0	0.56	0	2	1	3.75	none	none
ZINC000095618590	C19H20FN5O5	417.39	30	10	0.42	6	8	2	108.52	126.12	2.28	1.94	0.87	0.49	1.24	1.37	-3.5	0.132	0.000316	Soluble	-4.21	0.0256	6.13e-05	Moderately soluble	-3.33	0.194	0.000465	Soluble	High	No	Yes	No	No	No	No	No	-7.47	0	0	0	0	0	0.56	0	2	1	3.75	none	none
ZINC000003813082	C22H28NO3+	354.46	26	12	0.41	6	3	1	107.24	46.53	-0.17	3.62	2.61	-0.77	0.93	1.24	-4.26	0.0193	5.45e-05	Moderately soluble	-4.28	0.0184	5.19e-05	Moderately soluble	-6.43	0.000133	3.75e-07	Poorly soluble	High	Yes	Yes	No	No	No	Yes	Yes	-5.89	0	0	0	0	0	0.55	0	1	2	3.74	none	none
ZINC000000601314	C22H28NO3+	354.46	26	12	0.41	6	3	1	107.24	46.53	-0.06	3.62	2.61	-0.77	0.93	1.26	-4.26	0.0193	5.45e-05	Moderately soluble	-4.28	0.0184	5.19e-05	Moderately soluble	-6.43	0.000133	3.75e-07	Poorly soluble	High	Yes	Yes	No	No	No	Yes	Yes	-5.89	0	0	0	0	0	0.55	0	1	2	3.74	none	none
ZINC000000601252	C20H29N5O6	435.47	31	10	0.55	8	8	2	121.78	132.5	3.5	1.17	0.51	0.47	0.52	1.23	-2.99	0.448	0.00103	Soluble	-3.55	0.123	0.000283	Soluble	-3.37	0.187	0.00043	Soluble	High	No	Yes	No	No	No	No	No	-8.13	1	0	0	1	0	0.55	0	0	2	3.74	none	none
ZINC000038683574	C17H26N2O2	290.4	21	6	0.59	4	4	2	92.33	56.06	2.71	3.84	3.48	2.56	3.43	3.2	-4.01	0.0286	9.84e-05	Moderately soluble	-4.71	0.00562	1.94e-05	Moderately soluble	-3.8	0.0461	0.000159	Soluble	High	Yes	No	No	No	No	Yes	No	-5.35	0	0	0	0	0	0.55	0	2	1	3.73	none	none
ZINC000000402848	C18H25NO	271.4	20	6	0.67	1	2	0	86.48	12.47	3.28	3.44	3	3.53	3.57	3.36	-3.85	0.0387	0.000143	Soluble	-3.38	0.112	0.000414	Soluble	-4.54	0.00774	2.85e-05	Moderately soluble	High	Yes	Yes	No	No	No	Yes	No	-5.51	0	0	0	0	0	0.55	0	0	0	3.73	none	none
ZINC000003799319	C19H21NO5	343.37	25	12	0.37	7	6	1	91.42	58.18	3.92	3.11	2.61	1.61	3.31	2.91	-3.82	0.0518	0.000151	Soluble	-4	0.0343	9.99e-05	Moderately soluble	-5.84	0.000491	1.43e-06	Moderately soluble	High	Yes	Yes	Yes	No	Yes	Yes	Yes	-6.19	0	0	0	0	0	0.55	0	0	0	3.73	none	none
ZINC000000538362	C19H22F2N4O3	392.4	28	10	0.47	3	6	3	109.22	100.59	2.33	0.11	2.11	1.6	1.79	1.59	-2.41	1.53	0.0039	Soluble	-1.78	6.55	0.0167	Very soluble	-3.69	0.0792	0.000202	Soluble	High	No	Yes	No	No	No	Yes	No	-8.62	0	0	0	0	0	0.55	0	1	1	3.73	none	none
ZINC000100051679	C18H20FNO3S	349.42	24	6	0.44	6	5	1	96.25	96.41	2.57	-0.44	2.86	2.47	3.48	2.19	-1.52	10.6	0.0303	Very soluble	-1.12	26.6	0.076	Very soluble	-3.82	0.0531	0.000152	Soluble	High	No	Yes	No	No	No	No	No	-8.74	0	0	0	0	0	0.55	0	1	0	3.72	none	none
ZINC000100051673	C18H20FNO3S	349.42	24	6	0.44	6	5	1	96.25	96.41	2.58	-0.44	2.86	2.47	3.48	2.19	-1.52	10.6	0.0303	Very soluble	-1.12	26.6	0.076	Very soluble	-3.82	0.0531	0.000152	Soluble	High	No	Yes	No	No	No	No	No	-8.74	0	0	0	0	0	0.55	0	1	0	3.72	none	none
ZINC000001481831	C18H15ClN2O6S2	454.9	29	16	0.22	6	7	1	107.18	144.35	3.23	3.72	4.85	1.68	4.4	3.58	-5.02	0.00438	9.63e-06	Moderately soluble	-6.44	0.000164	3.61e-07	Poorly soluble	-6.89	5.91e-05	1.3e-07	Poorly soluble	Low	No	No	Yes	Yes	Yes	No	Yes	-6.43	0	0	1	1	0	0.55	0	0	2	3.71	none	none
ZINC000038213879	C16H11ClN4O	310.74	22	17	0.06	1	4	1	86.85	63.3	2.06	2.28	2.06	2.77	2.76	2.39	-3.71	0.0608	0.000196	Soluble	-3.25	0.176	0.000567	Soluble	-5.45	0.0011	3.55e-06	Moderately soluble	High	Yes	No	Yes	Yes	No	No	No	-6.58	0	0	0	0	0	0.55	0	0	0	3.71	none	none
ZINC000038213880	C16H11ClN4O	310.74	22	17	0.06	1	4	1	86.85	63.3	2.46	2.28	2.06	2.77	2.76	2.47	-3.71	0.0608	0.000196	Soluble	-3.25	0.176	0.000567	Soluble	-5.45	0.0011	3.55e-06	Moderately soluble	High	Yes	No	Yes	Yes	No	No	No	-6.58	0	0	0	0	0	0.55	0	0	0	3.71	none	none
ZINC000000598829	C26H26ClN3	415.96	30	18	0.31	2	3	0	127.62	29.02	3.96	5.76	5.1	4.03	6.44	5.06	-6.36	0.000182	4.37e-07	Poorly soluble	-6.14	0.000303	7.28e-07	Poorly soluble	-9.53	1.24e-07	2.98e-10	Poorly soluble	High	Yes	Yes	No	No	No	No	No	-4.75	0	0	0	0	1	0.55	0	0	2	3.7	none	none
ZINC000100210150	C12H21N	179.3	13	0	1	0	1	1	55.68	26.02	2.51	3.28	2.69	3.02	2.76	2.85	-3.02	0.172	0.000959	Soluble	-3.5	0.0565	0.000315	Soluble	-2.8	0.285	0.00159	Soluble	High	Yes	No	No	No	No	No	No	-5.06	0	0	0	0	2	0.55	0	0	1	3.7	none	none
ZINC000008637880	C20H30O	286.45	21	0	0.5	5	1	1	94.67	20.23	2.69	3.62	5.51	3.2	4.44	3.6	-4.22	0.0167	5.97e-05	Moderately soluble	-4.37	0.012	4.3e-05	Moderately soluble	-6.39	0.000114	4.06e-07	Poorly soluble	High	Yes	No	Yes	Yes	Yes	Yes	No	-5.44	0	0	0	0	0	0.55	0	1	1	3.7	none	none
ZINC000003822702	C28H37N3O3	463.61	34	15	0.5	10	5	1	140.53	67.59	4.03	2.28	4.48	3.29	4.88	3.79	-3.82	0.0706	0.000152	Soluble	-3.34	0.214	0.000461	Soluble	-7.31	2.29e-05	4.94e-08	Poorly soluble	High	Yes	Yes	No	Yes	No	Yes	Yes	-7.51	0	2	0	0	0	0.55	0	0	2	3.7	none	none
ZINC000003952167	C14H17BrN6O2S3	477.42	26	11	0.21	9	5	3	110.52	197.74	2.31	1.68	2.98	1.63	2.63	2.24	-3.58	0.126	0.000265	Soluble	-5.45	0.00171	3.57e-06	Moderately soluble	-5.28	0.0025	5.24e-06	Moderately soluble	Low	No	No	No	No	No	Yes	Yes	-8.02	0	0	1	1	1	0.55	0	2	2	3.7	none	none
ZINC000003882891	C19H20F3N3O3	395.38	28	10	0.47	3	7	2	104.78	74.57	2.39	0.89	3.07	2.51	2.93	2.36	-2.92	0.477	0.00121	Soluble	-2.04	3.6	0.0091	Soluble	-4.33	0.0185	4.68e-05	Moderately soluble	High	Yes	Yes	No	No	No	Yes	No	-8.08	0	0	0	0	0	0.55	0	1	1	3.7	none	none
ZINC000003814184	C22H24N2O5	396.44	29	12	0.32	8	6	3	111.12	106.94	2.12	0.57	1.71	-0.41	2.19	1.24	-2.44	1.46	0.00367	Soluble	-2.39	1.62	0.00409	Soluble	-5	0.00392	9.89e-06	Moderately soluble	High	No	Yes	No	No	No	No	No	-8.31	0	0	0	0	0	0.56	0	0	2	3.7	none	none
ZINC000000000404	C16H19N3S	285.41	20	12	0.31	3	2	0	87.86	44.67	2.99	3.48	3.25	3.12	2.58	3.09	-4.05	0.0256	8.96e-05	Moderately soluble	-4.1	0.0226	7.93e-05	Moderately soluble	-4.93	0.00337	1.18e-05	Moderately soluble	High	Yes	Yes	Yes	No	Yes	Yes	No	-5.57	0	0	0	0	0	0.55	0	0	0	3.69	none	none
ZINC000001678303	C16H19N3S	285.41	20	12	0.31	3	2	0	87.86	44.67	3.08	3.48	3.25	3.12	2.58	3.1	-4.05	0.0256	8.96e-05	Moderately soluble	-4.1	0.0226	7.93e-05	Moderately soluble	-4.93	0.00337	1.18e-05	Moderately soluble	High	Yes	No	Yes	No	Yes	Yes	No	-5.57	0	0	0	0	0	0.55	0	0	0	3.69	none	none
ZINC000003961849	C21H19ClFNO4S	435.9	29	15	0.29	5	5	1	109.76	84.75	2.78	3.54	5.89	3.77	4.31	4.06	-4.83	0.00651	1.49e-05	Moderately soluble	-5	0.00431	9.9e-06	Moderately soluble	-6.86	6.09e-05	1.4e-07	Poorly soluble	High	No	Yes	Yes	Yes	Yes	No	Yes	-6.45	0	1	0	1	0	0.56	0	0	2	3.69	none	none
ZINC000095618712	C17H17N3O7S2	439.46	29	12	0.24	9	8	3	108.95	177.6	1.41	2.03	2.16	0.41	0.53	1.31	-3.56	0.122	0.000278	Soluble	-5.39	0.0018	4.1e-06	Moderately soluble	-5.07	0.00378	8.61e-06	Moderately soluble	Low	No	Yes	No	Yes	No	No	Yes	-7.54	0	0	1	1	1	0.11	0	2	2	3.69	none	none
ZINC000095618713	C17H17N3O7S2	439.46	29	12	0.24	9	8	3	108.95	177.6	1.83	2.03	2.16	0.41	0.53	1.39	-3.56	0.122	0.000278	Soluble	-5.39	0.0018	4.1e-06	Moderately soluble	-5.07	0.00378	8.61e-06	Moderately soluble	Low	No	Yes	No	Yes	No	No	Yes	-7.54	0	0	1	1	1	0.11	0	2	2	3.69	none	none
ZINC000253916263	C27H22Cl2N4	473.4	33	26	0.11	4	2	1	139.18	42.21	4.72	7.66	7.54	5.37	6.84	6.43	-7.92	5.69e-06	1.2e-08	Poorly soluble	-8.39	1.94e-06	4.11e-09	Poorly soluble	-11.22	2.85e-09	6.01e-12	Insoluble	Low	No	No	No	No	No	No	No	-3.75	1	2	0	1	1	0.55	0	1	2	3.68	none	none
ZINC000100037101	C27H22Cl2N4	473.4	33	26	0.11	4	2	1	139.18	42.21	4.72	7.66	7.54	5.37	6.84	6.43	-7.92	5.69e-06	1.2e-08	Poorly soluble	-8.39	1.94e-06	4.11e-09	Poorly soluble	-11.22	2.85e-09	6.01e-12	Insoluble	Low	No	No	No	No	No	No	No	-3.75	1	2	0	1	1	0.55	0	1	2	3.68	none	none
ZINC000017953024	C27H22Cl2N4	473.4	33	26	0.11	4	2	1	139.18	42.21	4.72	7.66	7.54	5.37	6.84	6.43	-7.92	5.69e-06	1.2e-08	Poorly soluble	-8.39	1.94e-06	4.11e-09	Poorly soluble	-11.22	2.85e-09	6.01e-12	Insoluble	Low	No	No	No	No	No	No	No	-3.75	1	2	0	1	1	0.55	0	1	2	3.68	none	none
ZINC000022056370	C17H17N3O3S	343.4	24	12	0.24	7	5	2	98.4	109.11	1.95	3.3	2.74	1.8	3.08	2.57	-3.96	0.038	0.000111	Soluble	-5.27	0.00186	5.41e-06	Moderately soluble	-5.57	0.000922	2.69e-06	Moderately soluble	High	No	No	Yes	Yes	Yes	No	Yes	-6.05	0	0	0	0	0	0.55	0	1	0	3.68	none	none
ZINC000022056375	C17H17N3O3S	343.4	24	12	0.24	7	5	2	98.4	109.11	2.34	3.3	2.74	1.8	3.08	2.65	-3.96	0.038	0.000111	Soluble	-5.27	0.00186	5.41e-06	Moderately soluble	-5.57	0.000922	2.69e-06	Moderately soluble	High	No	No	Yes	Yes	Yes	No	Yes	-6.05	0	0	0	0	0	0.55	0	1	0	3.68	none	none
ZINC000003791775	C16H18N4O3S	346.4	24	15	0.31	5	6	1	91.49	109.2	1.85	1.77	3.01	0.68	2.61	1.98	-3.24	0.202	0.000582	Soluble	-3.68	0.0722	0.000208	Soluble	-6.1	0.000276	7.96e-07	Poorly soluble	High	No	Yes	Yes	No	No	Yes	Yes	-7.16	0	0	0	0	0	0.55	0	0	0	3.68	none	none
ZINC000009060429	C16H18N4O3S	346.4	24	15	0.31	5	6	1	91.49	109.2	2.61	1.77	3.01	0.68	2.61	2.14	-3.24	0.202	0.000582	Soluble	-3.68	0.0722	0.000208	Soluble	-6.1	0.000276	7.96e-07	Poorly soluble	High	No	Yes	Yes	No	No	Yes	Yes	-7.16	0	0	0	0	0	0.55	0	0	0	3.68	none	none
ZINC000095618716	C17H17N3O7S2	439.46	29	12	0.24	9	8	3	108.95	177.6	1.15	2.03	2.16	0.41	0.53	1.26	-3.56	0.122	0.000278	Soluble	-5.39	0.0018	4.1e-06	Moderately soluble	-5.07	0.00378	8.61e-06	Moderately soluble	Low	No	Yes	No	Yes	No	No	Yes	-7.54	0	0	1	1	1	0.11	0	2	2	3.68	none	none
ZINC000095618717	C17H17N3O7S2	439.46	29	12	0.24	9	8	3	108.95	177.6	1.26	2.03	2.16	0.41	0.53	1.28	-3.56	0.122	0.000278	Soluble	-5.39	0.0018	4.1e-06	Moderately soluble	-5.07	0.00378	8.61e-06	Moderately soluble	Low	No	Yes	No	Yes	No	No	Yes	-7.54	0	0	1	1	1	0.11	0	2	2	3.68	none	none
ZINC000002014722	C17H23NO2	273.37	20	6	0.47	5	3	0	80.95	29.54	3.21	3.06	2.77	2.78	2.69	2.9	-3.35	0.121	0.000442	Soluble	-3.35	0.123	0.00045	Soluble	-3.95	0.031	0.000113	Soluble	High	Yes	No	No	No	No	Yes	No	-5.79	0	0	0	0	0	0.55	0	1	0	3.67	none	none
ZINC000000000748	C16H25NO2S	295.44	20	6	0.62	6	3	2	85.16	66.79	3.3	2.73	2.85	2.44	3.55	2.97	-3.22	0.179	0.000606	Soluble	-3.79	0.0483	0.000163	Soluble	-4.62	0.00717	2.43e-05	Moderately soluble	High	Yes	No	No	No	No	Yes	No	-6.16	0	0	0	0	0	0.55	0	0	0	3.67	none	none
ZINC000005352943	C16H25NO2S	295.44	20	6	0.62	6	3	2	85.16	66.79	3.33	2.73	2.85	2.44	3.55	2.98	-3.22	0.179	0.000606	Soluble	-3.79	0.0483	0.000163	Soluble	-4.62	0.00717	2.43e-05	Moderately soluble	High	Yes	No	No	No	No	Yes	No	-6.16	0	0	0	0	0	0.55	0	0	0	3.67	none	none
ZINC000003821675	C14H12F3N3O5	359.26	25	11	0.36	6	9	0	78.56	91.33	2.52	2.78	3.78	1.93	0.09	2.22	-3.75	0.0641	0.000178	Soluble	-4.35	0.0159	4.43e-05	Moderately soluble	-3.37	0.152	0.000424	Soluble	High	No	No	Yes	Yes	Yes	No	No	-6.52	0	0	0	0	0	0.55	0	2	1	3.66	none	none
ZINC000034141652	C16H16ClNO3S	337.82	22	6	0.38	4	4	0	90.87	71.91	2.86	2.56	2.12	2.12	3.04	2.54	-3.49	0.111	0.000327	Soluble	-3.72	0.0647	0.000192	Soluble	-3.9	0.0423	0.000125	Soluble	High	Yes	No	Yes	Yes	Yes	No	Yes	-6.54	0	0	0	0	0	0.55	0	1	0	3.66	none	none
ZINC000022065576	C16H16ClNO3S	337.82	22	6	0.38	4	4	0	90.87	71.91	3.03	2.56	2.12	2.12	3.04	2.58	-3.49	0.111	0.000327	Soluble	-3.72	0.0647	0.000192	Soluble	-3.9	0.0423	0.000125	Soluble	High	Yes	No	Yes	Yes	Yes	No	Yes	-6.54	0	0	0	0	0	0.55	0	1	0	3.66	none	none
ZINC000003813069	C20H33N3O4	379.49	27	6	0.6	12	5	3	107.99	90.9	3.39	1.92	2.7	1.52	2.42	2.39	-2.77	0.637	0.00168	Soluble	-3.45	0.134	0.000353	Soluble	-4.88	0.00501	1.32e-05	Moderately soluble	High	No	Yes	No	No	No	No	No	-7.25	0	0	1	0	0	0.55	0	0	2	3.66	none	none
ZINC000002001884	C20H33N3O4	379.49	27	6	0.6	12	5	3	107.99	90.9	3.88	1.92	2.7	1.52	2.42	2.49	-2.77	0.637	0.00168	Soluble	-3.45	0.134	0.000353	Soluble	-4.88	0.00501	1.32e-05	Moderately soluble	High	No	Yes	No	No	No	No	No	-7.25	0	0	1	0	0	0.55	0	0	2	3.66	none	none
ZINC000001812122	C21H34NO3+	348.5	25	6	0.67	9	3	1	101.3	46.53	-0.08	4.14	3.38	-0.74	1.17	1.57	-4.19	0.0224	6.42e-05	Moderately soluble	-4.82	0.00522	1.5e-05	Moderately soluble	-5.79	0.00056	1.61e-06	Moderately soluble	High	Yes	No	No	No	No	Yes	Yes	-5.49	0	0	0	0	0	0.55	0	1	2	3.65	none	none
ZINC000001812123	C21H34NO3+	348.5	25	6	0.67	9	3	1	101.3	46.53	0.09	4.14	3.38	-0.74	1.17	1.61	-4.19	0.0224	6.42e-05	Moderately soluble	-4.82	0.00522	1.5e-05	Moderately soluble	-5.79	0.00056	1.61e-06	Moderately soluble	High	Yes	No	No	No	No	Yes	Yes	-5.49	0	0	0	0	0	0.55	0	1	2	3.65	none	none
ZINC000008383239	C14H10ClN3S2	319.83	20	11	0.14	2	2	0	85.35	92.21	2.53	3.34	4.08	1.95	3.15	3.01	-4.2	0.0201	6.28e-05	Moderately soluble	-4.95	0.00356	1.11e-05	Moderately soluble	-4.46	0.0111	3.48e-05	Moderately soluble	High	No	Yes	Yes	Yes	Yes	No	Yes	-5.88	0	0	0	0	0	0.55	0	1	0	3.64	none	none
ZINC000002016032	C14H10ClN3S2	319.83	20	11	0.14	2	2	0	85.35	92.21	2.73	3.34	4.08	1.95	3.15	3.05	-4.2	0.0201	6.28e-05	Moderately soluble	-4.95	0.00356	1.11e-05	Moderately soluble	-4.46	0.0111	3.48e-05	Moderately soluble	High	No	No	Yes	Yes	Yes	No	Yes	-5.88	0	0	0	0	0	0.55	0	1	0	3.64	none	none
ZINC000001542146	C27H23N5O4	481.5	36	27	0.15	10	7	2	135.27	123	3.07	4.32	4.44	3.07	5.12	4	-5.44	0.00174	3.61e-06	Moderately soluble	-6.62	0.000116	2.42e-07	Poorly soluble	-10.46	1.68e-08	3.49e-11	Insoluble	Low	No	Yes	No	Yes	Yes	No	Yes	-6.17	0	2	0	0	0	0.56	0	0	3	3.64	none	none
ZINC000095617651	C26H36N2O4	440.58	32	12	0.5	12	6	1	127.99	74.95	4.38	3.46	4.79	2.76	5.32	4.14	-4.24	0.0255	5.8e-05	Moderately soluble	-4.72	0.00848	1.92e-05	Moderately soluble	-7.31	2.15e-05	4.88e-08	Poorly soluble	High	No	Yes	No	No	No	Yes	Yes	-6.53	0	0	1	0	0	0.55	0	0	2	3.63	none	none
ZINC000032272344	C26H36N2O4	440.58	32	12	0.5	12	6	1	127.99	74.95	4.47	3.46	4.79	2.76	5.32	4.16	-4.24	0.0255	5.8e-05	Moderately soluble	-4.72	0.00848	1.92e-05	Moderately soluble	-7.31	2.15e-05	4.88e-08	Poorly soluble	High	No	Yes	No	No	No	Yes	Yes	-6.53	0	0	1	0	0	0.55	0	0	2	3.63	none	none
ZINC000032272342	C26H36N2O4	440.58	32	12	0.5	12	6	1	127.99	74.95	4.58	3.46	4.79	2.76	5.32	4.18	-4.24	0.0255	5.8e-05	Moderately soluble	-4.72	0.00848	1.92e-05	Moderately soluble	-7.31	2.15e-05	4.88e-08	Poorly soluble	High	No	Yes	No	No	No	Yes	Yes	-6.53	0	0	1	0	0	0.55	0	0	2	3.63	none	none
ZINC000095617652	C26H36N2O4	440.58	32	12	0.5	12	6	1	127.99	74.95	4.55	3.46	4.79	2.76	5.32	4.18	-4.24	0.0255	5.8e-05	Moderately soluble	-4.72	0.00848	1.92e-05	Moderately soluble	-7.31	2.15e-05	4.88e-08	Poorly soluble	High	No	Yes	No	No	No	Yes	Yes	-6.53	0	0	1	0	0	0.55	0	0	2	3.63	none	none
ZINC000006005366	C26H36N2O4	440.58	32	12	0.5	13	6	1	127.56	72.74	4.63	3.32	4.75	2.76	5.91	4.27	-4.08	0.0364	8.27e-05	Moderately soluble	-4.52	0.0132	2.99e-05	Moderately soluble	-8.34	2e-06	4.54e-09	Poorly soluble	High	No	Yes	No	No	No	Yes	Yes	-6.63	0	0	1	0	0	0.55	0	0	2	3.63	none	none
ZINC000013492624	C26H36N2O4	440.58	32	12	0.5	13	6	1	127.56	72.74	4.66	3.32	4.75	2.76	5.91	4.28	-4.08	0.0364	8.27e-05	Moderately soluble	-4.52	0.0132	2.99e-05	Moderately soluble	-8.34	2e-06	4.54e-09	Poorly soluble	High	No	Yes	No	No	No	Yes	Yes	-6.63	0	0	1	0	0	0.55	0	0	2	3.63	none	none
ZINC000002000902	C17H16ClN3O2	329.78	23	12	0.24	1	4	2	101.21	57.09	2.89	2.24	1.99	2.79	3.21	2.62	-3.62	0.0799	0.000242	Soluble	-3.07	0.278	0.000842	Soluble	-5.47	0.00111	3.37e-06	Moderately soluble	High	Yes	Yes	Yes	No	No	Yes	Yes	-6.72	0	0	0	0	0	0.55	0	0	0	3.63	none	none
ZINC000095617656	C17H19N3O4S	361.42	25	15	0.29	6	6	2	94.86	116.54	1.54	0.98	2.65	0.11	2.56	1.57	-2.75	0.648	0.00179	Soluble	-3.02	0.349	0.000965	Soluble	-5.9	0.000451	1.25e-06	Moderately soluble	High	No	Yes	Yes	No	No	Yes	Yes	-7.81	0	0	0	0	0	0.55	0	0	1	3.63	none	none
ZINC000005116153	C17H19N3O4S	361.42	25	15	0.29	6	6	2	94.86	116.54	2.01	0.98	2.65	0.11	2.56	1.66	-2.75	0.648	0.00179	Soluble	-3.02	0.349	0.000965	Soluble	-5.9	0.000451	1.25e-06	Moderately soluble	High	No	Yes	Yes	No	No	Yes	Yes	-7.81	0	0	0	0	0	0.55	0	0	1	3.63	none	none
ZINC000005116154	C17H19N3O4S	361.42	25	15	0.29	6	6	2	94.86	116.54	2.24	0.98	2.65	0.11	2.56	1.71	-2.75	0.648	0.00179	Soluble	-3.02	0.349	0.000965	Soluble	-5.9	0.000451	1.25e-06	Moderately soluble	High	No	Yes	Yes	No	No	Yes	Yes	-7.81	0	0	0	0	0	0.55	0	0	1	3.63	none	none
ZINC000095617655	C17H19N3O4S	361.42	25	15	0.29	6	6	2	94.86	116.54	2.27	0.98	2.65	0.11	2.56	1.71	-2.75	0.648	0.00179	Soluble	-3.02	0.349	0.000965	Soluble	-5.9	0.000451	1.25e-06	Moderately soluble	High	No	Yes	Yes	No	No	Yes	Yes	-7.81	0	0	0	0	0	0.55	0	0	1	3.63	none	none
ZINC000001611775	C17H23NO	257.37	19	6	0.65	1	2	1	81.58	21.26	2.99	2.97	2.66	3.3	3.65	3.11	-3.47	0.0863	0.000335	Soluble	-3.08	0.214	0.000832	Soluble	-4.88	0.00342	1.33e-05	Moderately soluble	High	Yes	Yes	No	No	No	Yes	No	-5.76	0	0	0	0	0	0.55	0	0	0	3.62	none	none
ZINC000006094127	C17H16ClN3O2	329.78	23	12	0.24	1	4	2	101.21	57.09	2.67	2.24	1.99	2.52	3.21	2.53	-3.62	0.0799	0.000242	Soluble	-3.07	0.278	0.000842	Soluble	-5.47	0.00111	3.37e-06	Moderately soluble	High	Yes	Yes	Yes	No	No	Yes	Yes	-6.72	0	0	0	0	0	0.55	0	0	0	3.62	none	none
ZINC000005423072	C13H10ClN3O5S2	387.82	24	11	0.08	3	6	3	92.43	156.45	1.62	1.75	2.51	-0.51	0.99	1.27	-3.49	0.126	0.000325	Soluble	-4.65	0.00863	2.23e-05	Moderately soluble	-3.38	0.162	0.000417	Soluble	Low	No	No	No	No	Yes	No	Yes	-7.42	0	0	1	1	1	0.11	0	0	1	3.62	none	none
ZINC000004097451	C16H23NO	245.36	18	6	0.62	0	2	2	75.22	46.25	2.34	3.69	3.11	3.05	2.94	3.03	-3.93	0.0287	0.000117	Soluble	-4.35	0.0109	4.45e-05	Moderately soluble	-3.88	0.0323	0.000132	Soluble	High	Yes	Yes	No	No	No	Yes	No	-5.18	0	0	0	0	0	0.55	0	0	2	3.61	none	none
ZINC000003830683	C16H23NO	245.36	18	6	0.62	0	2	2	75.22	46.25	2.37	3.69	3.11	3.05	2.94	3.03	-3.93	0.0287	0.000117	Soluble	-4.35	0.0109	4.45e-05	Moderately soluble	-3.88	0.0323	0.000132	Soluble	High	Yes	Yes	No	No	No	Yes	No	-5.18	0	0	0	0	0	0.55	0	0	2	3.61	none	none
ZINC000100037087	C17H16ClFN2O2	334.77	23	6	0.18	6	3	2	87.7	72.19	2.53	3.14	3.32	1.91	3.21	2.82	-3.69	0.0682	0.000204	Soluble	-4.33	0.0158	4.73e-05	Moderately soluble	-4.99	0.00344	1.03e-05	Moderately soluble	High	Yes	No	Yes	Yes	Yes	No	Yes	-6.11	0	0	0	0	0	0.55	0	1	0	3.61	none	none
ZINC000049089868	C13H10ClN3O4S2	371.82	23	11	0.08	2	5	2	89.84	136.22	2.2	3.12	2.96	0.01	1.45	1.95	-4.33	0.0173	4.65e-05	Moderately soluble	-5.65	0.000833	2.24e-06	Moderately soluble	-3.97	0.04	0.000108	Soluble	Low	No	No	Yes	No	Yes	No	Yes	-6.35	0	0	0	1	0	0.56	0	2	1	3.61	none	none
ZINC000100015491	C13H10ClN3O4S2	371.82	23	11	0.08	3	5	2	90.41	136.22	1.55	2.11	2.81	0.01	1.45	1.59	-3.63	0.0871	0.000234	Soluble	-4.6	0.00931	2.5e-05	Moderately soluble	-3.97	0.04	0.000108	Soluble	High	No	No	No	No	Yes	No	Yes	-7.07	0	0	0	1	0	0.56	0	0	1	3.61	none	none
ZINC000004214740	C19H18ClN5	351.83	25	17	0.21	3	4	0	103.16	46.31	3.03	1.59	2.65	2.8	3.67	2.75	-3.33	0.165	0.00047	Soluble	-2.17	2.36	0.0067	Soluble	-6.75	6.3e-05	1.79e-07	Poorly soluble	High	Yes	Yes	Yes	No	Yes	Yes	Yes	-7.32	0	0	0	0	0	0.55	0	0	1	3.61	none	none
ZINC000012503119	C20H28N2O5	376.45	27	6	0.55	11	6	2	104.65	95.94	3.04	-0.07	1.22	1.32	2.22	1.55	-1.57	10.2	0.027	Very soluble	-1.49	12.1	0.0321	Very soluble	-3.7	0.0746	0.000198	Soluble	High	No	Yes	No	No	No	No	No	-8.65	0	0	1	0	0	0.55	0	0	2	3.61	none	none
ZINC000015919406	C27H23N5O4	481.5	36	27	0.15	10	7	2	135.27	123	3.15	4.32	4.44	3.07	5.12	4.02	-5.44	0.00174	3.61e-06	Moderately soluble	-6.62	0.000116	2.42e-07	Poorly soluble	-10.46	1.68e-08	3.49e-11	Insoluble	Low	No	Yes	No	Yes	Yes	No	Yes	-6.17	0	2	0	0	0	0.56	0	0	3	3.6	none	none
ZINC000065742834	C21H31N5O3	401.5	29	6	0.71	6	6	1	120.72	89.87	3.07	2.27	0.65	1.38	1.72	1.82	-3.52	0.122	0.000304	Soluble	-3.79	0.0645	0.000161	Soluble	-4	0.0402	0.0001	Soluble	High	No	Yes	No	No	No	Yes	Yes	-7.14	0	0	0	0	0	0.55	0	1	1	3.6	none	none
ZINC000002040211	C21H29NS2	359.59	24	12	0.43	10	1	0	111.75	53.84	4.21	5.87	5.64	5.28	5.82	5.36	-5.48	0.0012	3.33e-06	Moderately soluble	-6.77	6.06e-05	1.69e-07	Poorly soluble	-7.66	7.89e-06	2.19e-08	Poorly soluble	High	Yes	No	Yes	Yes	Yes	Yes	Yes	-4.33	1	1	0	0	1	0.55	0	0	3	3.59	none	none
ZINC000002040210	C21H29NS2	359.59	24	12	0.43	10	1	0	111.75	53.84	4.5	5.87	5.64	5.28	5.82	5.42	-5.48	0.0012	3.33e-06	Moderately soluble	-6.77	6.06e-05	1.69e-07	Poorly soluble	-7.66	7.89e-06	2.19e-08	Poorly soluble	High	Yes	No	Yes	Yes	Yes	Yes	Yes	-4.33	1	1	0	0	1	0.55	0	0	3	3.59	none	none
ZINC000003995781	C17H17ClN4	312.8	22	12	0.24	1	2	2	105.15	39.66	2.51	2.76	1.86	3.35	3.39	2.77	-3.86	0.0436	0.000139	Soluble	-3.25	0.177	0.000565	Soluble	-6.37	0.000134	4.3e-07	Poorly soluble	High	Yes	Yes	Yes	No	No	Yes	Yes	-6.25	0	0	0	0	0	0.55	0	0	0	3.58	none	none
ZINC000003803377	C23H28N2O3S	412.55	29	11	0.43	10	4	2	119.42	107.53	3.57	4.63	5.39	2.85	5.94	4.48	-4.94	0.00479	1.16e-05	Moderately soluble	-6.61	0.0001	2.43e-07	Poorly soluble	-6.1	0.000326	7.91e-07	Poorly soluble	Low	No	Yes	No	Yes	Yes	No	Yes	-5.53	0	0	0	0	0	0.56	0	0	3	3.57	none	none
ZINC000012503102	C13H11N3O4S2	337.37	22	11	0.08	2	5	2	84.83	136.22	1.16	2.16	2.31	-0.53	0.81	1.18	-3.53	0.0994	0.000295	Soluble	-4.65	0.0075	2.22e-05	Moderately soluble	-3.38	0.142	0.000421	Soluble	High	No	No	No	No	No	No	Yes	-6.82	0	0	0	1	0	0.56	0	2	0	3.56	none	none
ZINC000013547277	C11H12BrN5O	310.15	18	6	0.27	2	3	4	88.91	81.04	1.58	0.59	-0.07	1.43	2.13	1.13	-2.25	1.75	0.00563	Soluble	-1.87	4.23	0.0136	Very soluble	-4.26	0.017	5.47e-05	Moderately soluble	High	No	Yes	Yes	No	No	No	No	-7.77	0	0	0	0	0	0.55	0	0	0	3.56	none	none
ZINC000000000075	C14H17NO2	231.29	17	6	0.5	3	3	0	69.15	29.54	2.76	2.4	1.56	2.39	2.01	2.22	-2.85	0.327	0.00142	Soluble	-2.66	0.504	0.00218	Soluble	-2.91	0.286	0.00124	Soluble	High	Yes	No	No	No	No	Yes	No	-6.01	0	0	0	0	0	0.55	0	0	1	3.55	none	none
ZINC000000135992	C14H17NO2	231.29	17	6	0.5	3	3	0	69.15	29.54	2.77	2.4	1.56	2.39	2.01	2.22	-2.85	0.327	0.00142	Soluble	-2.66	0.504	0.00218	Soluble	-2.91	0.286	0.00124	Soluble	High	Yes	No	No	No	No	Yes	No	-6.01	0	0	0	0	0	0.55	0	0	1	3.55	none	none
ZINC000000001402	C17H15ClN4S	342.85	23	16	0.24	2	3	0	98.3	71.31	3.05	2.6	3.67	2.8	5.67	3.56	-3.99	0.0354	0.000103	Soluble	-3.75	0.0614	0.000179	Soluble	-6.69	7.06e-05	2.06e-07	Poorly soluble	High	Yes	Yes	Yes	Yes	Yes	No	Yes	-6.55	0	0	0	0	0	0.55	0	0	0	3.55	none	none
ZINC000019362722	C24H32N2O2	380.52	28	12	0.46	9	4	0	121.79	32.78	4.12	3.71	2.81	2.52	4.34	3.5	-4.26	0.0209	5.5e-05	Moderately soluble	-4.09	0.031	8.14e-05	Moderately soluble	-6.41	0.000148	3.9e-07	Poorly soluble	High	Yes	No	No	No	No	Yes	Yes	-5.99	0	0	0	0	0	0.55	0	0	3	3.54	none	none
ZINC000019362721	C24H32N2O2	380.52	28	12	0.46	9	4	0	121.79	32.78	4.17	3.71	2.81	2.52	4.34	3.51	-4.26	0.0209	5.5e-05	Moderately soluble	-4.09	0.031	8.14e-05	Moderately soluble	-6.41	0.000148	3.9e-07	Poorly soluble	High	Yes	No	No	No	No	Yes	Yes	-5.99	0	0	0	0	0	0.55	0	0	3	3.54	none	none
ZINC000022033882	C24H32N2O2	380.52	28	12	0.46	9	4	0	121.79	32.78	4.27	3.71	2.81	2.52	4.34	3.53	-4.26	0.0209	5.5e-05	Moderately soluble	-4.09	0.031	8.14e-05	Moderately soluble	-6.41	0.000148	3.9e-07	Poorly soluble	High	Yes	No	No	No	No	Yes	Yes	-5.99	0	0	0	0	0	0.55	0	0	3	3.54	none	none
ZINC000022033872	C24H32N2O2	380.52	28	12	0.46	9	4	0	121.79	32.78	4.5	3.71	2.81	2.52	4.34	3.58	-4.26	0.0209	5.5e-05	Moderately soluble	-4.09	0.031	8.14e-05	Moderately soluble	-6.41	0.000148	3.9e-07	Poorly soluble	High	Yes	No	No	No	No	Yes	Yes	-5.99	0	0	0	0	0	0.55	0	0	3	3.54	none	none
ZINC000000000374	C15H22N2O4S	326.41	22	6	0.53	5	5	3	85.26	107.37	1.95	2.9	3.02	2.01	1.31	2.24	-3.56	0.0894	0.000274	Soluble	-4.82	0.00499	1.53e-05	Moderately soluble	-3.17	0.223	0.000684	Soluble	High	No	No	No	No	No	No	No	-6.23	0	0	0	0	0	0.55	0	2	0	3.54	none	none
ZINC000022055003	C20H21FN2O2	340.39	25	12	0.35	5	4	0	94.69	62.45	2.13	2.76	3.99	1.01	1.43	2.26	-3.71	0.0657	0.000193	Soluble	-3.73	0.0639	0.000188	Soluble	-7	3.44e-05	1.01e-07	Poorly soluble	High	Yes	Yes	No	No	No	Yes	Yes	-6.42	0	0	0	0	0	0.55	0	2	0	3.54	none	none
ZINC000022054999	C20H21FN2O2	340.39	25	12	0.35	5	4	0	94.69	62.45	2.21	2.76	3.99	1.01	1.43	2.28	-3.71	0.0657	0.000193	Soluble	-3.73	0.0639	0.000188	Soluble	-7	3.44e-05	1.01e-07	Poorly soluble	High	Yes	Yes	No	No	No	Yes	Yes	-6.42	0	0	0	0	0	0.55	0	2	0	3.54	none	none
ZINC000000538471	C21H25N3O3	367.44	27	12	0.33	7	4	1	109.75	61.88	3.15	3.15	3.01	2.59	2.39	2.86	-3.97	0.0394	0.000107	Soluble	-4.12	0.0279	7.6e-05	Moderately soluble	-5.75	0.000658	1.79e-06	Moderately soluble	High	Yes	No	No	Yes	Yes	Yes	Yes	-6.3	0	0	0	0	0	0.55	0	0	1	3.53	none	none
ZINC000001530768	C22H29NO2	339.47	25	12	0.41	9	3	0	103.22	29.54	3.7	4.18	4.17	4.15	4.66	4.17	-4.34	0.0155	4.58e-05	Moderately soluble	-4.51	0.0105	3.1e-05	Moderately soluble	-6.77	5.81e-05	1.71e-07	Poorly soluble	High	Yes	Yes	No	No	No	Yes	Yes	-5.4	1	0	0	0	0	0.55	0	0	2	3.52	none	none
ZINC000100053131	C16H14O6	302.28	22	12	0.19	2	6	3	77.2	96.22	2.22	1.63	1.46	0.15	1.67	1.42	-3.01	0.294	0.000971	Soluble	-3.26	0.165	0.000545	Soluble	-3.3	0.15	0.000497	Soluble	High	No	Yes	No	No	No	No	No	-6.99	0	0	0	0	0	0.55	0	0	0	3.52	none	none
ZINC000001249069	C15H11ClN2O	270.71	19	12	0.07	1	3	1	84.72	44.95	2.51	3.37	3.02	2.84	4.68	3.28	-4.04	0.0245	9.06e-05	Moderately soluble	-3.99	0.0276	0.000102	Soluble	-5.85	0.000381	1.41e-06	Moderately soluble	High	Yes	No	Yes	No	No	No	No	-5.56	0	0	0	0	0	0.55	0	0	0	3.51	none	none
ZINC000006117751	C21H22ClN3O	367.87	26	16	0.33	3	3	1	110.37	46.92	3.49	3.91	3.57	4.07	4.45	3.9	-4.84	0.0053	1.44e-05	Moderately soluble	-4.59	0.00937	2.55e-05	Moderately soluble	-7.38	1.52e-05	4.13e-08	Poorly soluble	High	Yes	Yes	No	Yes	Yes	Yes	Yes	-5.77	0	0	0	0	0	0.55	0	0	2	3.51	none	none
ZINC000006117750	C21H22ClN3O	367.87	26	16	0.33	3	3	1	110.37	46.92	3.49	3.91	3.57	4.07	4.45	3.9	-4.84	0.0053	1.44e-05	Moderately soluble	-4.59	0.00937	2.55e-05	Moderately soluble	-7.38	1.52e-05	4.13e-08	Poorly soluble	High	Yes	Yes	No	Yes	Yes	Yes	Yes	-5.77	0	0	0	0	0	0.55	0	0	2	3.51	none	none
ZINC000008220548	C20H26N2O2	326.43	24	6	0.7	1	3	2	99.87	46.94	2.56	4.24	0.79	2.87	3.25	3.21	-4.18	0.0181	6.57e-05	Moderately soluble	-4.93	0.00326	1.18e-05	Moderately soluble	-3.92	0.0336	0.000122	Soluble	High	Yes	No	No	No	No	Yes	No	-4.98	0	0	0	0	0	0.55	0	0	1	3.5	none	none
ZINC000002032320	C23H28N2O3	380.48	28	15	0.35	9	4	2	112.24	63.35	3.71	4.72	4.47	2.95	4.97	4.16	-4.98	0.00403	1.06e-05	Moderately soluble	-5.78	0.000632	1.66e-06	Moderately soluble	-7.67	8.04e-06	2.11e-08	Poorly soluble	High	Yes	No	Yes	Yes	Yes	Yes	Yes	-5.27	0	0	0	0	0	0.55	0	0	3	3.49	none	none
ZINC000001542901	C23H28N2O3	380.48	28	15	0.35	9	4	2	112.24	63.35	3.83	4.72	4.47	2.95	4.97	4.19	-4.98	0.00403	1.06e-05	Moderately soluble	-5.78	0.000632	1.66e-06	Moderately soluble	-7.67	8.04e-06	2.11e-08	Poorly soluble	High	Yes	No	Yes	Yes	Yes	Yes	Yes	-5.27	0	0	0	0	0	0.55	0	0	3	3.49	none	none
ZINC000003996032	C19H23NO3	313.39	23	12	0.37	6	4	1	93.64	39.72	3.22	3.02	2.49	2.04	3.61	2.88	-3.68	0.0661	0.000211	Soluble	-3.52	0.0948	0.000303	Soluble	-5.89	0.000405	1.29e-06	Moderately soluble	High	Yes	Yes	No	No	No	Yes	Yes	-6.07	0	0	0	0	0	0.55	0	0	0	3.49	none	none
ZINC000000006923	C19H23NO3	313.39	23	12	0.37	6	4	1	93.64	39.72	3.4	3.02	2.49	2.04	3.61	2.91	-3.68	0.0661	0.000211	Soluble	-3.52	0.0948	0.000303	Soluble	-5.89	0.000405	1.29e-06	Moderately soluble	High	Yes	Yes	No	No	No	Yes	Yes	-6.07	0	0	0	0	0	0.55	0	0	0	3.49	none	none
ZINC000000537802	C20H26N4O5S	434.51	30	11	0.45	10	6	3	109.77	138.78	2.11	3.27	3.36	1.24	1.61	2.32	-4.21	0.0271	6.23e-05	Moderately soluble	-5.86	0.000601	1.38e-06	Moderately soluble	-6.26	0.00024	5.53e-07	Poorly soluble	Low	No	Yes	No	No	Yes	No	Yes	-6.63	0	0	0	1	0	0.55	0	0	2	3.49	none	none
ZINC000030731184	C10H11NO3	193.2	14	6	0.3	1	4	2	54.54	62.05	1.32	1.07	0.65	0.57	1.36	1	-1.96	2.1	0.0109	Very soluble	-1.96	2.1	0.0108	Very soluble	-1.67	4.11	0.0213	Soluble	High	No	No	No	No	No	No	No	-6.72	0	0	0	0	1	0.55	0	0	1	3.49	none	none
ZINC000030731188	C10H11NO3	193.2	14	6	0.3	1	4	2	54.54	62.05	1.59	1.07	0.65	0.57	1.36	1.05	-1.96	2.1	0.0109	Very soluble	-1.96	2.1	0.0108	Very soluble	-1.67	4.11	0.0213	Soluble	High	No	No	No	No	No	No	No	-6.72	0	0	0	0	1	0.55	0	0	1	3.49	none	none
ZINC000030731196	C10H11NO3	193.2	14	6	0.3	1	4	2	54.54	62.05	1.82	1.07	0.65	0.57	1.36	1.09	-1.96	2.1	0.0109	Very soluble	-1.96	2.1	0.0108	Very soluble	-1.67	4.11	0.0213	Soluble	High	No	No	No	No	No	No	No	-6.72	0	0	0	0	1	0.55	0	0	1	3.49	none	none
ZINC000002526388	C24H26N2O5	422.47	31	19	0.25	10	6	4	120.02	95.97	2.31	4.01	3.44	1.43	4.07	3.05	-4.78	0.00702	1.66e-05	Moderately soluble	-5.73	0.000791	1.87e-06	Moderately soluble	-7.56	1.17e-05	2.78e-08	Poorly soluble	High	No	Yes	Yes	Yes	Yes	Yes	Yes	-6.03	0	0	0	0	0	0.55	0	0	3	3.48	none	none
ZINC000002528509	C24H26N2O5	422.47	31	19	0.25	10	6	4	120.02	95.97	2.96	4.01	3.44	1.43	4.07	3.18	-4.78	0.00702	1.66e-05	Moderately soluble	-5.73	0.000791	1.87e-06	Moderately soluble	-7.56	1.17e-05	2.78e-08	Poorly soluble	High	No	Yes	Yes	Yes	Yes	Yes	Yes	-6.03	0	0	0	0	0	0.55	0	0	3	3.48	none	none
ZINC000000597434	C23H30FN3	367.5	27	12	0.52	3	3	0	117.74	19.37	4.08	5.53	4.35	4.29	5.1	4.67	-5.73	0.000679	1.85e-06	Moderately soluble	-5.7	0.000739	2.01e-06	Moderately soluble	-7.01	3.59e-05	9.77e-08	Poorly soluble	High	Yes	Yes	Yes	No	No	Yes	No	-4.62	1	0	0	0	1	0.55	0	0	2	3.47	none	none
ZINC000000119839	C11H12N2S	204.29	14	6	0.36	1	1	0	67.82	40.9	2.08	1.84	1.06	2.18	2.75	1.98	-2.52	0.621	0.00304	Soluble	-2.32	0.979	0.00479	Soluble	-3.03	0.189	0.000927	Soluble	High	Yes	No	No	No	No	No	No	-6.24	0	0	0	0	0	0.55	0	0	1	3.47	none	none
ZINC000001546843	C21H23NO4S	385.48	27	12	0.29	12	4	1	106.43	97.77	2.6	3.31	2.83	2.51	4.24	3.1	-3.85	0.0542	0.000141	Soluble	-5.04	0.00352	9.14e-06	Moderately soluble	-6.65	8.59e-05	2.23e-07	Poorly soluble	High	No	No	Yes	Yes	Yes	Yes	Yes	-6.3	0	0	1	0	0	0.55	0	1	2	3.47	none	none
ZINC000001546844	C21H23NO4S	385.48	27	12	0.29	12	4	1	106.43	97.77	2.74	3.31	2.83	2.51	4.24	3.13	-3.85	0.0542	0.000141	Soluble	-5.04	0.00352	9.14e-06	Moderately soluble	-6.65	8.59e-05	2.23e-07	Poorly soluble	High	No	No	Yes	Yes	Yes	Yes	Yes	-6.3	0	0	1	0	0	0.55	0	1	2	3.47	none	none
ZINC000001540640	C24H26N2O5	422.47	31	19	0.25	10	6	4	120.02	95.97	2.15	4.01	3.44	1.43	4.07	3.02	-4.78	0.00702	1.66e-05	Moderately soluble	-5.73	0.000791	1.87e-06	Moderately soluble	-7.56	1.17e-05	2.78e-08	Poorly soluble	High	No	Yes	Yes	Yes	Yes	Yes	Yes	-6.03	0	0	0	0	0	0.55	0	0	3	3.46	none	none
ZINC000006019305	C24H26N2O5	422.47	31	19	0.25	10	6	4	120.02	95.97	2.42	4.01	3.44	1.43	4.07	3.08	-4.78	0.00702	1.66e-05	Moderately soluble	-5.73	0.000791	1.87e-06	Moderately soluble	-7.56	1.17e-05	2.78e-08	Poorly soluble	High	No	Yes	Yes	Yes	Yes	Yes	Yes	-6.03	0	0	0	0	0	0.55	0	0	3	3.46	none	none
ZINC000021981258	C17H19N3O	281.35	21	12	0.35	0	3	1	90.02	39.6	2.24	2.29	1.1	1.98	1.77	1.88	-3.45	0.0998	0.000355	Soluble	-2.76	0.49	0.00174	Soluble	-4.17	0.0188	6.7e-05	Moderately soluble	High	Yes	Yes	Yes	No	No	Yes	Yes	-6.39	0	0	0	0	0	0.55	0	0	0	3.46	none	none
ZINC000021981256	C17H19N3O	281.35	21	12	0.35	0	3	1	90.02	39.6	2.37	2.29	1.1	1.98	1.77	1.9	-3.45	0.0998	0.000355	Soluble	-2.76	0.49	0.00174	Soluble	-4.17	0.0188	6.7e-05	Moderately soluble	High	Yes	Yes	Yes	No	No	Yes	Yes	-6.39	0	0	0	0	0	0.55	0	0	0	3.46	none	none
ZINC000021981206	C17H21NO4	303.35	22	9	0.47	4	4	3	84.69	82.55	1.92	2.46	2.98	1.56	3.84	2.55	-3.31	0.149	0.000491	Soluble	-3.84	0.0441	0.000145	Soluble	-4.62	0.00731	2.41e-05	Moderately soluble	High	No	Yes	Yes	No	No	Yes	No	-6.4	0	0	0	0	0	0.56	0	0	0	3.46	none	none
ZINC000021981208	C17H21NO4	303.35	22	9	0.47	4	4	3	84.69	82.55	1.97	2.46	2.98	1.56	3.84	2.56	-3.31	0.149	0.000491	Soluble	-3.84	0.0441	0.000145	Soluble	-4.62	0.00731	2.41e-05	Moderately soluble	High	No	Yes	Yes	No	No	Yes	No	-6.4	0	0	0	0	0	0.56	0	0	0	3.46	none	none
ZINC000000000063	C16H21NO4	291.34	21	9	0.44	7	5	2	80.9	71.7	3.07	2.02	2.37	0.5	2.87	2.17	-2.77	0.49	0.00168	Soluble	-3.15	0.205	0.000703	Soluble	-4.51	0.00892	3.06e-05	Moderately soluble	High	Yes	Yes	No	No	No	No	No	-6.64	0	0	0	0	0	0.55	0	0	0	3.46	none	none
ZINC000002007481	C16H21NO4	291.34	21	9	0.44	7	5	2	80.9	71.7	3.35	2.02	2.37	0.5	2.87	2.22	-2.77	0.49	0.00168	Soluble	-3.15	0.205	0.000703	Soluble	-4.51	0.00892	3.06e-05	Moderately soluble	High	Yes	No	No	No	No	No	No	-6.64	0	0	0	0	0	0.55	0	0	0	3.46	none	none
ZINC000021981288	C16H17N3O3S	331.39	23	15	0.25	4	5	2	89.23	107.31	1.08	1.9	3.31	0.67	2.63	1.92	-3.31	0.162	0.00049	Soluble	-3.78	0.0555	0.000167	Soluble	-5.78	0.000553	1.67e-06	Moderately soluble	High	No	Yes	Yes	No	No	Yes	Yes	-6.97	0	0	0	0	0	0.55	0	0	0	3.46	none	none
ZINC000021981290	C16H17N3O3S	331.39	23	15	0.25	4	5	2	89.23	107.31	1.97	1.9	3.31	0.67	2.63	2.1	-3.31	0.162	0.00049	Soluble	-3.78	0.0555	0.000167	Soluble	-5.78	0.000553	1.67e-06	Moderately soluble	High	No	Yes	Yes	No	No	Yes	Yes	-6.97	0	0	0	0	0	0.55	0	0	0	3.46	none	none
ZINC000034104937	C18H23N5O4S	405.47	28	15	0.39	7	7	2	106.53	141.34	1.71	1.61	2.79	1.07	2.18	1.87	-3.3	0.202	0.000498	Soluble	-4.19	0.0262	6.46e-05	Moderately soluble	-5.77	0.000689	1.7e-06	Moderately soluble	Low	No	Yes	No	No	No	No	No	-7.63	0	0	1	1	0	0.55	0	0	1	3.46	none	none
ZINC000095617649	C24H26N2O5	422.47	31	19	0.25	10	6	4	120.02	95.97	2.28	4.01	3.44	1.43	4.07	3.05	-4.78	0.00702	1.66e-05	Moderately soluble	-5.73	0.000791	1.87e-06	Moderately soluble	-7.56	1.17e-05	2.78e-08	Poorly soluble	High	No	Yes	Yes	Yes	Yes	Yes	Yes	-6.03	0	0	0	0	0	0.55	0	0	3	3.45	none	none
ZINC000100051242	C23H34O4	374.51	27	0	0.7	4	4	3	108.75	77.76	2.28	4.01	4.24	1.43	4.07	3.05	-4.78	0.00702	1.66e-05	Moderately soluble	-5.73	0.000791	1.87e-06	Moderately soluble	-7.56	1.17e-05	2.78e-08	Poorly soluble	High	No	Yes	Yes	Yes	Yes	Yes	Yes	-6.03	0	0	0	0	0	0.55	0	0	3	3.45	none	none
ZINC000095617650	C24H26N2O5	422.47	31	19	0.25	10	6	4	120.02	95.97	3.08	4.01	3.44	1.43	4.07	3.21	-4.78	0.00702	1.66e-05	Moderately soluble	-5.73	0.000791	1.87e-06	Moderately soluble	-7.56	1.17e-05	2.78e-08	Poorly soluble	High	No	Yes	Yes	Yes	Yes	Yes	Yes	-6.03	0	0	0	0	0	0.55	0	0	3	3.45	none	none
ZINC000021981363	C18H19N3O4S	373.43	26	12	0.28	7	5	2	103.66	117.06	1.97	2.76	1.82	1.11	2.06	1.94	-3.77	0.0629	0.000168	Soluble	-4.87	0.005	1.34e-05	Moderately soluble	-5.13	0.00277	7.43e-06	Moderately soluble	High	No	Yes	No	Yes	Yes	No	Yes	-6.62	0	0	0	0	0	0.55	0	1	1	3.45	none	none
ZINC000021981361	C18H19N3O4S	373.43	26	12	0.28	7	5	2	103.66	117.06	2.07	2.76	1.82	1.11	2.06	1.96	-3.77	0.0629	0.000168	Soluble	-4.87	0.005	1.34e-05	Moderately soluble	-5.13	0.00277	7.43e-06	Moderately soluble	High	No	Yes	No	Yes	Yes	No	Yes	-6.62	0	0	0	0	0	0.55	0	1	1	3.45	none	none
ZINC000003781952	C32H39NO2	469.66	35	18	0.41	10	3	0	149.12	29.54	5.09	7.2	6.51	4.73	7.33	6.17	-7.01	4.61e-05	9.81e-08	Poorly soluble	-7.64	1.07e-05	2.28e-08	Poorly soluble	-9.94	5.37e-08	1.14e-10	Poorly soluble	High	No	Yes	Yes	Yes	No	Yes	Yes	-4.05	1	3	0	1	1	0.55	0	0	3	3.44	none	none
ZINC000077287124	C21H24N2O2S	368.49	26	15	0.33	6	3	2	109.48	70.34	2.83	3.63	4.18	3	4.47	3.62	-4.44	0.0133	3.61e-05	Moderately soluble	-4.8	0.00591	1.6e-05	Moderately soluble	-7.82	5.62e-06	1.52e-08	Poorly soluble	High	Yes	Yes	Yes	Yes	Yes	Yes	Yes	-5.97	0	0	0	0	0	0.55	0	0	2	3.43	none	none
ZINC000005140767	C15H13N3O5S	347.35	24	12	0.07	3	6	3	89.55	128.21	1.42	2.7	1.8	-0.56	-0.33	1	-3.87	0.0472	0.000136	Soluble	-5.05	0.00313	9.01e-06	Moderately soluble	-3.52	0.104	0.000299	Soluble	High	No	No	No	No	No	No	No	-6.5	0	0	0	0	0	0.56	0	0	0	3.43	none	none
ZINC000212549525	C15H21N	215.33	16	6	0.6	3	1	1	68.44	12.03	0	3.2	3.18	3.46	3.11	2.59	-3.27	0.115	0.000536	Soluble	-3.12	0.162	0.000751	Soluble	-4.26	0.0117	5.45e-05	Moderately soluble	High	Yes	Yes	No	No	No	Yes	No	-5.34	0	0	0	0	1	0.55	0	0	1	3.42	none	none
ZINC000100037710	C15H21N	215.33	16	6	0.6	3	1	1	68.44	12.03	0	3.2	3.18	3.46	3.11	2.59	-3.27	0.115	0.000536	Soluble	-3.12	0.162	0.000751	Soluble	-4.26	0.0117	5.45e-05	Moderately soluble	High	Yes	Yes	No	No	No	Yes	No	-5.34	0	0	0	0	1	0.55	0	0	1	3.42	none	none
ZINC000100037714	C15H21N	215.33	16	6	0.6	3	1	1	68.44	12.03	0	3.2	3.18	3.46	3.11	2.59	-3.27	0.115	0.000536	Soluble	-3.12	0.162	0.000751	Soluble	-4.26	0.0117	5.45e-05	Moderately soluble	High	Yes	Yes	No	No	No	Yes	No	-5.34	0	0	0	0	1	0.55	0	0	1	3.42	none	none
ZINC000212549609	C15H21N	215.33	16	6	0.6	3	1	1	68.44	12.03	0	3.2	3.18	3.46	3.11	2.59	-3.27	0.115	0.000536	Soluble	-3.12	0.162	0.000751	Soluble	-4.26	0.0117	5.45e-05	Moderately soluble	High	Yes	Yes	No	No	No	Yes	No	-5.34	0	0	0	0	1	0.55	0	0	1	3.42	none	none
ZINC000005065160	C15H21N	215.33	16	6	0.6	3	1	1	68.44	12.03	3.02	3.2	3.18	3.46	3.11	3.19	-3.27	0.115	0.000536	Soluble	-3.12	0.162	0.000751	Soluble	-4.26	0.0117	5.45e-05	Moderately soluble	High	Yes	No	No	No	No	Yes	No	-5.34	0	0	0	0	1	0.55	0	0	1	3.42	none	none
ZINC000005065159	C15H21N	215.33	16	6	0.6	3	1	1	68.44	12.03	3.19	3.2	3.18	3.46	3.11	3.23	-3.27	0.115	0.000536	Soluble	-3.12	0.162	0.000751	Soluble	-4.26	0.0117	5.45e-05	Moderately soluble	High	Yes	No	No	No	No	Yes	No	-5.34	0	0	0	0	1	0.55	0	0	1	3.42	none	none
ZINC000005834799	C21H27NO4	357.44	26	12	0.38	11	5	3	102.44	78.79	3.09	2.96	2.95	1.98	4.09	3.01	-3.54	0.104	0.000291	Soluble	-4.28	0.0189	5.28e-05	Moderately soluble	-6.33	0.000169	4.73e-07	Poorly soluble	High	Yes	Yes	No	No	No	Yes	Yes	-6.38	0	0	1	0	0	0.55	0	0	2	3.42	none	none
ZINC000005834731	C21H27NO4	357.44	26	12	0.38	11	5	3	102.44	78.79	3.29	2.96	2.95	1.98	4.09	3.05	-3.54	0.104	0.000291	Soluble	-4.28	0.0189	5.28e-05	Moderately soluble	-6.33	0.000169	4.73e-07	Poorly soluble	High	Yes	Yes	No	No	No	Yes	Yes	-6.38	0	0	1	0	0	0.55	0	0	2	3.42	none	none
ZINC000000896621	C16H13ClN2O	284.74	20	12	0.19	1	2	1	86.12	35.83	2.48	2.2	1.74	4.1	3.67	2.84	-3.37	0.122	0.000427	Soluble	-2.59	0.738	0.00259	Soluble	-5.41	0.00111	3.88e-06	Moderately soluble	High	Yes	Yes	No	No	No	Yes	No	-6.47	0	0	0	0	0	0.55	0	0	0	3.42	none	none
ZINC000000000440	C16H13ClN2O	284.74	20	12	0.19	1	2	1	86.12	35.83	2.87	2.2	1.74	4.1	3.67	2.92	-3.37	0.122	0.000427	Soluble	-2.59	0.738	0.00259	Soluble	-5.41	0.00111	3.88e-06	Moderately soluble	High	Yes	Yes	No	No	No	Yes	No	-6.47	0	0	0	0	0	0.55	0	0	0	3.42	none	none
ZINC000095618857	C18H19N3O4S	373.43	26	12	0.28	7	5	2	103.66	117.06	2.35	2.76	1.82	1.11	2.06	2.02	-3.77	0.0629	0.000168	Soluble	-4.87	0.005	1.34e-05	Moderately soluble	-5.13	0.00277	7.43e-06	Moderately soluble	High	No	No	No	Yes	Yes	No	Yes	-6.62	0	0	0	0	0	0.55	0	1	1	3.42	none	none
ZINC000095618858	C18H19N3O4S	373.43	26	12	0.28	7	5	2	103.66	117.06	2.4	2.76	1.82	1.11	2.06	2.03	-3.77	0.0629	0.000168	Soluble	-4.87	0.005	1.34e-05	Moderately soluble	-5.13	0.00277	7.43e-06	Moderately soluble	High	No	No	No	Yes	Yes	No	Yes	-6.62	0	0	0	0	0	0.55	0	1	1	3.42	none	none
ZINC000012503237	C12H17NO3	223.27	16	0	0.5	7	3	1	60.93	72.69	1.53	0.83	1.11	0.33	2.1	1.18	-1.29	11.6	0.0519	Very soluble	-1.94	2.57	0.0115	Very soluble	-1.04	20.5	0.0916	Soluble	High	No	No	No	No	No	No	No	-7.07	0	0	0	0	0	0.55	0	2	1	3.42	none	none
ZINC000004102315	C12H17NO3	223.27	16	0	0.5	7	3	1	60.93	72.69	1.59	0.83	1.11	0.33	2.1	1.19	-1.29	11.6	0.0519	Very soluble	-1.94	2.57	0.0115	Very soluble	-1.04	20.5	0.0916	Soluble	High	No	No	No	No	No	No	No	-7.07	0	0	0	0	0	0.55	0	2	1	3.42	none	none
ZINC000012503240	C12H17NO3	223.27	16	0	0.5	7	3	1	60.93	72.69	2.01	0.83	1.11	0.33	2.1	1.28	-1.29	11.6	0.0519	Very soluble	-1.94	2.57	0.0115	Very soluble	-1.04	20.5	0.0916	Soluble	High	No	No	No	No	No	No	No	-7.07	0	0	0	0	0	0.55	0	2	1	3.42	none	none
ZINC000027324454	C17H14ClN5	323.78	23	17	0.12	2	4	1	93.36	69.09	2.3	0.61	2.05	2.34	3.3	2.12	-2.65	0.73	0.00226	Soluble	-1.64	7.5	0.0232	Very soluble	-6.29	0.000164	5.07e-07	Poorly soluble	High	Yes	Yes	Yes	No	No	No	Yes	-7.84	0	0	0	0	0	0.55	0	0	0	3.42	none	none
ZINC000003830574	C21H26ClNO	343.89	24	12	0.43	6	2	0	105.03	12.47	4.18	5.03	4.62	4.18	5.15	4.63	-5.12	0.00264	7.67e-06	Moderately soluble	-5.03	0.00319	9.27e-06	Moderately soluble	-7.08	2.85e-05	8.28e-08	Poorly soluble	High	Yes	No	No	No	No	Yes	No	-4.83	1	0	0	0	1	0.55	0	0	1	3.41	none	none
ZINC000002570878	C18H13ClFN3O	341.77	24	17	0.11	2	4	1	93.98	50.41	2.34	2.67	3.24	2.56	4.5	3.06	-4.03	0.0317	9.26e-05	Moderately soluble	-3.38	0.142	0.000416	Soluble	-6.72	6.53e-05	1.91e-07	Poorly soluble	High	Yes	Yes	Yes	No	No	Yes	Yes	-6.49	0	0	0	0	0	0.55	0	0	0	3.41	none	none
ZINC000009133172	C16H14F3N3O3S	385.36	26	15	0.25	6	8	2	89.26	107.31	1.84	2.65	5.2	1.03	3.07	2.76	-3.93	0.0453	0.000118	Soluble	-4.55	0.0107	2.79e-05	Moderately soluble	-6.26	0.000213	5.53e-07	Poorly soluble	High	No	Yes	Yes	Yes	No	Yes	Yes	-6.77	0	0	0	0	0	0.55	0	0	1	3.41	none	none
ZINC000000839083	C16H14F3N3O3S	385.36	26	15	0.25	6	8	2	89.26	107.31	2.18	2.65	5.2	1.03	3.07	2.82	-3.93	0.0453	0.000118	Soluble	-4.55	0.0107	2.79e-05	Moderately soluble	-6.26	0.000213	5.53e-07	Poorly soluble	High	No	Yes	Yes	Yes	Yes	Yes	Yes	-6.77	0	0	0	0	0	0.55	0	0	1	3.41	none	none
ZINC000000900630	C11H12N2O2	204.23	15	6	0.36	1	3	1	63.35	42.85	2	0.7	0.07	0.99	2.37	1.23	-1.78	3.41	0.0167	Very soluble	-1.18	13.6	0.0665	Very soluble	-3.12	0.155	0.00076	Soluble	High	No	Yes	Yes	No	No	No	No	-7.05	0	0	0	0	0	0.55	0	0	1	3.41	none	none
ZINC000000013748	C11H12N2O2	204.23	15	6	0.36	1	3	1	63.35	42.85	2.18	0.7	0.07	0.99	2.37	1.26	-1.78	3.41	0.0167	Very soluble	-1.18	13.6	0.0665	Very soluble	-3.12	0.155	0.00076	Soluble	High	No	No	Yes	No	No	No	No	-7.05	0	0	0	0	0	0.55	0	0	1	3.41	none	none
ZINC000002565787	C17H12Cl2N4O	359.21	24	17	0.12	2	4	1	96.82	63.3	2.51	1.17	2.73	2.84	4.16	2.68	-3.2	0.229	0.000636	Soluble	-2.09	2.89	0.00804	Soluble	-6.67	7.64e-05	2.13e-07	Poorly soluble	High	Yes	Yes	Yes	No	No	No	Yes	-7.66	0	0	0	0	0	0.55	0	0	1	3.41	none	none
ZINC000000577115	C24H22F3N	381.43	28	16	0.25	5	4	0	112.26	3.24	4.03	6.22	6.96	5.57	6.46	5.85	-6.22	0.000232	6.08e-07	Poorly soluble	-6.07	0.000322	8.44e-07	Poorly soluble	-8.7	7.65e-07	2e-09	Poorly soluble	Low	No	Yes	Yes	No	No	Yes	No	-4.21	1	1	0	1	2	0.55	0	0	2	3.4	none	none
ZINC000022060992	C19H35NO	293.49	21	0	1	4	2	2	94.98	32.26	3.7	4.9	3.89	3.85	3.99	4.07	-4.48	0.00966	3.29e-05	Moderately soluble	-5.31	0.00143	4.86e-06	Moderately soluble	-3.6	0.0734	0.00025	Soluble	High	Yes	No	No	No	No	Yes	No	-4.61	0	0	0	0	0	0.55	0	0	1	3.4	none	none
ZINC000022060986	C19H35NO	293.49	21	0	1	4	2	2	94.98	32.26	3.79	4.9	3.89	3.85	3.99	4.08	-4.48	0.00966	3.29e-05	Moderately soluble	-5.31	0.00143	4.86e-06	Moderately soluble	-3.6	0.0734	0.00025	Soluble	High	Yes	No	No	No	No	Yes	No	-4.61	0	0	0	0	0	0.55	0	0	1	3.4	none	none
ZINC000022060989	C19H35NO	293.49	21	0	1	4	2	2	94.98	32.26	3.75	4.9	3.89	3.85	3.99	4.08	-4.48	0.00966	3.29e-05	Moderately soluble	-5.31	0.00143	4.86e-06	Moderately soluble	-3.6	0.0734	0.00025	Soluble	High	Yes	No	No	No	No	Yes	No	-4.61	0	0	0	0	0	0.55	0	0	1	3.4	none	none
ZINC000022060995	C19H35NO	293.49	21	0	1	4	2	2	94.98	32.26	3.77	4.9	3.89	3.85	3.99	4.08	-4.48	0.00966	3.29e-05	Moderately soluble	-5.31	0.00143	4.86e-06	Moderately soluble	-3.6	0.0734	0.00025	Soluble	High	Yes	No	No	No	No	Yes	No	-4.61	0	0	0	0	0	0.55	0	0	1	3.4	none	none
ZINC000003789437	C22H32Cl2N2O4	459.41	30	6	0.59	16	4	2	121.62	86.71	3.93	5.46	5.17	3.78	5.42	4.75	-5.22	0.00277	6.02e-06	Moderately soluble	-7.04	4.21e-05	9.16e-08	Poorly soluble	-7.03	4.34e-05	9.44e-08	Poorly soluble	High	No	No	Yes	Yes	Yes	No	Yes	-5.23	0	0	1	0	2	0.56	0	0	3	3.4	none	none
ZINC000003782183	C22H32Cl2N2O4	459.41	30	6	0.59	16	4	2	121.62	86.71	4.04	5.46	5.17	3.78	5.42	4.77	-5.22	0.00277	6.02e-06	Moderately soluble	-7.04	4.21e-05	9.16e-08	Poorly soluble	-7.03	4.34e-05	9.44e-08	Poorly soluble	High	No	No	Yes	Yes	Yes	Yes	Yes	-5.23	0	0	1	0	2	0.56	0	0	3	3.4	none	none
ZINC000000538582	C20H33N3O3	363.49	26	6	0.65	10	4	4	105.2	82.62	3.67	2.65	3.08	2.02	2.39	2.76	-3.27	0.193	0.000532	Soluble	-4.04	0.0334	9.2e-05	Moderately soluble	-5.12	0.00274	7.53e-06	Moderately soluble	High	No	Yes	No	No	No	No	No	-6.64	0	0	0	0	0	0.55	0	0	2	3.4	none	none
ZINC000001846283	C20H33N3O3	363.49	26	6	0.65	10	4	4	105.2	82.62	3.8	2.65	3.08	2.02	2.39	2.79	-3.27	0.193	0.000532	Soluble	-4.04	0.0334	9.2e-05	Moderately soluble	-5.12	0.00274	7.53e-06	Moderately soluble	High	No	Yes	No	No	No	No	No	-6.64	0	0	0	0	0	0.55	0	0	2	3.4	none	none
ZINC000001540228	C22H21Cl3N4O	463.79	30	17	0.27	5	3	1	125.92	50.16	4.44	6.49	5.56	5.08	5.07	5.33	-6.89	5.93e-05	1.28e-07	Poorly soluble	-7.34	2.12e-05	4.58e-08	Poorly soluble	-8.27	2.52e-06	5.43e-09	Poorly soluble	High	Yes	No	No	Yes	Yes	No	No	-4.52	1	0	0	0	1	0.55	0	0	2	3.39	none	none
ZINC000001713960	C20H23NS	309.47	22	12	0.4	2	1	0	98.36	28.54	3.42	4.92	4.63	4.93	4.72	4.52	-5.13	0.00229	7.41e-06	Moderately soluble	-5.26	0.00172	5.55e-06	Moderately soluble	-6.34	0.000143	4.61e-07	Poorly soluble	High	Yes	Yes	Yes	No	Yes	Yes	Yes	-4.69	1	0	0	0	0	0.55	0	0	1	3.39	none	none
ZINC000001481877	C20H23NS	309.47	22	12	0.4	2	1	0	98.36	28.54	3.41	4.92	4.63	4.93	4.72	4.52	-5.13	0.00229	7.41e-06	Moderately soluble	-5.26	0.00172	5.55e-06	Moderately soluble	-6.34	0.000143	4.61e-07	Poorly soluble	High	Yes	Yes	Yes	No	Yes	Yes	Yes	-4.69	1	0	0	0	0	0.55	0	0	1	3.39	none	none
ZINC000100051467	C18H18FNO2S	331.4	23	11	0.39	4	4	1	92.34	68.78	2.9	3.49	3.17	2.74	4.85	3.43	-4.18	0.0217	6.56e-05	Moderately soluble	-4.62	0.008	2.41e-05	Moderately soluble	-4.62	0.0079	2.38e-05	Moderately soluble	High	Yes	Yes	Yes	Yes	Yes	Yes	Yes	-5.84	0	0	0	0	0	0.55	0	0	0	3.39	none	none
ZINC000100051471	C18H18FNO2S	331.4	23	11	0.39	4	4	1	92.34	68.78	2.93	3.49	3.17	2.74	4.85	3.44	-4.18	0.0217	6.56e-05	Moderately soluble	-4.62	0.008	2.41e-05	Moderately soluble	-4.62	0.0079	2.38e-05	Moderately soluble	High	Yes	Yes	Yes	Yes	Yes	Yes	Yes	-5.84	0	0	0	0	0	0.55	0	0	0	3.39	none	none
ZINC000000009708	C10H16N2O	180.25	13	0	0.9	4	2	1	54.74	33.62	2.47	1.18	0.64	1.71	2.55	1.71	-1.44	6.59	0.0366	Very soluble	-1.48	5.95	0.033	Very soluble	-1.78	2.98	0.0165	Soluble	High	Yes	Yes	Yes	No	No	No	No	-6.56	0	0	0	0	1	0.55	0	0	1	3.39	none	none
ZINC000085552312	C15H12I3NO7S	731.04	27	12	0.13	7	8	3	122.39	144.53	1.94	1.12	4.51	1.12	3.04	2.35	-4.94	0.0083	1.14e-05	Moderately soluble	-3.75	0.13	0.000178	Soluble	-5.57	0.00195	2.67e-06	Moderately soluble	Low	No	No	No	No	No	No	No	-9.96	1	1	1	1	1	0.56	0	2	1	3.39	none	none
ZINC000096077628	C15H11I4NO7S	856.93	28	12	0.13	7	8	3	135.11	144.53	1.95	1.77	5.11	1.82	4.03	2.94	-6.12	0.000645	7.53e-07	Poorly soluble	-4.42	0.0324	3.78e-05	Moderately soluble	-6.32	0.00041	4.79e-07	Poorly soluble	Low	No	No	No	No	No	No	No	-10.27	1	2	1	1	1	0.56	0	2	1	3.39	none	none
ZINC000014952767	C22H21ClN6O2	436.89	31	22	0.23	8	6	2	117.94	109.58	2.22	5.07	4.47	3.58	4.49	3.97	-5.74	0.000795	1.82e-06	Moderately soluble	-7.11	3.36e-05	7.7e-08	Poorly soluble	-7.94	5.03e-06	1.15e-08	Poorly soluble	High	No	No	No	Yes	Yes	No	Yes	-5.37	0	0	0	0	1	0.56	0	0	3	3.38	none	none
ZINC000091689892	C15H21N3O2	275.35	20	6	0.53	3	3	1	84.93	44.81	2.7	1.58	1.01	2.04	0.93	1.65	-2.57	0.747	0.00271	Soluble	-2.13	2.03	0.00738	Soluble	-3.22	0.166	0.000604	Soluble	High	Yes	Yes	No	No	No	Yes	No	-6.86	0	0	0	0	0	0.55	0	0	0	3.38	none	none
ZINC000001846088	C17H27N3O4S	369.48	25	6	0.59	8	5	2	101.77	110.11	2.66	1.1	1.99	0.89	1.27	1.58	-2.47	1.24	0.00336	Soluble	-3	0.365	0.000989	Soluble	-4.24	0.0212	5.73e-05	Moderately soluble	High	No	Yes	No	No	No	No	No	-7.77	0	0	0	0	0	0.55	0	1	2	3.38	none	none
ZINC000000601255	C17H27N3O4S	369.48	25	6	0.59	8	5	2	101.77	110.11	2.77	1.1	1.99	0.89	1.27	1.6	-2.47	1.24	0.00336	Soluble	-3	0.365	0.000989	Soluble	-4.24	0.0212	5.73e-05	Moderately soluble	High	No	Yes	No	No	No	No	No	-7.77	0	0	0	0	0	0.55	0	1	2	3.38	none	none
ZINC000001542929	C26H27ClN2O	418.96	30	18	0.27	7	2	0	128.49	23.55	3.88	6.84	5.4	4.56	5.69	5.27	-6.73	7.82e-05	1.87e-07	Poorly soluble	-7.14	3.01e-05	7.18e-08	Poorly soluble	-9.13	3.1e-07	7.4e-10	Poorly soluble	High	Yes	Yes	Yes	Yes	No	Yes	Yes	-4	1	0	0	0	1	0.55	0	0	2	3.37	none	none
ZINC000003831352	C10H17N3S	211.33	14	5	0.7	3	2	2	61.17	79.18	2.19	1.86	1.59	1.01	2.64	1.86	-2.39	0.864	0.00409	Soluble	-3.14	0.152	0.000718	Soluble	-3.07	0.18	0.000853	Soluble	High	No	No	Yes	No	No	No	No	-6.27	0	0	0	0	0	0.55	0	0	1	3.37	none	none
ZINC000002568171	C17H13ClN4O	324.76	23	17	0.12	2	4	1	91.81	63.3	2.24	0.87	2.08	2.34	3.54	2.21	-2.82	0.495	0.00153	Soluble	-1.78	5.35	0.0165	Very soluble	-6.08	0.000271	8.36e-07	Poorly soluble	High	Yes	Yes	Yes	No	No	No	Yes	-7.66	0	0	0	0	0	0.55	0	0	0	3.37	none	none
ZINC000072190105	C22H31Cl	330.93	23	6	0.64	4	0	0	104.77	0	4.44	9.27	7.65	6.56	7.12	7.01	-7.66	7.22e-06	2.18e-08	Poorly soluble	-9.17	2.23e-07	6.75e-10	Poorly soluble	-6.63	7.72e-05	2.33e-07	Poorly soluble	Low	No	Yes	No	No	No	No	No	-1.74	1	1	0	1	2	0.55	0	0	1	3.36	none	none
ZINC000000001968	C19H21NS	295.44	21	11	0.37	0	1	0	95.45	31.48	3.41	3.78	3.99	4.13	5.68	4.2	-4.44	0.0107	3.62e-05	Moderately soluble	-4.13	0.0217	7.33e-05	Moderately soluble	-6.09	0.000242	8.2e-07	Poorly soluble	High	Yes	Yes	No	No	No	Yes	No	-5.42	0	0	0	0	0	0.55	0	0	1	3.36	none	none
ZINC000005850754	C17H16N2OS	296.39	21	11	0.29	1	2	1	93.35	69.7	2.63	3.66	2.46	2.44	5.57	3.35	-4.31	0.0147	4.95e-05	Moderately soluble	-4.81	0.00456	1.54e-05	Moderately soluble	-6.09	0.000243	8.18e-07	Poorly soluble	High	Yes	No	Yes	Yes	Yes	Yes	Yes	-5.51	0	0	0	0	0	0.55	0	0	1	3.36	none	none
ZINC000022060295	C10H7Cl2N3O2	272.09	17	6	0.2	0	3	2	74.24	64.93	1.63	1.05	-0.05	1.84	1.79	1.25	-2.45	0.966	0.00355	Soluble	-2	2.69	0.0099	Soluble	-3.24	0.158	0.000581	Soluble	High	No	No	No	No	No	No	No	-7.21	0	0	0	0	0	0.55	0	0	0	3.36	none	none
ZINC000022060292	C10H7Cl2N3O2	272.09	17	6	0.2	0	3	2	74.24	64.93	1.62	1.05	-0.05	1.84	1.79	1.25	-2.45	0.966	0.00355	Soluble	-2	2.69	0.0099	Soluble	-3.24	0.158	0.000581	Soluble	High	No	No	No	No	No	No	No	-7.21	0	0	0	0	0	0.55	0	0	0	3.36	none	none
ZINC000003779726	C16H15FN2O4	318.3	23	10	0.38	2	6	2	80.63	94.55	1.68	-0.81	1.99	1.04	2.14	1.21	-1.49	10.2	0.0321	Very soluble	-0.7	64.1	0.201	Very soluble	-3.32	0.151	0.000474	Soluble	High	No	Yes	No	No	No	No	No	-8.82	0	0	0	0	0	0.55	0	0	0	3.36	none	none
ZINC000006845654	C14H30O4S	294.45	19	0	1	14	4	1	81.03	71.98	3.31	5.83	5.59	3.07	3.37	4.23	-4.41	0.0113	3.85e-05	Moderately soluble	-7.11	2.27e-05	7.72e-08	Poorly soluble	-4.61	0.00719	2.44e-05	Moderately soluble	High	No	No	No	No	Yes	No	No	-3.96	0	0	1	0	1	0.85	0	1	2	3.35	none	none
ZINC000095618714	C17H17N3O4S	359.4	25	12	0.24	7	5	3	98.76	125.85	1.76	2.62	1.6	0.87	2.12	1.79	-3.61	0.0878	0.000244	Soluble	-4.91	0.00439	1.22e-05	Moderately soluble	-5.47	0.00123	3.41e-06	Moderately soluble	High	No	Yes	No	Yes	Yes	No	Yes	-6.63	0	0	0	0	0	0.55	0	1	1	3.34	none	none
ZINC000095618715	C17H17N3O4S	359.4	25	12	0.24	7	5	3	98.76	125.85	1.84	2.62	1.6	0.87	2.12	1.81	-3.61	0.0878	0.000244	Soluble	-4.91	0.00439	1.22e-05	Moderately soluble	-5.47	0.00123	3.41e-06	Moderately soluble	High	No	Yes	No	Yes	Yes	No	Yes	-6.63	0	0	0	0	0	0.55	0	1	1	3.34	none	none
ZINC000000001342	C19H16O5	324.33	24	16	0.16	6	5	0	90.12	65.74	3.34	4.23	3.4	1.68	4.21	3.37	-4.61	0.00791	2.44e-05	Moderately soluble	-5.32	0.00155	4.77e-06	Moderately soluble	-6.73	6.03e-05	1.86e-07	Poorly soluble	High	Yes	No	Yes	Yes	Yes	No	Yes	-5.28	0	0	0	0	0	0.55	0	0	1	3.33	none	none
ZINC000000006990	C22H21FN2O	348.41	26	18	0.23	5	4	1	100.68	34.15	3.52	4.07	4.64	3.44	5.21	4.18	-4.75	0.00624	1.79e-05	Moderately soluble	-4.49	0.0112	3.22e-05	Moderately soluble	-8.5	1.1e-06	3.16e-09	Poorly soluble	High	Yes	Yes	Yes	No	No	Yes	Yes	-5.54	0	0	0	0	0	0.55	0	0	1	3.33	none	none
ZINC000000021067	C22H21FN2O	348.41	26	18	0.23	5	4	1	100.68	34.15	3.66	4.07	4.64	3.44	5.21	4.2	-4.75	0.00624	1.79e-05	Moderately soluble	-4.49	0.0112	3.22e-05	Moderately soluble	-8.5	1.1e-06	3.16e-09	Poorly soluble	High	Yes	Yes	Yes	No	No	Yes	Yes	-5.54	0	0	0	0	0	0.55	0	0	1	3.33	none	none
ZINC000005996324	C19H19FN2O	310.37	23	12	0.32	5	4	1	86.42	45.05	3.18	2.77	3.63	2.66	4.84	3.42	-3.57	0.0844	0.000272	Soluble	-3.37	0.132	0.000425	Soluble	-7.2	1.97e-05	6.35e-08	Poorly soluble	High	Yes	Yes	No	No	No	Yes	Yes	-6.23	0	0	0	0	0	0.55	0	0	0	3.33	none	none
ZINC000005996320	C19H19FN2O	310.37	23	12	0.32	5	4	1	86.42	45.05	3.26	2.77	3.63	2.66	4.84	3.43	-3.57	0.0844	0.000272	Soluble	-3.37	0.132	0.000425	Soluble	-7.2	1.97e-05	6.35e-08	Poorly soluble	High	Yes	Yes	No	No	No	Yes	Yes	-6.23	0	0	0	0	0	0.55	0	0	0	3.33	none	none
ZINC000022593510	C12H24N2O4S2	324.46	20	0	0.83	13	6	2	83.83	154.26	3.16	0.59	-0.11	0.48	1.51	1.12	-1.37	14	0.0431	Very soluble	-3.4	0.128	0.000395	Soluble	-2.86	0.448	0.00138	Soluble	Low	No	No	No	No	No	No	No	-7.86	0	0	2	1	1	0.55	0	2	1	3.33	none	none
ZINC000005517457	C18H17NOS	295.4	21	11	0.28	0	2	1	90.97	57.34	2.67	2.77	3.29	2.89	5.42	3.41	-3.8	0.0464	0.000157	Soluble	-3.63	0.0693	0.000235	Soluble	-6.3	0.000147	4.98e-07	Poorly soluble	High	Yes	Yes	Yes	Yes	No	Yes	Yes	-6.14	0	0	0	0	0	0.55	0	0	0	3.32	none	none
ZINC000000601274	C28H31FN4O	458.57	34	21	0.32	8	4	1	139.26	42.32	4.44	5.97	5.2	4.46	4.95	5	-6.37	0.000194	4.23e-07	Poorly soluble	-6.63	0.000106	2.32e-07	Poorly soluble	-9.15	3.22e-07	7.03e-10	Poorly soluble	High	Yes	Yes	No	Yes	No	Yes	Yes	-4.86	1	1	0	0	1	0.55	0	0	3	3.31	none	none
ZINC000000968337	C20H22N2	290.4	22	12	0.35	0	2	0	95.36	16.13	3.06	3.59	3.33	3.39	4.48	3.57	-4.31	0.0144	4.95e-05	Moderately soluble	-3.62	0.0704	0.000243	Soluble	-6.45	0.000104	3.57e-07	Poorly soluble	High	Yes	Yes	Yes	No	No	Yes	No	-5.52	0	0	0	0	0	0.55	0	0	1	3.31	none	none
ZINC000000621828	C21H27NO4	357.44	26	12	0.43	6	5	0	105.95	40.16	3.65	3.67	2.79	2.2	4	3.26	-4.31	0.0174	4.86e-05	Moderately soluble	-4.2	0.0224	6.27e-05	Moderately soluble	-6.11	0.000278	7.78e-07	Poorly soluble	High	Yes	No	No	No	No	Yes	Yes	-5.87	0	0	0	0	0	0.55	0	0	2	3.31	none	none
ZINC000000621833	C21H27NO4	357.44	26	12	0.43	6	5	0	105.95	40.16	3.8	3.67	2.79	2.2	4	3.29	-4.31	0.0174	4.86e-05	Moderately soluble	-4.2	0.0224	6.27e-05	Moderately soluble	-6.11	0.000278	7.78e-07	Poorly soluble	High	Yes	No	No	No	No	Yes	Yes	-5.87	0	0	0	0	0	0.55	0	0	2	3.31	none	none
ZINC000095618711	C17H17N3O4S	359.4	25	12	0.24	7	5	3	98.76	125.85	1.83	2.62	1.6	0.87	2.12	1.81	-3.61	0.0878	0.000244	Soluble	-4.91	0.00439	1.22e-05	Moderately soluble	-5.47	0.00123	3.41e-06	Moderately soluble	High	No	Yes	No	Yes	Yes	No	Yes	-6.63	0	0	0	0	0	0.55	0	1	1	3.31	none	none
ZINC000095618710	C17H17N3O4S	359.4	25	12	0.24	7	5	3	98.76	125.85	1.87	2.62	1.6	0.87	2.12	1.82	-3.61	0.0878	0.000244	Soluble	-4.91	0.00439	1.22e-05	Moderately soluble	-5.47	0.00123	3.41e-06	Moderately soluble	High	No	Yes	No	Yes	Yes	No	Yes	-6.63	0	0	0	0	0	0.55	0	1	1	3.31	none	none
ZINC000003940873	C15H18FN3O2S	323.39	22	10	0.4	2	6	1	90.24	70.68	2.22	1.48	2.49	1.07	1.57	1.76	-2.98	0.337	0.00104	Soluble	-2.57	0.868	0.00268	Soluble	-4.82	0.00495	1.53e-05	Moderately soluble	High	Yes	Yes	No	Yes	No	Yes	Yes	-7.22	0	0	0	0	0	0.55	0	0	0	3.31	none	none
ZINC000003830955	C19H29IO2	416.34	22	6	0.63	12	2	0	103.09	26.3	4.39	6.96	6.08	5.33	6.76	5.91	-6.22	0.000253	6.08e-07	Poorly soluble	-7.33	1.97e-05	4.72e-08	Poorly soluble	-7.41	1.62e-05	3.9e-08	Poorly soluble	High	No	No	No	No	Yes	No	No	-3.9	1	1	1	1	1	0.55	0	1	3	3.3	none	none
ZINC000003830956	C19H29IO2	416.34	22	6	0.63	12	2	0	103.09	26.3	4.68	6.96	6.08	5.33	6.76	5.96	-6.22	0.000253	6.08e-07	Poorly soluble	-7.33	1.97e-05	4.72e-08	Poorly soluble	-7.41	1.62e-05	3.9e-08	Poorly soluble	High	No	No	No	No	Yes	No	No	-3.9	1	1	1	1	1	0.55	0	1	3	3.3	none	none
ZINC000013512584	C21H35NO	317.51	23	6	0.71	6	2	0	104.53	12.47	4.01	5.47	4.28	3.95	5.08	4.56	-5.05	0.00282	8.88e-06	Moderately soluble	-5.49	0.00103	3.24e-06	Moderately soluble	-5.74	0.000582	1.83e-06	Moderately soluble	High	Yes	No	No	No	No	Yes	No	-4.35	0	0	0	0	1	0.55	0	0	1	3.3	none	none
ZINC000013512582	C21H35NO	317.51	23	6	0.71	6	2	0	104.53	12.47	4.13	5.47	4.28	3.95	5.08	4.58	-5.05	0.00282	8.88e-06	Moderately soluble	-5.49	0.00103	3.24e-06	Moderately soluble	-5.74	0.000582	1.83e-06	Moderately soluble	High	Yes	No	No	No	No	Yes	No	-4.35	0	0	0	0	1	0.55	0	0	1	3.3	none	none
ZINC000000001750	C12H16N2S	220.33	15	5	0.42	2	1	0	75.12	43.84	2.81	1.93	1.93	2.42	4.38	2.7	-2.54	0.64	0.00291	Soluble	-2.47	0.739	0.00335	Soluble	-3.02	0.212	0.000962	Soluble	High	Yes	No	Yes	Yes	No	No	No	-6.27	0	0	0	0	0	0.55	0	0	1	3.3	none	none
ZINC000021981254	C16H17N3	251.33	19	12	0.31	0	2	1	83.09	28.16	2.11	2.18	1.05	2.32	2.37	2.01	-3.24	0.145	0.000577	Soluble	-2.4	0.99	0.00394	Soluble	-5.08	0.00207	8.22e-06	Moderately soluble	High	Yes	Yes	No	No	No	Yes	Yes	-6.29	0	0	0	0	0	0.55	0	0	0	3.3	none	none
ZINC000021981252	C16H17N3	251.33	19	12	0.31	0	2	1	83.09	28.16	2.3	2.18	1.05	2.32	2.37	2.04	-3.24	0.145	0.000577	Soluble	-2.4	0.99	0.00394	Soluble	-5.08	0.00207	8.22e-06	Moderately soluble	High	Yes	Yes	No	No	No	Yes	Yes	-6.29	0	0	0	0	0	0.55	0	0	0	3.3	none	none
ZINC000100090021	C30H38N4	454.65	34	20	0.4	11	2	2	145.73	57.56	4.78	7.69	6.99	3.82	7.86	6.23	-7.21	2.79e-05	6.13e-08	Poorly soluble	-8.74	8.28e-07	1.82e-09	Poorly soluble	-10.67	9.81e-09	2.16e-11	Insoluble	Low	No	Yes	Yes	Yes	No	Yes	Yes	-3.61	0	3	1	1	1	0.55	0	0	3	3.29	none	none
ZINC000001552042	C22H21ClN6O	420.89	30	22	0.23	8	5	1	116.37	89.35	2.6	5.01	4.59	3.28	5.25	4.15	-5.62	0.00101	2.4e-06	Moderately soluble	-6.63	9.95e-05	2.36e-07	Poorly soluble	-8.53	1.25e-06	2.96e-09	Poorly soluble	High	No	No	No	Yes	Yes	No	Yes	-5.31	0	0	0	0	1	0.56	0	1	3	3.29	none	none
ZINC000000000017	C12H15N3O3S	281.33	19	9	0.33	5	4	2	72.58	106.52	2.35	0.98	2.55	0.79	2.15	1.76	-2.22	1.69	0.006	Soluble	-2.81	0.441	0.00157	Soluble	-4.25	0.0158	5.61e-05	Moderately soluble	High	No	No	No	No	No	No	No	-7.32	0	0	0	0	0	0.55	0	0	0	3.29	none	none
ZINC000004095934	C12H15N3O3S	281.33	19	9	0.33	5	4	2	72.58	106.52	2.45	0.98	2.55	0.79	2.15	1.78	-2.22	1.69	0.006	Soluble	-2.81	0.441	0.00157	Soluble	-4.25	0.0158	5.61e-05	Moderately soluble	High	No	No	No	No	No	No	No	-7.32	0	0	0	0	0	0.55	0	0	0	3.29	none	none
ZINC000003872317	C19H29NO5	351.44	25	6	0.58	9	6	2	96.31	84.86	3.31	2.95	2.52	2.5	3.19	2.89	-3.46	0.122	0.000346	Soluble	-4.39	0.0142	4.03e-05	Moderately soluble	-4.47	0.0118	3.37e-05	Moderately soluble	High	No	Yes	No	No	No	No	No	-6.35	0	0	0	0	0	0.55	0	1	2	3.28	none	none
ZINC000000896507	C19H29NO5	351.44	25	6	0.58	9	6	2	96.31	84.86	3.62	2.95	2.52	2.5	3.19	2.95	-3.46	0.122	0.000346	Soluble	-4.39	0.0142	4.03e-05	Moderately soluble	-4.47	0.0118	3.37e-05	Moderately soluble	High	No	Yes	No	No	No	No	No	-6.35	0	0	0	0	0	0.55	0	1	2	3.28	none	none
ZINC000026295482	C19H18N6O5S3	506.58	33	10	0.26	8	8	3	129.25	241.88	3.62	2.95	0.81	2.5	3.19	2.95	-3.46	0.122	0.000346	Soluble	-4.39	0.0142	4.03e-05	Moderately soluble	-4.47	0.0118	3.37e-05	Moderately soluble	High	No	Yes	No	No	No	No	No	-6.35	0	0	0	0	0	0.55	0	1	2	3.28	none	none
ZINC000030731228	C18H14FNO3	311.31	23	12	0.22	4	5	1	80.58	70.32	2.06	2.34	3.5	2.32	4.17	2.88	-3.37	0.134	0.00043	Soluble	-3.46	0.109	0.00035	Soluble	-5.73	0.000584	1.87e-06	Moderately soluble	High	Yes	Yes	No	Yes	Yes	No	No	-6.54	0	0	0	0	0	0.85	0	0	0	3.27	none	none
ZINC000030731232	C18H14FNO3	311.31	23	12	0.22	4	5	1	80.58	70.32	2.39	2.34	3.5	2.32	4.17	2.94	-3.37	0.134	0.00043	Soluble	-3.46	0.109	0.00035	Soluble	-5.73	0.000584	1.87e-06	Moderately soluble	High	Yes	Yes	No	Yes	Yes	No	No	-6.54	0	0	0	0	0	0.85	0	0	0	3.27	none	none
ZINC000002384341	C15H12F3NO4S	359.32	24	11	0.33	5	8	0	76.94	85.62	1.82	2.32	5.38	2.05	3.58	3.03	-3.54	0.104	0.000289	Soluble	-3.76	0.0629	0.000175	Soluble	-5.46	0.00125	3.49e-06	Moderately soluble	High	No	No	Yes	Yes	Yes	No	No	-6.84	0	0	0	0	0	0.55	0	0	1	3.27	none	none
ZINC000000006694	C16H14N2O3S	314.36	22	17	0.06	3	5	1	83.34	94.57	1.78	2.62	4.05	1.51	2.49	2.49	-3.81	0.0483	0.000154	Soluble	-4.26	0.0174	5.55e-05	Moderately soluble	-6.21	0.000195	6.19e-07	Poorly soluble	High	No	No	Yes	No	No	No	Yes	-6.36	0	0	0	0	0	0.55	0	0	0	3.26	none	none
ZINC000003830953	C19H29IO2	416.34	22	6	0.63	12	2	0	103.09	26.3	4.27	6.96	6.08	5.33	6.76	5.88	-6.22	0.000253	6.08e-07	Poorly soluble	-7.33	1.97e-05	4.72e-08	Poorly soluble	-7.41	1.62e-05	3.9e-08	Poorly soluble	High	No	No	No	No	Yes	No	No	-3.9	1	1	1	1	1	0.55	0	1	3	3.25	none	none
ZINC000003830954	C19H29IO2	416.34	22	6	0.63	12	2	0	103.09	26.3	4.6	6.96	6.08	5.33	6.76	5.95	-6.22	0.000253	6.08e-07	Poorly soluble	-7.33	1.97e-05	4.72e-08	Poorly soluble	-7.41	1.62e-05	3.9e-08	Poorly soluble	High	No	No	No	No	Yes	No	No	-3.9	1	1	1	1	1	0.55	0	1	3	3.25	none	none
ZINC000000000570	C14H21N3O3	279.33	20	6	0.57	5	4	3	83.32	90.11	2.41	2.24	1.09	0.64	0.26	1.33	-2.88	0.372	0.00133	Soluble	-3.77	0.0477	0.000171	Soluble	-3.54	0.0813	0.000291	Soluble	High	No	Yes	No	No	No	No	No	-6.41	0	0	0	0	0	0.55	0	2	0	3.25	none	none
ZINC000000896836	C14H21N3O3	279.33	20	6	0.57	5	4	3	83.32	90.11	2.43	2.24	1.09	0.64	0.26	1.33	-2.88	0.372	0.00133	Soluble	-3.77	0.0477	0.000171	Soluble	-3.54	0.0813	0.000291	Soluble	High	No	Yes	No	No	No	No	No	-6.41	0	0	0	0	0	0.55	0	2	0	3.25	none	none
ZINC000006093314	C18H17FN2O	296.34	22	12	0.28	4	4	1	81.52	59.04	2.75	2.26	3.37	2.43	4.39	3.04	-3.24	0.17	0.000574	Soluble	-3.14	0.217	0.000731	Soluble	-6.41	0.000116	3.93e-07	Poorly soluble	High	Yes	Yes	No	No	No	Yes	Yes	-6.5	0	0	0	0	0	0.55	0	0	0	3.25	none	none
ZINC000261494566	C45H60N4O11	832.98	60	6	0.58	4	14	6	241.69	220.04	2.75	2.26	3.28	2.43	4.39	3.04	-3.24	0.17	0.000574	Soluble	-3.14	0.217	0.000731	Soluble	-6.41	0.000116	3.93e-07	Poorly soluble	High	Yes	Yes	No	No	No	Yes	Yes	-6.5	0	0	0	0	0	0.55	0	0	0	3.25	none	none
ZINC000006093242	C18H17FN2O	296.34	22	12	0.28	4	4	1	81.52	59.04	2.78	2.26	3.37	2.43	4.39	3.05	-3.24	0.17	0.000574	Soluble	-3.14	0.217	0.000731	Soluble	-6.41	0.000116	3.93e-07	Poorly soluble	High	Yes	Yes	No	No	No	Yes	Yes	-6.5	0	0	0	0	0	0.55	0	0	0	3.25	none	none
ZINC000261494569	C29H48N7O17P3S	891.71	57	9	0.66	24	22	9	205.39	425.34	2.78	2.26	2.02	2.43	4.39	3.05	-3.24	0.17	0.000574	Soluble	-3.14	0.217	0.000731	Soluble	-6.41	0.000116	3.93e-07	Poorly soluble	High	Yes	Yes	No	No	No	Yes	Yes	-6.5	0	0	0	0	0	0.55	0	0	0	3.25	none	none
ZINC000019362693	C27H30F2N2O3	468.54	34	18	0.33	8	7	0	135.32	34.17	4.84	4.87	4.5	3.69	5.56	4.69	-5.68	0.000986	2.1e-06	Moderately soluble	-5.32	0.00223	4.76e-06	Moderately soluble	-8.46	1.61e-06	3.44e-09	Poorly soluble	High	Yes	Yes	No	No	No	Yes	No	-5.7	0	1	0	0	0	0.55	0	0	3	3.24	none	none
ZINC000004257980	C21H25ClFNO2	377.88	26	12	0.43	6	4	2	106.22	43.7	3.82	3.71	3.88	3.67	4.92	4	-4.47	0.0129	3.42e-05	Moderately soluble	-4.32	0.0181	4.8e-05	Moderately soluble	-6.58	0.000101	2.66e-07	Poorly soluble	High	Yes	Yes	No	No	No	Yes	No	-5.97	0	0	0	0	0	0.55	0	0	2	3.24	none	none
ZINC000002516030	C21H25ClFNO2	377.88	26	12	0.43	6	4	2	106.22	43.7	3.86	3.71	3.88	3.67	4.92	4.01	-4.47	0.0129	3.42e-05	Moderately soluble	-4.32	0.0181	4.8e-05	Moderately soluble	-6.58	0.000101	2.66e-07	Poorly soluble	High	Yes	Yes	No	No	No	Yes	No	-5.97	0	0	0	0	0	0.55	0	0	2	3.24	none	none
ZINC000005004658	C12H17NO3	223.27	16	0	0.5	7	3	1	60.93	72.69	3.12	4.16	1.11	2.25	3.15	3.08	-3.98	0.0247	0.000106	Soluble	-4.68	0.00489	2.09e-05	Moderately soluble	-2.93	0.275	0.00117	Soluble	High	Yes	No	Yes	No	Yes	Yes	No	-4.78	0	0	0	0	0	0.55	0	0	2	3.23	none	none
ZINC000003831004	C22H27NO2	337.46	25	12	0.41	6	3	1	105.44	40.54	2.98	3.76	3.53	2.95	4.01	3.45	-4.26	0.0185	5.49e-05	Moderately soluble	-4.3	0.0167	4.96e-05	Moderately soluble	-5.76	0.00058	1.72e-06	Moderately soluble	High	Yes	Yes	Yes	No	No	Yes	No	-5.69	0	0	0	0	0	0.55	0	0	1	3.23	none	none
ZINC000000001624	C22H27NO2	337.46	25	12	0.41	6	3	1	105.44	40.54	3.11	3.76	3.53	2.95	4.01	3.47	-4.26	0.0185	5.49e-05	Moderately soluble	-4.3	0.0167	4.96e-05	Moderately soluble	-5.76	0.00058	1.72e-06	Moderately soluble	High	Yes	No	Yes	No	No	Yes	No	-5.69	0	0	0	0	0	0.55	0	0	1	3.23	none	none
ZINC000013449462	C23H27NO3	365.47	27	12	0.43	5	4	1	110.84	49.77	3.59	3.95	3.53	2.85	4.37	3.66	-4.59	0.00932	2.55e-05	Moderately soluble	-4.7	0.00737	2.02e-05	Moderately soluble	-6.21	0.000226	6.19e-07	Poorly soluble	High	Yes	Yes	No	No	No	Yes	Yes	-5.72	0	0	0	0	0	0.55	0	0	2	3.23	none	none
ZINC000013449465	C23H27NO3	365.47	27	12	0.43	5	4	1	110.84	49.77	3.67	3.95	3.53	2.85	4.37	3.67	-4.59	0.00932	2.55e-05	Moderately soluble	-4.7	0.00737	2.02e-05	Moderately soluble	-6.21	0.000226	6.19e-07	Poorly soluble	High	Yes	Yes	No	No	No	Yes	Yes	-5.72	0	0	0	0	0	0.55	0	0	2	3.23	none	none
ZINC000077319516	C14H14ClNOS	279.79	18	11	0.29	2	1	0	81.43	57.67	1.85	3.16	3.29	1.56	1.64	2.3	-3.89	0.0364	0.00013	Soluble	-4.04	0.0254	9.09e-05	Moderately soluble	-5.51	0.000861	3.08e-06	Moderately soluble	High	Yes	Yes	Yes	Yes	No	Yes	Yes	-5.76	0	0	0	0	0	0.55	0	1	0	3.23	none	none
ZINC000247444468	C14H14ClNOS	279.79	18	11	0.29	2	1	0	81.43	57.67	1.85	3.16	3.29	1.56	1.64	2.3	-3.89	0.0364	0.00013	Soluble	-4.04	0.0254	9.09e-05	Moderately soluble	-5.51	0.000861	3.08e-06	Moderately soluble	High	Yes	Yes	Yes	Yes	No	Yes	Yes	-5.76	0	0	0	0	0	0.55	0	1	0	3.23	none	none
ZINC000247444471	C14H14ClNOS	279.79	18	11	0.29	2	1	0	81.43	57.67	1.99	3.16	3.29	1.56	1.64	2.33	-3.89	0.0364	0.00013	Soluble	-4.04	0.0254	9.09e-05	Moderately soluble	-5.51	0.000861	3.08e-06	Moderately soluble	High	Yes	Yes	Yes	Yes	No	Yes	Yes	-5.76	0	0	0	0	0	0.55	0	1	0	3.23	none	none
ZINC000067665085	C25H30N6O2	446.54	33	17	0.4	11	5	3	126.82	112.66	2.41	3.72	3.62	3.16	4.65	3.51	-4.61	0.011	2.47e-05	Moderately soluble	-5.78	0.000746	1.67e-06	Moderately soluble	-8.79	7.29e-07	1.63e-09	Poorly soluble	High	No	Yes	No	Yes	Yes	Yes	Yes	-6.38	0	0	1	0	0	0.56	0	0	3	3.23	none	none
ZINC000003874585	C28H41N3O3	467.64	34	12	0.5	14	4	1	138.33	64.09	4.21	3.78	3.24	2.82	3.98	3.61	-4.46	0.0163	3.48e-05	Moderately soluble	-4.82	0.00708	1.51e-05	Moderately soluble	-6.95	5.22e-05	1.12e-07	Poorly soluble	High	Yes	Yes	No	No	No	Yes	Yes	-6.47	0	2	1	0	0	0.55	0	0	3	3.23	none	none
ZINC000003783800	C18H14Cl2N2	329.22	22	17	0.17	1	1	0	90.3	17.82	2.91	4.85	4.93	4.21	4.73	4.33	-5.44	0.00119	3.61e-06	Moderately soluble	-4.96	0.00362	1.1e-05	Moderately soluble	-7.25	1.86e-05	5.64e-08	Poorly soluble	High	Yes	Yes	Yes	Yes	Yes	No	No	-4.86	1	0	0	0	0	0.55	0	0	1	3.22	none	none
ZINC000005117478	C18H14Cl2N2	329.22	22	17	0.17	1	1	0	90.3	17.82	3.04	4.85	4.93	4.21	4.73	4.35	-5.44	0.00119	3.61e-06	Moderately soluble	-4.96	0.00362	1.1e-05	Moderately soluble	-7.25	1.86e-05	5.64e-08	Poorly soluble	High	Yes	Yes	Yes	Yes	Yes	No	No	-4.86	1	0	0	0	0	0.55	0	0	1	3.22	none	none
ZINC000059660513	C14H28O5S	308.43	20	0	0.93	14	5	1	81.23	89.05	2.84	4.62	4.42	2.55	2.97	3.48	-3.74	0.0563	0.000182	Soluble	-6.22	0.000188	6.09e-07	Poorly soluble	-4.15	0.0218	7.08e-05	Moderately soluble	High	No	No	No	Yes	Yes	No	No	-4.9	0	0	1	0	0	0.56	0	1	2	3.22	none	none
ZINC000101723567	C19H27NO3	317.42	23	6	0.58	7	3	2	91.75	66.4	2.19	4.06	3.26	2.81	3.27	3.12	-4.1	0.0254	8e-05	Moderately soluble	-5.16	0.0022	6.94e-06	Moderately soluble	-4.23	0.0185	5.83e-05	Moderately soluble	High	Yes	No	No	No	No	No	No	-5.35	0	0	0	0	0	0.85	0	0	1	3.22	none	none
ZINC000003831354	C15H13NO3	255.27	19	12	0.2	2	4	1	70.12	59.42	1.98	2.75	2.97	2.22	2.95	2.57	-3.49	0.0825	0.000323	Soluble	-3.65	0.0568	0.000222	Soluble	-4.37	0.0109	4.29e-05	Moderately soluble	High	Yes	No	No	No	No	No	No	-5.9	0	0	0	0	0	0.85	0	0	0	3.22	none	none
ZINC000000000654	C15H13NO3	255.27	19	12	0.2	2	4	1	70.12	59.42	2.08	2.75	2.97	2.22	2.95	2.59	-3.49	0.0825	0.000323	Soluble	-3.65	0.0568	0.000222	Soluble	-4.37	0.0109	4.29e-05	Moderately soluble	High	Yes	No	No	Yes	No	No	No	-5.9	0	0	0	0	0	0.85	0	0	0	3.22	none	none
ZINC000000039092	C16H14O6	302.28	22	12	0.19	2	6	3	78.06	96.22	2.24	2.6	2.19	0.41	2.08	1.91	-3.62	0.0719	0.000238	Soluble	-4.27	0.0162	5.37e-05	Moderately soluble	-3.53	0.0884	0.000292	Soluble	High	No	Yes	Yes	No	No	No	Yes	-6.3	0	0	0	0	0	0.55	0	0	0	3.22	none	none
ZINC000000002748	C13H16N2O	216.28	16	6	0.46	2	2	1	71.47	33.62	2.51	1.71	1.01	2.13	3.52	2.18	-2.4	0.854	0.00395	Soluble	-2.03	2.01	0.0093	Soluble	-4.39	0.00879	4.06e-05	Moderately soluble	High	Yes	Yes	No	No	No	Yes	No	-6.41	0	0	0	0	0	0.55	0	0	1	3.22	none	none
ZINC000001842775	C13H16N2O	216.28	16	6	0.46	2	2	1	71.47	33.62	2.51	1.71	1.01	2.13	3.52	2.18	-2.4	0.854	0.00395	Soluble	-2.03	2.01	0.0093	Soluble	-4.39	0.00879	4.06e-05	Moderately soluble	High	Yes	Yes	No	No	No	Yes	No	-6.41	0	0	0	0	0	0.55	0	0	1	3.22	none	none
ZINC000013537287	C27H29FN4O	444.54	33	21	0.3	7	4	2	134.79	53.32	3.74	5.64	4.9	4.26	4.41	4.59	-6.16	0.000309	6.95e-07	Poorly soluble	-6.52	0.000133	3e-07	Poorly soluble	-8.46	1.53e-06	3.44e-09	Poorly soluble	High	Yes	Yes	Yes	Yes	No	Yes	No	-5.01	1	1	0	0	1	0.55	0	0	2	3.21	none	none
ZINC000013449409	C23H27NO3	365.47	27	12	0.43	5	4	1	110.84	49.77	3.5	3.95	3.53	2.85	4.37	3.64	-4.59	0.00932	2.55e-05	Moderately soluble	-4.7	0.00737	2.02e-05	Moderately soluble	-6.21	0.000226	6.19e-07	Poorly soluble	High	Yes	Yes	No	No	No	Yes	Yes	-5.72	0	0	0	0	0	0.55	0	0	2	3.2	none	none
ZINC000013449412	C23H27NO3	365.47	27	12	0.43	5	4	1	110.84	49.77	3.55	3.95	3.53	2.85	4.37	3.65	-4.59	0.00932	2.55e-05	Moderately soluble	-4.7	0.00737	2.02e-05	Moderately soluble	-6.21	0.000226	6.19e-07	Poorly soluble	High	Yes	Yes	No	No	No	Yes	Yes	-5.72	0	0	0	0	0	0.55	0	0	2	3.2	none	none
ZINC000013831810	C24H25FN6O	432.49	32	21	0.29	5	4	1	127.03	70.05	3.1	3.2	3.45	3.59	3.05	3.28	-4.69	0.00877	2.03e-05	Moderately soluble	-4.34	0.0196	4.54e-05	Moderately soluble	-7.08	3.63e-05	8.39e-08	Poorly soluble	High	Yes	Yes	No	Yes	Yes	Yes	Yes	-6.67	0	0	0	0	0	0.55	0	0	1	3.2	none	none
ZINC000013444037	C23H21N7O	411.46	31	23	0.22	4	6	1	120.06	100.55	2.57	3.07	2.89	3.27	4.22	3.2	-4.61	0.0101	2.45e-05	Moderately soluble	-4.85	0.00583	1.42e-05	Moderately soluble	-8.44	1.48e-06	3.61e-09	Poorly soluble	High	No	Yes	Yes	Yes	Yes	No	Yes	-6.63	0	0	0	0	0	0.56	0	0	1	3.19	none	none
ZINC000000002646	C8H10ClN3S	215.7	13	5	0.38	2	1	2	64.83	64.66	1.75	1.62	1.13	1.7	3.61	1.96	-2.35	0.962	0.00446	Soluble	-2.59	0.554	0.00257	Soluble	-3.64	0.049	0.000227	Soluble	High	Yes	No	Yes	No	No	No	No	-6.47	0	0	0	0	0	0.55	0	0	1	3.18	none	none
ZINC000065749696	C11H12N2O3S	252.29	17	9	0.18	3	3	2	64.01	105.33	1.63	0	2.29	0.86	0.64	1.08	-1.6	6.37	0.0252	Very soluble	-1.76	4.35	0.0173	Very soluble	-2.04	2.29	0.00908	Soluble	High	No	No	No	No	No	No	No	-7.84	0	0	0	0	0	0.55	0	2	0	3.18	none	none
ZINC000255984288	C11H12N2O3S	252.29	17	9	0.18	3	3	2	64.01	105.33	1.63	0	2.29	0.86	0.64	1.08	-1.6	6.37	0.0252	Very soluble	-1.76	4.35	0.0173	Very soluble	-2.04	2.29	0.00908	Soluble	High	No	No	No	No	No	No	No	-7.84	0	0	0	0	0	0.55	0	2	0	3.18	none	none
ZINC000255984291	C11H12N2O3S	252.29	17	9	0.18	3	3	2	64.01	105.33	1.63	0	2.29	0.86	0.64	1.08	-1.6	6.37	0.0252	Very soluble	-1.76	4.35	0.0173	Very soluble	-2.04	2.29	0.00908	Soluble	High	No	No	No	No	No	No	No	-7.84	0	0	0	0	0	0.55	0	2	0	3.18	none	none
ZINC000065749697	C11H12N2O3S	252.29	17	9	0.18	3	3	2	64.01	105.33	1.66	0	2.29	0.86	0.64	1.09	-1.6	6.37	0.0252	Very soluble	-1.76	4.35	0.0173	Very soluble	-2.04	2.29	0.00908	Soluble	High	No	No	No	No	No	No	No	-7.84	0	0	0	0	0	0.55	0	2	0	3.18	none	none
ZINC000255984289	C11H12N2O3S	252.29	17	9	0.18	3	3	2	64.01	105.33	1.66	0	2.29	0.86	0.64	1.09	-1.6	6.37	0.0252	Very soluble	-1.76	4.35	0.0173	Very soluble	-2.04	2.29	0.00908	Soluble	High	No	No	No	No	No	No	No	-7.84	0	0	0	0	0	0.55	0	2	0	3.18	none	none
ZINC000255984290	C11H12N2O3S	252.29	17	9	0.18	3	3	2	64.01	105.33	1.66	0	2.29	0.86	0.64	1.09	-1.6	6.37	0.0252	Very soluble	-1.76	4.35	0.0173	Very soluble	-2.04	2.29	0.00908	Soluble	High	No	No	No	No	No	No	No	-7.84	0	0	0	0	0	0.55	0	2	0	3.18	none	none
ZINC000000538328	C17H18FN3O3S	363.41	25	10	0.41	2	5	1	102.25	91.08	2.08	-0.28	1.35	1.55	1.93	1.33	-2.08	3.02	0.0083	Soluble	-1.17	24.4	0.0671	Very soluble	-3.22	0.22	0.000605	Soluble	High	No	Yes	No	No	No	Yes	No	-8.72	0	0	0	0	0	0.55	0	0	1	3.18	none	none
ZINC000008214591	C21H35N2O3+	363.51	26	6	0.67	17	3	1	106.42	59.28	0.39	5.48	3.55	2.43	4.63	3.3	-4.59	0.00924	2.54e-05	Moderately soluble	-6.48	0.00012	3.29e-07	Poorly soluble	-6.49	0.000117	3.21e-07	Poorly soluble	High	Yes	No	Yes	No	No	No	No	-4.63	0	0	1	0	2	0.55	0	1	3	3.17	none	none
ZINC000008582008	C21H22BrFN4O2	461.33	29	16	0.33	6	6	2	118.36	68.3	4.04	4.47	4.7	3.51	4.36	4.22	-5.53	0.00137	2.96e-06	Moderately soluble	-5.62	0.0011	2.38e-06	Moderately soluble	-8.37	1.95e-06	4.23e-09	Poorly soluble	High	Yes	Yes	Yes	Yes	Yes	Yes	Yes	-5.94	0	0	0	0	0	0.55	0	0	2	3.17	none	none
ZINC000001542891	C20H27NO4	345.43	25	12	0.4	10	5	2	98.56	59.95	3.63	3	2.58	2.1	3.96	3.05	-3.57	0.0936	0.000271	Soluble	-3.92	0.0412	0.000119	Soluble	-6.41	0.000136	3.94e-07	Poorly soluble	High	Yes	Yes	No	No	No	Yes	No	-6.28	0	0	0	0	0	0.55	0	0	1	3.17	none	none
ZINC000001719652	C20H27NO4	345.43	25	12	0.4	10	5	2	98.56	59.95	3.63	3	2.58	2.1	3.96	3.05	-3.57	0.0936	0.000271	Soluble	-3.92	0.0412	0.000119	Soluble	-6.41	0.000136	3.94e-07	Poorly soluble	High	Yes	Yes	No	No	No	Yes	No	-6.28	0	0	0	0	0	0.55	0	0	1	3.17	none	none
ZINC000001655706	C30H40N4++	456.67	34	20	0.4	11	0	2	150.16	59.8	-3.64	7.32	6.19	4.5	6.33	4.14	-6.99	4.65e-05	1.02e-07	Poorly soluble	-8.4	1.81e-06	3.95e-09	Poorly soluble	-9.85	6.45e-08	1.41e-10	Poorly soluble	High	No	Yes	No	No	No	Yes	Yes	-3.89	1	3	1	1	1	0.55	0	1	3	3.16	none	none
ZINC000000024890	C19H17NO2S	323.41	23	12	0.26	1	3	1	92.5	75.49	3	4.21	4.03	2.44	4.67	3.67	-4.82	0.00492	1.52e-05	Moderately soluble	-5.51	0.00101	3.12e-06	Moderately soluble	-5.68	0.000677	2.09e-06	Moderately soluble	High	Yes	No	Yes	Yes	Yes	No	No	-5.28	0	0	0	0	0	0.56	0	1	1	3.16	none	none
ZINC000100036957	C11H21N	167.29	12	0	1	1	1	1	53.34	12.03	0	2.55	2.42	2.74	2.44	2.03	-2.42	0.639	0.00382	Soluble	-2.45	0.594	0.00355	Soluble	-2.93	0.197	0.00118	Soluble	High	Yes	No	No	No	No	No	No	-5.51	0	0	0	0	2	0.55	0	0	1	3.16	none	none
ZINC000038140872	C11H21N	167.29	12	0	1	1	1	1	53.34	12.03	2.7	2.55	2.42	2.74	2.44	2.57	-2.42	0.639	0.00382	Soluble	-2.45	0.594	0.00355	Soluble	-2.93	0.197	0.00118	Soluble	High	Yes	No	No	No	No	No	No	-5.51	0	0	0	0	2	0.55	0	0	1	3.16	none	none
ZINC000063539381	C17H18N6	306.37	23	14	0.41	4	4	1	87.66	83.18	2.12	2.12	3.47	1.36	2.74	2.36	-3.26	0.168	0.000548	Soluble	-3.5	0.0973	0.000318	Soluble	-4.75	0.00544	1.77e-05	Moderately soluble	High	No	Yes	Yes	Yes	Yes	Yes	Yes	-6.66	0	0	0	0	0	0.55	0	0	0	3.16	none	none
ZINC000013559434	C17H19N3O4S	361.42	25	15	0.29	5	6	1	94.39	102.55	2.09	2.24	3.49	0.85	3.23	2.38	-3.61	0.0895	0.000248	Soluble	-4.03	0.0338	9.35e-05	Moderately soluble	-6.37	0.000155	4.29e-07	Poorly soluble	High	No	No	Yes	No	Yes	Yes	Yes	-6.91	0	0	0	0	0	0.55	0	0	1	3.16	none	none
ZINC000026007998	C18H15ClN2O3S	374.84	25	18	0.11	3	4	0	99.34	80.87	2.28	2.34	4.5	2.73	3.11	2.99	-3.97	0.0399	0.000106	Soluble	-3.68	0.0787	0.00021	Soluble	-6.55	0.000106	2.84e-07	Poorly soluble	High	No	No	Yes	Yes	Yes	No	Yes	-6.93	0	0	0	0	0	0.55	0	2	1	3.16	none	none
ZINC000000896468	C11H12ClNO3S	273.74	17	6	0.36	1	3	0	69.51	62.83	1.64	1.06	1.99	1.51	1.57	1.55	-2.4	1.09	0.00398	Soluble	-1.97	2.93	0.0107	Very soluble	-3.43	0.102	0.000372	Soluble	High	Yes	No	No	No	No	No	No	-7.22	0	0	0	0	0	0.55	0	0	0	3.16	none	none
ZINC000000000133	C11H12ClNO3S	273.74	17	6	0.36	1	3	0	69.51	62.83	1.72	1.06	1.99	1.51	1.57	1.57	-2.4	1.09	0.00398	Soluble	-1.97	2.93	0.0107	Very soluble	-3.43	0.102	0.000372	Soluble	High	Yes	No	No	No	No	No	No	-7.22	0	0	0	0	0	0.55	0	0	0	3.16	none	none
ZINC000001536934	C18H17F3N2O3	366.33	26	12	0.28	9	8	1	89.27	71.78	2.63	3.87	5.28	2.53	4.58	3.78	-4.3	0.0185	5.05e-05	Moderately soluble	-5.07	0.00309	8.42e-06	Moderately soluble	-6.2	0.000229	6.25e-07	Poorly soluble	High	No	No	Yes	Yes	Yes	No	No	-5.79	0	0	0	0	0	0.85	0	2	3	3.15	none	none
ZINC000001851599	C18H17F3N2O3	366.33	26	12	0.28	9	8	1	89.27	71.78	2.75	3.87	5.28	2.53	4.58	3.8	-4.3	0.0185	5.05e-05	Moderately soluble	-5.07	0.00309	8.42e-06	Moderately soluble	-6.2	0.000229	6.25e-07	Poorly soluble	High	No	No	Yes	Yes	Yes	No	No	-5.79	0	0	0	0	0	0.85	0	2	3	3.15	none	none
ZINC000003782823	C19H34N2O3S	370.55	25	6	0.68	13	4	2	106.61	78.02	3.48	3.29	4.34	2.23	3.15	3.3	-3.53	0.109	0.000295	Soluble	-4.6	0.00923	2.49e-05	Moderately soluble	-5.93	0.00043	1.16e-06	Moderately soluble	High	No	Yes	No	No	Yes	Yes	Yes	-6.22	0	0	1	0	0	0.55	0	0	2	3.15	none	none
ZINC000065748339	C14H14ClNOS	279.79	18	6	0.36	2	2	0	79.97	45.61	2.59	2.43	2.58	2.63	3.42	2.73	-3.22	0.168	0.000602	Soluble	-3.03	0.261	0.000932	Soluble	-4.21	0.0172	6.15e-05	Moderately soluble	High	Yes	No	Yes	Yes	No	Yes	Yes	-6.28	0	0	0	0	0	0.55	0	1	0	3.15	none	none
ZINC000065748340	C14H14ClNOS	279.79	18	6	0.36	2	2	0	79.97	45.61	2.63	2.43	2.58	2.63	3.42	2.74	-3.22	0.168	0.000602	Soluble	-3.03	0.261	0.000932	Soluble	-4.21	0.0172	6.15e-05	Moderately soluble	High	Yes	No	Yes	Yes	No	Yes	Yes	-6.28	0	0	0	0	0	0.55	0	1	0	3.15	none	none
ZINC000000006047	C22H31NO2	341.49	25	12	0.45	8	3	2	105.4	43.7	3.59	4.39	4.37	3.69	4.6	4.13	-4.55	0.00962	2.82e-05	Moderately soluble	-5.02	0.00323	9.45e-06	Moderately soluble	-5.98	0.000361	1.06e-06	Moderately soluble	High	Yes	Yes	No	No	No	Yes	Yes	-5.27	0	0	0	0	0	0.55	0	0	2	3.14	none	none
ZINC000012402948	C12H16O2	192.25	14	6	0.5	2	2	0	55.5	18.46	2.74	2.69	2.38	2.15	2.65	2.52	-2.91	0.236	0.00123	Soluble	-2.73	0.358	0.00186	Soluble	-3.2	0.122	0.000632	Soluble	High	Yes	No	No	No	No	Yes	No	-5.56	0	0	0	0	1	0.55	0	0	1	3.14	none	none
ZINC000256007008	C12H16O2	192.25	14	6	0.5	2	2	0	55.5	18.46	2.75	2.69	2.38	2.15	2.65	2.52	-2.91	0.236	0.00123	Soluble	-2.73	0.358	0.00186	Soluble	-3.2	0.122	0.000632	Soluble	High	Yes	No	No	No	No	Yes	No	-5.56	0	0	0	0	1	0.55	0	0	1	3.14	none	none
ZINC000001622033	C12H16O2	192.25	14	6	0.5	2	2	0	55.5	18.46	2.76	2.69	2.38	2.15	2.65	2.53	-2.91	0.236	0.00123	Soluble	-2.73	0.358	0.00186	Soluble	-3.2	0.122	0.000632	Soluble	High	Yes	No	No	No	No	Yes	No	-5.56	0	0	0	0	1	0.55	0	0	1	3.14	none	none
ZINC000001622034	C12H16O2	192.25	14	6	0.5	2	2	0	55.5	18.46	2.79	2.69	2.38	2.15	2.65	2.53	-2.91	0.236	0.00123	Soluble	-2.73	0.358	0.00186	Soluble	-3.2	0.122	0.000632	Soluble	High	Yes	No	No	No	No	Yes	No	-5.56	0	0	0	0	1	0.55	0	0	1	3.14	none	none
ZINC000003779067	C20H18NO4+	336.36	25	16	0.25	2	4	0	94.87	40.8	0	3.62	3.1	2.19	3.74	2.53	-4.55	0.00953	2.83e-05	Moderately soluble	-4.16	0.023	6.85e-05	Moderately soluble	-5.92	0.0004	1.19e-06	Moderately soluble	High	Yes	Yes	Yes	No	No	Yes	Yes	-5.78	0	0	0	0	0	0.55	0	1	1	3.14	none	none
ZINC000003872945	C18H14Cl4N2O	416.13	25	17	0.17	6	2	0	103.2	27.05	3.3	5.93	5.98	4.31	5.88	5.08	-6.26	0.000227	5.46e-07	Poorly soluble	-6.27	0.000222	5.34e-07	Poorly soluble	-8.41	1.6e-06	3.85e-09	Poorly soluble	High	No	Yes	Yes	Yes	Yes	Yes	Yes	-4.63	1	1	0	1	1	0.55	0	0	2	3.13	none	none
ZINC000000607934	C18H14Cl4N2O	416.13	25	17	0.17	6	2	0	103.2	27.05	3.48	5.93	5.98	4.31	5.88	5.12	-6.26	0.000227	5.46e-07	Poorly soluble	-6.27	0.000222	5.34e-07	Poorly soluble	-8.41	1.6e-06	3.85e-09	Poorly soluble	High	No	No	Yes	Yes	Yes	Yes	Yes	-4.63	1	1	0	1	1	0.55	0	0	2	3.13	none	none
ZINC000011616579	C19H25NO3	315.41	23	6	0.58	6	3	1	93.65	57.61	2.49	3	2.59	2.81	2.95	2.77	-3.48	0.104	0.000329	Soluble	-3.87	0.0421	0.000134	Soluble	-3.65	0.0701	0.000222	Soluble	High	Yes	No	No	No	No	Yes	No	-6.09	0	0	0	0	0	0.85	0	0	0	3.13	none	none
ZINC000011616580	C19H25NO3	315.41	23	6	0.58	6	3	1	93.65	57.61	2.58	3	2.59	2.81	2.95	2.79	-3.48	0.104	0.000329	Soluble	-3.87	0.0421	0.000134	Soluble	-3.65	0.0701	0.000222	Soluble	High	Yes	No	No	No	No	Yes	No	-6.09	0	0	0	0	0	0.85	0	0	0	3.13	none	none
ZINC000011616581	C19H25NO3	315.41	23	6	0.58	6	3	1	93.65	57.61	2.62	3	2.59	2.81	2.95	2.8	-3.48	0.104	0.000329	Soluble	-3.87	0.0421	0.000134	Soluble	-3.65	0.0701	0.000222	Soluble	High	Yes	No	No	No	No	Yes	No	-6.09	0	0	0	0	0	0.85	0	0	0	3.13	none	none
ZINC000001482913	C19H25NO3	315.41	23	6	0.58	6	3	1	93.65	57.61	2.65	3	2.59	2.81	2.95	2.8	-3.48	0.104	0.000329	Soluble	-3.87	0.0421	0.000134	Soluble	-3.65	0.0701	0.000222	Soluble	High	Yes	No	No	No	No	Yes	No	-6.09	0	0	0	0	0	0.85	0	0	0	3.13	none	none
ZINC000071757964	C19H25NO3	315.41	23	6	0.58	6	3	1	93.65	57.61	2.72	3	2.59	2.81	2.95	2.81	-3.48	0.104	0.000329	Soluble	-3.87	0.0421	0.000134	Soluble	-3.65	0.0701	0.000222	Soluble	High	Yes	No	No	No	No	Yes	No	-6.09	0	0	0	0	0	0.85	0	0	0	3.13	none	none
ZINC000003872928	C18H16O3	280.32	21	16	0.17	3	3	0	84.03	39.44	3.3	4.75	4.25	2.39	4.59	3.86	-4.94	0.00325	1.16e-05	Moderately soluble	-5.31	0.00138	4.91e-06	Moderately soluble	-6.69	5.74e-05	2.05e-07	Poorly soluble	High	Yes	No	Yes	Yes	Yes	No	No	-4.64	0	0	0	0	0	0.55	0	0	1	3.12	none	none
ZINC000006117444	C16H15Cl2N	292.2	19	12	0.25	1	1	1	81.09	26.02	2.92	4.27	4.59	4.47	4.59	4.17	-4.74	0.00528	1.81e-05	Moderately soluble	-4.53	0.00865	2.96e-05	Moderately soluble	-6.43	0.000109	3.73e-07	Poorly soluble	High	Yes	Yes	Yes	Yes	No	Yes	No	-5.05	1	0	0	0	1	0.55	0	0	1	3.12	none	none
ZINC000014951598	C16H15Cl2N	292.2	19	12	0.25	1	1	1	81.09	26.02	2.91	4.27	4.59	4.47	4.59	4.17	-4.74	0.00528	1.81e-05	Moderately soluble	-4.53	0.00865	2.96e-05	Moderately soluble	-6.43	0.000109	3.73e-07	Poorly soluble	High	Yes	Yes	Yes	Yes	No	Yes	No	-5.05	1	0	0	0	1	0.55	0	0	1	3.12	none	none
ZINC000002387156	C16H15Cl2N	292.2	19	12	0.25	1	1	1	81.09	26.02	2.92	4.27	4.59	4.47	4.59	4.17	-4.74	0.00528	1.81e-05	Moderately soluble	-4.53	0.00865	2.96e-05	Moderately soluble	-6.43	0.000109	3.73e-07	Poorly soluble	High	Yes	Yes	Yes	Yes	No	Yes	No	-5.05	1	0	0	0	1	0.55	0	0	1	3.12	none	none
ZINC000002510873	C16H15Cl2N	292.2	19	12	0.25	1	1	1	81.09	26.02	2.92	4.27	4.59	4.47	4.59	4.17	-4.74	0.00528	1.81e-05	Moderately soluble	-4.53	0.00865	2.96e-05	Moderately soluble	-6.43	0.000109	3.73e-07	Poorly soluble	High	Yes	Yes	Yes	Yes	No	Yes	No	-5.05	1	0	0	0	1	0.55	0	0	1	3.12	none	none
ZINC000001542913	C18H18N2O	278.35	21	15	0.17	4	3	1	86.38	33.62	3.3	4	3.04	2.67	4.21	3.44	-4.35	0.0124	4.46e-05	Moderately soluble	-4.41	0.0109	3.91e-05	Moderately soluble	-7.2	1.74e-05	6.25e-08	Poorly soluble	High	Yes	No	Yes	No	No	Yes	No	-5.16	0	0	0	0	0	0.55	0	1	1	3.12	none	none
ZINC000001530934	C23H29NO3	367.48	27	12	0.43	8	4	0	110.91	38.77	4.17	4.66	3.51	3.12	4.22	3.94	-4.86	0.00513	1.4e-05	Moderately soluble	-5.2	0.00231	6.29e-06	Moderately soluble	-6.42	0.00014	3.82e-07	Poorly soluble	High	Yes	No	No	Yes	No	Yes	Yes	-5.23	0	0	0	0	0	0.55	0	0	3	3.12	none	none
ZINC000261494645	C14H14ClNOS	279.79	18	11	0.29	2	2	0	78.75	42.01	2.69	2.02	3.16	2.5	4.21	2.92	-3.17	0.19	0.00068	Soluble	-2.53	0.827	0.00295	Soluble	-5.28	0.00149	5.31e-06	Moderately soluble	High	Yes	Yes	No	Yes	No	No	No	-6.57	0	0	0	0	0	0.55	0	0	0	3.12	none	none
ZINC000261494646	C14H14ClNOS	279.79	18	11	0.29	2	2	0	78.75	42.01	2.69	2.02	3.16	2.5	4.21	2.92	-3.17	0.19	0.00068	Soluble	-2.53	0.827	0.00295	Soluble	-5.28	0.00149	5.31e-06	Moderately soluble	High	Yes	Yes	No	Yes	No	No	No	-6.57	0	0	0	0	0	0.55	0	0	0	3.12	none	none
ZINC000095617647	C14H14ClNOS	279.79	18	11	0.29	2	2	0	78.75	42.01	2.69	2.02	3.16	2.5	4.21	2.92	-3.17	0.19	0.00068	Soluble	-2.53	0.827	0.00295	Soluble	-5.28	0.00149	5.31e-06	Moderately soluble	High	Yes	Yes	No	Yes	No	No	No	-6.57	0	0	0	0	0	0.55	0	0	0	3.12	none	none
ZINC000095618657	C17H26N4O2	318.41	23	9	0.59	5	4	1	99.59	53.76	2.64	1.86	1.16	1.36	1.32	1.67	-2.95	0.361	0.00113	Soluble	-2.61	0.781	0.00245	Soluble	-3.28	0.167	0.000524	Soluble	High	Yes	Yes	No	No	No	Yes	No	-6.92	0	0	0	0	0	0.55	0	0	0	3.12	none	none
ZINC000022057192	C14H17N3O2	259.3	19	9	0.36	4	4	3	77.72	83.63	1.84	1.31	1.14	0.95	2.89	1.63	-2.36	1.13	0.00437	Soluble	-2.67	0.558	0.00215	Soluble	-3.94	0.0297	0.000115	Soluble	High	No	Yes	No	No	No	No	No	-6.95	0	0	0	0	0	0.55	0	0	0	3.12	none	none
ZINC000019360739	C26H26F2N2	404.49	30	18	0.23	6	4	0	125.77	6.48	4.54	5.78	5.03	5.18	5.97	5.3	-6.04	0.000371	9.18e-07	Poorly soluble	-5.69	0.000835	2.06e-06	Moderately soluble	-8.23	2.37e-06	5.86e-09	Poorly soluble	High	Yes	Yes	No	No	No	Yes	No	-4.66	1	0	0	0	1	0.55	0	0	2	3.11	none	none
ZINC000006092801	C21H21ClFNO	357.85	25	12	0.29	6	3	0	104.76	20.31	3.85	4.53	5.27	4.4	5.74	4.76	-4.87	0.00481	1.34e-05	Moderately soluble	-4.68	0.0075	2.1e-05	Moderately soluble	-7.4	1.41e-05	3.95e-08	Poorly soluble	High	Yes	No	Yes	Yes	No	Yes	Yes	-5.27	1	0	0	0	0	0.55	0	0	2	3.11	none	none
ZINC000003616630	C21H27NO2	325.44	24	12	0.43	5	3	2	102.23	43.7	3.05	3.89	3.06	3.08	3.72	3.36	-4.35	0.0146	4.48e-05	Moderately soluble	-4.51	0.0102	3.12e-05	Moderately soluble	-5.12	0.00245	7.53e-06	Moderately soluble	High	Yes	Yes	Yes	No	No	Yes	No	-5.52	0	0	0	0	0	0.55	0	0	1	3.11	none	none
ZINC000002559943	C21H27NO2	325.44	24	12	0.43	5	3	2	102.23	43.7	3.18	3.89	3.06	3.08	3.72	3.39	-4.35	0.0146	4.48e-05	Moderately soluble	-4.51	0.0102	3.12e-05	Moderately soluble	-5.12	0.00245	7.53e-06	Moderately soluble	High	Yes	No	Yes	No	No	Yes	No	-5.52	0	0	0	0	0	0.55	0	0	1	3.11	none	none
ZINC000000014669	C21H27NO2	325.44	24	12	0.43	5	3	2	102.23	43.7	3.24	3.89	3.06	3.08	3.72	3.4	-4.35	0.0146	4.48e-05	Moderately soluble	-4.51	0.0102	3.12e-05	Moderately soluble	-5.12	0.00245	7.53e-06	Moderately soluble	High	Yes	No	Yes	No	No	Yes	No	-5.52	0	0	0	0	0	0.55	0	0	1	3.11	none	none
ZINC000012484934	C20H30O	286.45	21	0	0.5	5	1	1	94.67	20.23	3.24	3.89	5.51	3.08	3.72	3.4	-4.35	0.0146	4.48e-05	Moderately soluble	-4.51	0.0102	3.12e-05	Moderately soluble	-5.12	0.00245	7.53e-06	Moderately soluble	High	Yes	No	Yes	No	No	Yes	No	-5.52	0	0	0	0	0	0.55	0	0	1	3.11	none	none
ZINC000000014551	C21H27NO2	325.44	24	12	0.43	5	3	2	102.23	43.7	3.37	3.89	3.06	3.08	3.72	3.42	-4.35	0.0146	4.48e-05	Moderately soluble	-4.51	0.0102	3.12e-05	Moderately soluble	-5.12	0.00245	7.53e-06	Moderately soluble	High	Yes	No	Yes	No	No	Yes	No	-5.52	0	0	0	0	0	0.55	0	0	1	3.11	none	none
ZINC000033955641	C20H30O	286.45	21	0	0.5	5	1	1	94.67	20.23	2.04	1.5	5.51	1.97	1.64	1.75	-1.55	4.08	0.0282	Very soluble	-1.53	4.24	0.0293	Very soluble	-0.91	17.7	0.123	Soluble	High	Yes	No	No	No	No	No	No	-6.12	0	3	0	0	2	0.55	0	1	1	3.11	none	none
ZINC000003873157	C17H19F2N3O3	351.35	25	10	0.41	3	6	2	97.32	74.57	2.26	-0.8	1.87	1.67	2.34	1.47	-1.61	8.58	0.0244	Very soluble	-0.29	181	0.516	Very soluble	-4.12	0.0266	7.57e-05	Moderately soluble	High	Yes	Yes	No	No	No	No	No	-9.01	0	0	0	0	0	0.55	0	0	1	3.11	none	none
ZINC000003873156	C17H19F2N3O3	351.35	25	10	0.41	3	6	2	97.32	74.57	2.27	-0.8	1.87	1.67	2.34	1.47	-1.61	8.58	0.0244	Very soluble	-0.29	181	0.516	Very soluble	-4.12	0.0266	7.57e-05	Moderately soluble	High	Yes	Yes	No	No	No	No	No	-9.01	0	0	0	0	0	0.55	0	0	1	3.11	none	none
ZINC000000608359	C24H29NO4	395.49	29	16	0.38	10	5	0	116.39	49.81	4.47	4.42	5.42	2.65	6.11	4.61	-4.82	0.00592	1.5e-05	Moderately soluble	-5.18	0.00259	6.55e-06	Moderately soluble	-8.68	8.3e-07	2.1e-09	Poorly soluble	High	Yes	Yes	Yes	No	Yes	Yes	Yes	-5.57	0	0	0	0	0	0.55	0	0	3	3.1	none	none
ZINC000000538337	C24H26ClFN4O	440.94	31	15	0.38	5	3	1	133.17	40.51	3.92	4.07	3.91	4.14	3.96	4	-5.17	0.00301	6.82e-06	Moderately soluble	-4.63	0.0104	2.37e-05	Moderately soluble	-7.17	3.02e-05	6.84e-08	Poorly soluble	High	Yes	Yes	No	Yes	Yes	Yes	No	-6.1	0	1	0	0	0	0.55	0	0	2	3.1	none	none
ZINC000000001246	C19H27N5	325.45	24	11	0.58	4	3	0	104.27	37.19	3.08	2.43	1.53	2.61	2.51	2.43	-3.46	0.112	0.000344	Soluble	-2.85	0.456	0.0014	Soluble	-4.62	0.00784	2.41e-05	Moderately soluble	High	Yes	Yes	No	No	No	Yes	No	-6.56	0	0	0	0	0	0.55	0	0	0	3.1	none	none
ZINC000000601249	C19H27N5O3	373.45	27	10	0.53	6	5	1	112.61	93.81	3.49	2.04	1.31	1.06	1.66	1.91	-3.32	0.179	0.00048	Soluble	-3.64	0.0859	0.00023	Soluble	-4.38	0.0157	4.22e-05	Moderately soluble	High	No	Yes	No	No	No	Yes	No	-7.13	0	0	0	0	0	0.55	0	0	1	3.1	none	none
ZINC000037866091	C16H20N2O4S2	368.47	24	12	0.38	7	6	4	97.71	157.3	2.16	1.18	1.96	-0.31	3.16	1.63	-2.78	0.617	0.00168	Soluble	-4.08	0.0307	8.34e-05	Moderately soluble	-4.43	0.0136	3.7e-05	Moderately soluble	Low	No	Yes	No	No	No	No	Yes	-7.71	0	0	1	1	1	0.55	0	1	1	3.1	none	none
ZINC000003817152	C21H16ClF3N4O4	480.82	33	18	0.1	9	7	3	115.85	104.92	1.68	3.62	5.56	3.2	2.5	3.31	-4.91	0.0059	1.23e-05	Moderately soluble	-5.51	0.00148	3.08e-06	Moderately soluble	-7.19	3.13e-05	6.5e-08	Poorly soluble	Low	No	No	Yes	Yes	Yes	No	Yes	-6.66	0	1	0	0	0	0.55	0	2	3	3.09	none	none
ZINC000002032663	C15H22N2O4S	326.41	22	6	0.53	6	4	3	83.39	103.88	2.07	2.05	2.82	1.2	0.83	1.79	-2.96	0.357	0.00109	Soluble	-3.86	0.0451	0.000138	Soluble	-3.65	0.0736	0.000225	Soluble	High	No	Yes	No	No	No	No	No	-6.84	0	0	0	0	0	0.55	0	0	0	3.09	none	none
ZINC000004617749	C13H12N2O5S	308.31	21	12	0.08	5	5	1	80.05	109.6	1.78	2.6	3.65	0.91	-0.62	1.66	-3.48	0.102	0.000329	Soluble	-4.55	0.00867	2.81e-05	Moderately soluble	-4.38	0.0127	4.13e-05	Moderately soluble	High	No	No	No	Yes	Yes	Yes	Yes	-6.33	0	0	0	0	0	0.55	0	2	0	3.08	none	none
ZINC000001846080	C10H11NO4S2	273.33	17	5	0.3	7	4	2	66.11	137.01	1.5	1.67	1.21	-0.12	1.94	1.24	-2.34	1.24	0.00455	Soluble	-4.16	0.0189	6.9e-05	Moderately soluble	-1.94	3.14	0.0115	Soluble	High	No	No	No	No	No	No	No	-6.78	0	0	0	1	0	0.56	0	1	0	3.08	none	none
ZINC000001846079	C10H11NO4S2	273.33	17	5	0.3	7	4	2	66.11	137.01	1.63	1.67	1.21	-0.12	1.94	1.27	-2.34	1.24	0.00455	Soluble	-4.16	0.0189	6.9e-05	Moderately soluble	-1.94	3.14	0.0115	Soluble	High	No	No	No	No	No	No	No	-6.78	0	0	0	1	0	0.56	0	1	0	3.08	none	none
ZINC000000896938	C15H14N2O2	254.28	19	12	0.13	1	2	2	76.1	66.56	2.02	1.45	1.79	2.22	1.14	1.72	-2.73	0.472	0.00186	Soluble	-2.45	0.895	0.00352	Soluble	-3.59	0.0654	0.000257	Soluble	High	Yes	Yes	No	No	No	No	No	-6.82	0	0	0	0	0	0.55	0	0	0	3.08	none	none
ZINC000000896937	C15H14N2O2	254.28	19	12	0.13	1	2	2	76.1	66.56	1.98	1.45	1.79	2.22	1.14	1.72	-2.73	0.472	0.00186	Soluble	-2.45	0.895	0.00352	Soluble	-3.59	0.0654	0.000257	Soluble	High	Yes	Yes	No	No	No	No	No	-6.82	0	0	0	0	0	0.55	0	0	0	3.08	none	none
ZINC000005650754	C16H26NO4S+	328.45	22	6	0.56	11	4	2	91.56	93.09	0	1.27	1.48	1.47	1.56	1.16	-2.15	2.31	0.00704	Soluble	-2.82	0.493	0.0015	Soluble	-4.63	0.00777	2.37e-05	Moderately soluble	High	No	No	No	No	No	No	No	-7.4	0	0	1	0	0	0.55	0	1	1	3.08	none	none
ZINC000003935481	C16H26NO4S+	328.45	22	6	0.56	11	4	2	91.56	93.09	0	1.27	1.48	1.47	1.56	1.16	-2.15	2.31	0.00704	Soluble	-2.82	0.493	0.0015	Soluble	-4.63	0.00777	2.37e-05	Moderately soluble	High	No	No	No	No	No	No	No	-7.4	0	0	1	0	0	0.55	0	1	1	3.08	none	none
ZINC000008217338	C18H34O2	282.46	20	0	0.83	15	2	1	89.94	37.3	4.27	7.64	6.11	4.57	5.95	5.71	-5.41	0.00109	3.85e-06	Moderately soluble	-8.26	1.54e-06	5.46e-09	Poorly soluble	-5.39	0.00114	4.04e-06	Moderately soluble	High	No	No	Yes	No	Yes	No	No	-2.6	1	1	1	1	1	0.85	0	1	2	3.07	none	none
ZINC000001482035	C20H26N2	294.43	22	12	0.4	4	1	0	98.45	6.48	3.43	5.38	4.03	4	3.98	4.17	-5.19	0.00188	6.39e-06	Moderately soluble	-5.27	0.00158	5.37e-06	Moderately soluble	-6.6	7.36e-05	2.5e-07	Poorly soluble	High	Yes	No	Yes	No	No	Yes	No	-4.28	0	0	0	0	1	0.55	0	0	1	3.06	none	none
ZINC000001677763	C15H11ClN2O2	286.71	20	12	0.07	1	2	1	86.42	57.85	1.99	2.36	1.69	2.39	2.01	2.09	-3.48	0.0944	0.000329	Soluble	-3.22	0.175	0.00061	Soluble	-5.76	0.000502	1.75e-06	Moderately soluble	High	Yes	No	Yes	No	No	No	No	-6.37	0	0	0	0	0	0.55	0	1	0	3.06	none	none
ZINC000095618909	C15H19N3O2	273.33	20	6	0.47	3	2	3	79.36	84.22	1.55	0.9	0.78	1.15	1.02	1.08	-2.13	2.05	0.00749	Soluble	-2.25	1.52	0.00558	Soluble	-3.4	0.11	0.000403	Soluble	High	No	Yes	No	No	No	No	No	-7.33	0	0	0	0	0	0.55	0	0	0	3.06	none	none
ZINC000261494574	C15H19N3O2	273.33	20	6	0.47	3	2	3	79.36	84.22	1.6	0.9	0.78	1.15	1.02	1.09	-2.13	2.05	0.00749	Soluble	-2.25	1.52	0.00558	Soluble	-3.4	0.11	0.000403	Soluble	High	No	Yes	No	No	No	No	No	-7.33	0	0	0	0	0	0.55	0	0	0	3.06	none	none
ZINC000095618911	C15H19N3O2	273.33	20	6	0.47	3	2	3	79.36	84.22	1.62	0.9	0.78	1.15	1.02	1.09	-2.13	2.05	0.00749	Soluble	-2.25	1.52	0.00558	Soluble	-3.4	0.11	0.000403	Soluble	High	No	Yes	No	No	No	No	No	-7.33	0	0	0	0	0	0.55	0	0	0	3.06	none	none
ZINC000095618908	C15H19N3O2	273.33	20	6	0.47	3	2	3	79.36	84.22	1.58	0.9	0.78	1.15	1.02	1.09	-2.13	2.05	0.00749	Soluble	-2.25	1.52	0.00558	Soluble	-3.4	0.11	0.000403	Soluble	High	No	Yes	No	No	No	No	No	-7.33	0	0	0	0	0	0.55	0	0	0	3.06	none	none
ZINC000261494573	C15H19N3O2	273.33	20	6	0.47	3	2	3	79.36	84.22	1.64	0.9	0.78	1.15	1.02	1.1	-2.13	2.05	0.00749	Soluble	-2.25	1.52	0.00558	Soluble	-3.4	0.11	0.000403	Soluble	High	No	Yes	No	No	No	No	No	-7.33	0	0	0	0	0	0.55	0	0	0	3.06	none	none
ZINC000095618910	C15H19N3O2	273.33	20	6	0.47	3	2	3	79.36	84.22	1.68	0.9	0.78	1.15	1.02	1.11	-2.13	2.05	0.00749	Soluble	-2.25	1.52	0.00558	Soluble	-3.4	0.11	0.000403	Soluble	High	No	Yes	No	No	No	No	No	-7.33	0	0	0	0	0	0.55	0	0	0	3.06	none	none
ZINC000021999791	C19H20F3N3O3	395.38	28	12	0.37	8	8	1	99.88	63.69	3.55	4.42	4.1	2.42	3.34	3.57	-4.87	0.00539	1.36e-05	Moderately soluble	-5.48	0.00132	3.35e-06	Moderately soluble	-6.09	0.000321	8.11e-07	Poorly soluble	High	Yes	No	Yes	Yes	Yes	Yes	Yes	-5.57	0	0	0	0	0	0.55	0	0	3	3.05	none	none
ZINC000005138341	C18H23N3O	297.39	22	12	0.33	7	3	2	88.12	68.01	2.4	1.31	2.24	1.6	2.95	2.1	-2.45	1.05	0.00354	Soluble	-2.34	1.36	0.00458	Soluble	-5.86	0.000415	1.4e-06	Moderately soluble	High	Yes	Yes	No	No	No	Yes	No	-7.18	0	0	0	0	0	0.55	0	0	0	3.05	none	none
ZINC000005138343	C18H23N3O	297.39	22	12	0.33	7	3	2	88.12	68.01	2.71	1.31	2.24	1.6	2.95	2.16	-2.45	1.05	0.00354	Soluble	-2.34	1.36	0.00458	Soluble	-5.86	0.000415	1.4e-06	Moderately soluble	High	Yes	Yes	No	No	No	Yes	No	-7.18	0	0	0	0	0	0.55	0	0	0	3.05	none	none
ZINC000000002114	C13H15N3O4S	309.34	21	11	0.23	4	5	1	77.86	114.88	1.73	1.27	2.7	0.22	0.48	1.28	-2.68	0.644	0.00208	Soluble	-3.28	0.162	0.000523	Soluble	-3.75	0.0545	0.000176	Soluble	High	No	No	No	No	No	No	No	-7.29	0	0	0	0	0	0.55	0	1	0	3.05	none	none
ZINC000039208823	C14H14ClNOS	279.79	18	11	0.29	2	2	1	79.22	51.71	2.12	2.52	2.44	2.59	4.1	2.75	-3.48	0.0921	0.000329	Soluble	-3.25	0.157	0.00056	Soluble	-4.56	0.00765	2.74e-05	Moderately soluble	High	Yes	Yes	No	No	No	No	No	-6.22	0	0	0	0	0	0.55	0	0	0	3.04	none	none
ZINC000039208822	C14H14ClNOS	279.79	18	11	0.29	2	2	1	79.22	51.71	2.82	2.52	2.44	2.59	4.1	2.89	-3.48	0.0921	0.000329	Soluble	-3.25	0.157	0.00056	Soluble	-4.56	0.00765	2.74e-05	Moderately soluble	High	Yes	Yes	No	Yes	No	Yes	No	-6.22	0	0	0	0	0	0.55	0	0	0	3.04	none	none
ZINC000000404160	C14H20ClN3O3	313.78	21	6	0.5	5	4	3	85.07	85.61	2.09	0.8	0.66	0.55	1.33	1.09	-2.17	2.12	0.00675	Soluble	-2.18	2.08	0.00662	Soluble	-3.87	0.0421	0.000134	Soluble	High	No	Yes	No	No	No	No	No	-7.65	0	0	0	0	0	0.55	0	1	0	3.03	none	none
ZINC000146708406	C17H23NO4	305.37	22	6	0.53	7	5	2	83.73	89.62	2.33	-0.36	2.37	2.18	2.43	1.79	-1.25	17.3	0.0567	Very soluble	-1.06	26.6	0.0872	Very soluble	-3.51	0.0948	0.00031	Soluble	High	No	Yes	No	No	No	No	No	-8.42	0	0	0	0	0	0.55	0	1	0	3.03	none	none
ZINC000095617648	C14H12ClNS	261.77	17	11	0.14	2	0	0	78.38	31.48	2.9	3.95	3.59	3.43	4.62	3.7	-4.3	0.0132	5.03e-05	Moderately soluble	-4.31	0.0128	4.88e-05	Moderately soluble	-4.91	0.00326	1.24e-05	Moderately soluble	High	Yes	Yes	Yes	Yes	Yes	No	No	-5.09	0	0	0	0	0	0.55	0	0	1	3.02	none	none
ZINC000034620394	C13H16N2O3S	280.34	19	6	0.38	6	4	2	77.72	92.73	1.96	1.52	0.8	0.77	2.05	1.42	-2.37	1.19	0.00423	Soluble	-3.08	0.235	0.00084	Soluble	-4.33	0.0132	4.7e-05	Moderately soluble	High	No	No	No	No	No	No	No	-6.93	0	0	0	0	0	0.55	0	1	0	3.02	none	none
ZINC000034620396	C13H16N2O3S	280.34	19	6	0.38	6	4	2	77.72	92.73	1.97	1.52	0.8	0.77	2.05	1.42	-2.37	1.19	0.00423	Soluble	-3.08	0.235	0.00084	Soluble	-4.33	0.0132	4.7e-05	Moderately soluble	High	No	No	No	No	No	No	No	-6.93	0	0	0	0	0	0.55	0	1	0	3.02	none	none
ZINC000026005230	C18H15ClN2O3S	374.84	25	18	0.11	4	5	1	97.14	88.53	2.42	2.09	4.29	1.65	3.8	2.85	-3.75	0.0667	0.000178	Soluble	-3.58	0.0988	0.000264	Soluble	-7.39	1.54e-05	4.1e-08	Poorly soluble	High	No	No	Yes	Yes	Yes	Yes	Yes	-7.1	0	0	0	0	0	0.55	0	0	1	3.02	none	none
ZINC000001997240	C17H25ClN2O3	340.85	23	6	0.59	7	4	2	96.28	61.8	3.58	3.85	2.45	2.09	3.28	3.05	-4.11	0.0265	7.77e-05	Moderately soluble	-4.84	0.00488	1.43e-05	Moderately soluble	-4.74	0.00625	1.83e-05	Moderately soluble	High	Yes	No	Yes	No	No	Yes	No	-5.65	0	0	0	0	0	0.55	0	0	1	3.01	none	none
ZINC000000001395	C17H25ClN2O3	340.85	23	6	0.59	7	4	2	96.28	61.8	3.64	3.85	2.45	2.09	3.28	3.06	-4.11	0.0265	7.77e-05	Moderately soluble	-4.84	0.00488	1.43e-05	Moderately soluble	-4.74	0.00625	1.83e-05	Moderately soluble	High	Yes	No	Yes	No	No	Yes	No	-5.65	0	0	0	0	0	0.55	0	0	1	3.01	none	none
ZINC000000538650	C20H16N4O2S	376.43	27	20	0.1	5	4	0	105.39	95.81	2.81	2.7	3.67	2.04	3.52	2.95	-4.09	0.0304	8.07e-05	Moderately soluble	-4.37	0.0162	4.32e-05	Moderately soluble	-5.97	0.000407	1.08e-06	Moderately soluble	High	No	No	Yes	Yes	Yes	No	Yes	-6.68	0	0	0	0	0	0.55	0	0	1	3.01	none	none
ZINC000021298097	C20H22N2O7S	434.46	30	12	0.25	10	7	3	108.79	147.25	2.53	3.02	3.14	1.65	1.37	2.34	-4.07	0.0368	8.47e-05	Moderately soluble	-5.78	0.000726	1.67e-06	Moderately soluble	-5.46	0.00151	3.47e-06	Moderately soluble	Low	No	No	No	No	Yes	Yes	No	-6.81	0	0	1	1	0	0.56	0	1	2	3.01	none	none
ZINC000000057302	C11H13N3O3S	267.3	18	11	0.18	3	4	2	67.95	106.6	1.6	1.31	2.57	-0.27	0.64	1.17	-2.58	0.708	0.00265	Soluble	-3.15	0.19	0.000709	Soluble	-4.15	0.0189	7.08e-05	Moderately soluble	High	No	No	No	No	No	No	No	-7	0	0	0	0	0	0.55	0	1	0	3.01	none	none
ZINC000019632692	C16H22N2O3	290.36	21	10	0.44	5	4	4	84.36	85.35	2.53	1.46	1.72	1.27	2.84	1.96	-2.58	0.76	0.00262	Soluble	-2.86	0.402	0.00138	Soluble	-4.21	0.0177	6.1e-05	Moderately soluble	High	No	Yes	No	No	No	No	No	-7.03	0	0	0	0	0	0.55	0	0	0	3.01	none	none
ZINC000013587284	C13H15N3O2	245.28	18	6	0.31	3	3	2	76.76	70.56	1.84	0.67	0.55	1.09	2.14	1.26	-1.83	3.62	0.0147	Very soluble	-1.73	4.59	0.0187	Very soluble	-4.03	0.0228	9.31e-05	Moderately soluble	High	No	No	No	No	No	No	No	-7.32	0	0	0	0	0	0.55	0	0	1	3.01	none	none
ZINC000002570883	C15H25NO4	283.36	20	6	0.6	9	5	3	77.76	70.95	3.09	0.35	0.78	0.64	1.99	1.37	-1.45	10.2	0.0359	Very soluble	-1.4	11.2	0.0394	Very soluble	-3.3	0.143	0.000504	Soluble	High	No	No	No	No	No	No	No	-7.78	0	0	0	0	0	0.55	0	0	1	3.01	none	none
ZINC000005760531	C15H25NO4	283.36	20	6	0.6	9	5	3	77.76	70.95	3.15	0.35	0.78	0.64	1.99	1.38	-1.45	10.2	0.0359	Very soluble	-1.4	11.2	0.0394	Very soluble	-3.3	0.143	0.000504	Soluble	High	No	No	No	No	No	No	No	-7.78	0	0	0	0	0	0.55	0	0	1	3.01	none	none
ZINC000005760466	C15H25NO4	283.36	20	6	0.6	9	5	3	77.76	70.95	3.18	0.35	0.78	0.64	1.99	1.39	-1.45	10.2	0.0359	Very soluble	-1.4	11.2	0.0394	Very soluble	-3.3	0.143	0.000504	Soluble	High	No	No	No	No	No	No	No	-7.78	0	0	0	0	0	0.55	0	0	1	3.01	none	none
ZINC000005760468	C15H25NO4	283.36	20	6	0.6	9	5	3	77.76	70.95	3.25	0.35	0.78	0.64	1.99	1.4	-1.45	10.2	0.0359	Very soluble	-1.4	11.2	0.0394	Very soluble	-3.3	0.143	0.000504	Soluble	High	No	No	No	No	No	No	No	-7.78	0	0	0	0	0	0.55	0	0	1	3.01	none	none
ZINC000034468399	C16H19NOS	273.39	19	11	0.38	4	2	2	80.68	60.5	2.95	3.53	3.14	2.84	4.56	3.4	-3.92	0.0326	0.000119	Soluble	-4.48	0.00895	3.28e-05	Moderately soluble	-5.35	0.00123	4.49e-06	Moderately soluble	High	Yes	Yes	Yes	No	No	Yes	No	-5.46	0	0	0	0	0	0.55	0	0	1	3	none	none
ZINC000034468397	C16H19NOS	273.39	19	11	0.38	4	2	2	80.68	60.5	3.07	3.53	3.14	2.84	4.56	3.43	-3.92	0.0326	0.000119	Soluble	-4.48	0.00895	3.28e-05	Moderately soluble	-5.35	0.00123	4.49e-06	Moderately soluble	High	Yes	Yes	Yes	No	No	Yes	No	-5.46	0	0	0	0	0	0.55	0	0	1	3	none	none
ZINC000003821234	C21H21FN4O2	380.42	28	16	0.29	4	5	2	112.61	78.09	2.73	1.88	1.75	2.92	4.07	2.67	-3.54	0.109	0.000287	Soluble	-3.14	0.274	0.000721	Soluble	-7.1	3.03e-05	7.96e-08	Poorly soluble	High	No	Yes	Yes	No	No	Yes	No	-7.29	0	0	0	0	0	0.55	0	0	1	3	none	none
ZINC000005140429	C19H24N2O	296.41	22	12	0.37	4	2	1	95.79	26.71	2.97	4.44	3.2	3.16	3.15	3.38	-4.61	0.0072	2.43e-05	Moderately soluble	-4.72	0.00565	1.91e-05	Moderately soluble	-5.54	0.000849	2.86e-06	Moderately soluble	High	Yes	No	Yes	No	No	Yes	No	-4.96	0	0	0	0	0	0.55	0	0	1	2.99	none	none
ZINC000008674155	C11H22O4	218.29	15	0	0.91	10	4	2	58.6	66.76	2.23	2	1.24	1.14	1.96	1.71	-1.79	3.51	0.0161	Very soluble	-3.03	0.204	0.000936	Soluble	-2.1	1.73	0.00793	Soluble	High	Yes	No	No	No	No	No	No	-6.21	0	0	0	0	0	0.55	0	0	2	2.99	none	none
ZINC000002516268	C11H22O4	218.29	15	0	0.91	10	4	2	58.6	66.76	2.31	2	1.24	1.14	1.96	1.73	-1.79	3.51	0.0161	Very soluble	-3.03	0.204	0.000936	Soluble	-2.1	1.73	0.00793	Soluble	High	Yes	No	No	No	No	No	No	-6.21	0	0	0	0	0	0.55	0	0	2	2.99	none	none
ZINC000021981235	C16H14F3N3O3S	385.36	26	15	0.25	6	8	1	87.93	93.32	2.1	2.97	5.37	1.5	3.61	3.11	-4.13	0.0285	7.39e-05	Moderately soluble	-4.59	0.00984	2.55e-05	Moderately soluble	-6.74	7.03e-05	1.82e-07	Poorly soluble	High	No	No	Yes	Yes	Yes	Yes	Yes	-6.54	0	0	0	0	0	0.55	0	0	1	2.99	none	none
ZINC000003861492	C9H13NO2	167.21	12	0	0.56	2	2	1	49.65	46.17	1.63	1.01	0.62	0.39	1.57	1.05	-1.38	6.95	0.0416	Very soluble	-1.57	4.51	0.027	Very soluble	-2.19	1.07	0.00638	Soluble	High	Yes	No	No	No	No	No	No	-6.6	0	0	0	0	1	0.55	0	1	1	2.99	none	none
ZINC000000607849	C22H28N2O2	352.47	26	12	0.41	7	3	1	110.46	41.57	3.78	4.29	3.79	3.31	4.09	3.85	-4.61	0.0087	2.47e-05	Moderately soluble	-4.88	0.00469	1.33e-05	Moderately soluble	-6.69	7.16e-05	2.03e-07	Poorly soluble	High	Yes	No	No	Yes	No	Yes	Yes	-5.4	0	0	0	0	0	0.55	0	0	2	2.98	none	none
ZINC000004213101	C22H28N2O2	352.47	26	12	0.41	7	3	1	110.46	41.57	3.92	4.29	3.79	3.31	4.09	3.88	-4.61	0.0087	2.47e-05	Moderately soluble	-4.88	0.00469	1.33e-05	Moderately soluble	-6.69	7.16e-05	2.03e-07	Poorly soluble	High	Yes	No	No	Yes	No	Yes	Yes	-5.4	0	0	0	0	0	0.55	0	0	2	2.98	none	none
ZINC000003830994	C15H11I4NO4	776.87	24	12	0.13	5	5	3	124.91	92.78	2.87	2.36	4.56	2.35	5.56	3.54	-6.18	0.000509	6.56e-07	Poorly soluble	-3.95	0.0875	0.000113	Soluble	-6.79	0.000127	1.64e-07	Poorly soluble	High	No	No	No	No	Yes	No	No	-9.36	1	1	0	0	1	0.55	0	1	1	2.98	none	none
ZINC000005760474	C15H23NO3	265.35	19	6	0.47	8	4	3	77.06	61.72	2.82	2.74	1.86	1.64	2.72	2.35	-2.92	0.321	0.00121	Soluble	-3.69	0.0541	0.000204	Soluble	-3.57	0.0708	0.000267	Soluble	High	Yes	No	Yes	No	No	Yes	No	-5.97	0	0	0	0	0	0.55	0	1	1	2.97	none	none
ZINC000005760534	C15H23NO3	265.35	19	6	0.47	8	4	3	77.06	61.72	2.85	2.74	1.86	1.64	2.72	2.36	-2.92	0.321	0.00121	Soluble	-3.69	0.0541	0.000204	Soluble	-3.57	0.0708	0.000267	Soluble	High	Yes	No	Yes	No	No	Yes	No	-5.97	0	0	0	0	0	0.55	0	1	1	2.97	none	none
ZINC000103561250	C11H17N3O8	319.27	22	0	0.91	1	9	9	72.81	187.75	2.85	2.57	-6.07	2.89	3.5	2.72	-3.22	0.161	0.000605	Soluble	-2.8	0.422	0.00159	Soluble	-5.98	0.00028	1.05e-06	Moderately soluble	High	Yes	No	Yes	Yes	No	Yes	No	-6.09	0	0	0	0	0	0.55	0	0	0	2.97	none	none
ZINC000103592099	C29H41NO4	467.64	34	6	0.79	5	5	2	136.8	62.16	2.85	2.57	3.83	2.89	3.5	2.72	-3.22	0.161	0.000605	Soluble	-2.8	0.422	0.00159	Soluble	-5.98	0.00028	1.05e-06	Moderately soluble	High	Yes	No	Yes	Yes	No	Yes	No	-6.09	0	0	0	0	0	0.55	0	0	0	2.97	none	none
ZINC000000899824	C21H20O6	368.38	27	12	0.14	8	6	2	102.8	93.06	3.27	3.2	3.15	1.47	4.04	3.03	-3.94	0.0422	0.000115	Soluble	-4.83	0.0055	1.49e-05	Moderately soluble	-4.45	0.0131	3.56e-05	Moderately soluble	High	No	No	No	No	Yes	No	Yes	-6.28	0	0	0	0	0	0.55	0	2	2	2.97	none	none
ZINC000000057412	C11H14N4O2	234.25	17	11	0.36	3	5	0	62.07	62.06	2.82	1.26	1.3	0.97	1.38	1.55	-2.37	1.01	0.0043	Soluble	-2.16	1.61	0.00689	Soluble	-3.22	0.141	0.000603	Soluble	High	Yes	No	Yes	No	No	No	No	-6.83	0	0	0	0	0	0.55	0	0	1	2.97	none	none
ZINC000002001740	C22H27NO2	337.46	25	12	0.41	8	3	2	101.94	49.33	3.34	2.11	4.17	3.76	4.91	3.66	-3.09	0.275	0.000815	Soluble	-2.78	0.564	0.00167	Soluble	-7.34	1.56e-05	4.61e-08	Poorly soluble	High	Yes	Yes	No	No	No	Yes	No	-6.86	0	0	0	0	0	0.55	0	0	1	2.97	none	none
ZINC000000968335	C22H31NO	325.49	24	12	0.45	7	2	1	104.24	23.47	3.78	5.64	5.34	4.57	5.2	4.91	-5.32	0.00156	4.79e-06	Moderately soluble	-5.9	0.000413	1.27e-06	Moderately soluble	-6.54	9.32e-05	2.86e-07	Poorly soluble	High	Yes	Yes	No	No	No	Yes	No	-4.28	1	0	0	0	1	0.55	0	0	1	2.96	none	none
ZINC000000967933	C21H36NO+	318.52	23	6	0.71	8	1	1	100.01	20.23	0.26	4.76	4.61	0.26	2.07	2.39	-4.48	0.0106	3.32e-05	Moderately soluble	-4.92	0.00387	1.21e-05	Moderately soluble	-6.53	9.44e-05	2.96e-07	Poorly soluble	High	Yes	No	No	No	No	Yes	Yes	-4.86	0	0	0	0	0	0.55	0	1	2	2.96	none	none
ZINC000000967932	C21H36NO+	318.52	23	6	0.71	8	1	1	100.01	20.23	0.57	4.76	4.61	0.26	2.07	2.46	-4.48	0.0106	3.32e-05	Moderately soluble	-4.92	0.00387	1.21e-05	Moderately soluble	-6.53	9.44e-05	2.96e-07	Poorly soluble	High	Yes	No	No	No	No	Yes	Yes	-4.86	0	0	0	0	0	0.55	0	1	2	2.96	none	none
ZINC000000579472	C18H15ClN2O2S	358.84	24	18	0.11	3	4	0	95.97	68.3	2.75	3.34	5.26	2.48	4.41	3.65	-4.53	0.0107	2.98e-05	Moderately soluble	-4.45	0.0127	3.54e-05	Moderately soluble	-7.96	3.97e-06	1.11e-08	Poorly soluble	High	No	No	Yes	Yes	Yes	No	Yes	-6.12	0	0	0	0	0	0.55	0	0	1	2.96	none	none
ZINC000008731883	C15H14O3S	274.33	19	12	0.13	5	3	1	75.56	73.58	1.26	2.37	3.15	2.44	2.09	2.26	-3.17	0.185	0.000674	Soluble	-3.56	0.0763	0.000278	Soluble	-4.76	0.00479	1.75e-05	Moderately soluble	High	Yes	No	No	No	No	No	No	-6.29	0	0	0	0	0	0.85	0	0	0	2.94	none	none
ZINC000017744683	C15H14O3S	274.33	19	12	0.13	5	3	1	75.56	73.58	1.28	2.37	3.15	2.44	2.09	2.27	-3.17	0.185	0.000674	Soluble	-3.56	0.0763	0.000278	Soluble	-4.76	0.00479	1.75e-05	Moderately soluble	High	Yes	No	No	No	No	No	No	-6.29	0	0	0	0	0	0.85	0	0	0	2.94	none	none
ZINC000019796082	C17H22N4O	298.38	22	12	0.41	5	4	1	91.56	50.28	3.08	2.03	1.62	1.7	2.79	2.24	-3.04	0.271	0.000907	Soluble	-2.71	0.577	0.00193	Soluble	-5.59	0.00076	2.55e-06	Moderately soluble	High	Yes	Yes	Yes	No	No	Yes	Yes	-6.68	0	0	0	0	0	0.55	0	0	0	2.94	none	none
ZINC000002516902	C12H18N2O4S	286.35	19	6	0.42	7	5	3	72.95	107.37	2.1	1.39	2.1	1.21	0.98	1.56	-2.26	1.56	0.00546	Soluble	-3.25	0.162	0.000564	Soluble	-3.32	0.137	0.00048	Soluble	High	No	No	No	No	No	No	No	-7.06	0	0	0	0	0	0.55	0	2	0	2.94	none	none
ZINC000004175569	C22H24ClN5O2	425.91	30	18	0.36	5	5	2	122.47	79.34	3.39	4.02	3.8	3.14	2.29	3.33	-5.13	0.00318	7.46e-06	Moderately soluble	-5.39	0.00174	4.08e-06	Moderately soluble	-5.36	0.00184	4.33e-06	Moderately soluble	High	No	Yes	Yes	Yes	Yes	Yes	No	-6.04	0	0	0	0	0	0.55	0	0	2	2.93	none	none
ZINC000006096132	C18H21NO3	299.36	22	12	0.28	8	4	2	85.91	72.55	2.26	1.91	2.2	1.86	3.29	2.3	-2.77	0.503	0.00168	Soluble	-3.06	0.263	0.000877	Soluble	-5.33	0.00141	4.71e-06	Moderately soluble	High	Yes	No	No	No	No	Yes	Yes	-6.77	0	0	0	0	0	0.55	0	0	1	2.93	none	none
ZINC000006096129	C18H21NO3	299.36	22	12	0.28	8	4	2	85.91	72.55	2.44	1.91	2.2	1.86	3.29	2.34	-2.77	0.503	0.00168	Soluble	-3.06	0.263	0.000877	Soluble	-5.33	0.00141	4.71e-06	Moderately soluble	High	Yes	No	No	No	No	Yes	Yes	-6.77	0	0	0	0	0	0.55	0	0	1	2.93	none	none
ZINC000013744633	C17H23NO3	289.37	21	6	0.59	4	4	1	85.92	47.56	3.01	2.32	2.07	1.74	3.49	2.53	-3.04	0.262	0.000905	Soluble	-2.96	0.319	0.0011	Soluble	-4.75	0.00516	1.78e-05	Moderately soluble	High	Yes	Yes	No	No	No	Yes	No	-6.42	0	0	0	0	0	0.55	0	0	0	2.92	none	none
ZINC000013744635	C17H23NO3	289.37	21	6	0.59	4	4	1	85.92	47.56	3.08	2.32	2.07	1.74	3.49	2.54	-3.04	0.262	0.000905	Soluble	-2.96	0.319	0.0011	Soluble	-4.75	0.00516	1.78e-05	Moderately soluble	High	Yes	Yes	No	No	No	Yes	No	-6.42	0	0	0	0	0	0.55	0	0	0	2.92	none	none
ZINC000000000928	C16H14N2O4	298.29	22	14	0.19	2	5	2	83.73	106.42	2.02	3.08	2.75	0.43	2.64	2.19	-3.97	0.0321	0.000107	Soluble	-4.98	0.00311	1.04e-05	Moderately soluble	-4.74	0.0054	1.81e-05	Moderately soluble	High	No	No	Yes	No	No	No	No	-5.93	0	0	0	0	0	0.56	0	1	0	2.91	none	none
ZINC000000002181	C7H4O3S	168.17	11	9	0	0	3	1	42.38	78.68	1.36	1.9	1.56	0.69	2.68	1.64	-2.69	0.347	0.00206	Soluble	-3.18	0.112	0.000668	Soluble	-2.3	0.847	0.00504	Soluble	High	No	No	Yes	No	No	No	No	-5.98	0	1	0	0	1	0.55	0	0	1	2.91	none	none
ZINC000000057252	C20H24ClNO	329.86	23	12	0.4	6	2	0	100.34	12.47	3.93	4.78	4.23	3.96	5.06	4.39	-4.89	0.00428	1.3e-05	Moderately soluble	-4.77	0.00556	1.69e-05	Moderately soluble	-6.83	4.92e-05	1.49e-07	Poorly soluble	High	Yes	No	No	No	No	Yes	Yes	-4.92	0	0	0	0	0	0.55	0	0	1	2.9	none	none
ZINC000000057251	C20H24ClNO	329.86	23	12	0.4	6	2	0	100.34	12.47	3.91	4.78	4.23	3.96	5.06	4.39	-4.89	0.00428	1.3e-05	Moderately soluble	-4.77	0.00556	1.69e-05	Moderately soluble	-6.83	4.92e-05	1.49e-07	Poorly soluble	High	Yes	No	No	No	No	Yes	Yes	-4.92	0	0	0	0	0	0.55	0	0	1	2.9	none	none
ZINC000001483896	C21H21N3O3	363.41	27	16	0.29	4	4	2	106.4	84.22	2.37	4.14	3.5	2	3.64	3.13	-4.88	0.00484	1.33e-05	Moderately soluble	-5.62	0.00088	2.42e-06	Moderately soluble	-6.07	0.000313	8.61e-07	Poorly soluble	High	No	No	Yes	No	Yes	Yes	Yes	-5.58	0	0	0	0	0	0.56	0	0	2	2.9	none	none
ZINC000013759728	C16H18O6	306.31	22	6	0.38	5	6	3	79.88	104.06	1.96	2.87	2.28	1.58	2.97	2.33	-3.42	0.117	0.000381	Soluble	-4.71	0.00591	1.93e-05	Moderately soluble	-2.87	0.416	0.00136	Soluble	High	No	No	Yes	No	No	No	No	-6.13	0	0	0	0	0	0.56	0	1	0	2.9	none	none
ZINC000038150745	C16H18O6	306.31	22	6	0.38	5	6	3	79.88	104.06	2	2.87	2.28	1.58	2.97	2.34	-3.42	0.117	0.000381	Soluble	-4.71	0.00591	1.93e-05	Moderately soluble	-2.87	0.416	0.00136	Soluble	High	No	No	Yes	No	No	No	No	-6.13	0	0	0	0	0	0.56	0	1	0	2.9	none	none
ZINC000005116719	C17H17N3O	279.34	21	14	0.29	2	2	1	82.49	50.68	1.87	2.21	2.89	1.52	3.34	2.36	-3.33	0.132	0.000473	Soluble	-2.91	0.345	0.00123	Soluble	-5.03	0.00264	9.44e-06	Moderately soluble	High	Yes	Yes	Yes	Yes	No	Yes	Yes	-6.43	0	0	0	0	0	0.55	0	0	0	2.9	none	none
ZINC000001854466	C9H12ClN5O	241.68	16	6	0.44	2	4	2	68.64	71.43	2.2	0.93	-0.13	0.54	1.88	1.08	-2.07	2.06	0.00852	Soluble	-2.02	2.33	0.00963	Soluble	-3.76	0.0423	0.000175	Soluble	High	No	Yes	Yes	No	No	No	No	-7.11	0	0	0	0	0	0.55	0	1	1	2.9	none	none
ZINC000001849578	C18H17Cl2NO4	382.24	25	12	0.28	6	5	0	96.99	65.49	3.43	4.61	4.64	3.45	5.53	4.33	-5.07	0.00323	8.45e-06	Moderately soluble	-5.71	0.000745	1.95e-06	Moderately soluble	-7.04	3.46e-05	9.06e-08	Poorly soluble	High	Yes	No	Yes	Yes	Yes	No	No	-5.36	0	0	0	0	0	0.55	0	1	2	2.89	none	none
ZINC000055161806	C16H14F3N3OS	353.36	24	15	0.25	5	6	0	88.27	65.24	2.91	4.06	5.73	2.75	3.94	3.88	-4.72	0.00672	1.9e-05	Moderately soluble	-5.13	0.00259	7.34e-06	Moderately soluble	-6.11	0.000277	7.85e-07	Poorly soluble	High	No	No	Yes	Yes	Yes	Yes	Yes	-5.57	0	1	0	0	0	0.55	0	0	2	2.89	none	none
ZINC000065739349	C14H13ClNS+	262.78	17	11	0.21	2	0	0	79.32	31.25	-0.95	3.18	3.06	3.43	4.58	2.66	-3.82	0.0398	0.000152	Soluble	-3.51	0.0817	0.000311	Soluble	-5.85	0.000368	1.4e-06	Moderately soluble	High	Yes	Yes	No	No	No	Yes	No	-5.65	0	0	0	0	0	0.55	0	1	0	2.89	none	none
ZINC000000601272	C21H18ClNO6	415.82	29	15	0.19	8	6	1	107.02	94.83	2.95	4.19	3.47	2.86	3.8	3.46	-4.91	0.00509	1.22e-05	Moderately soluble	-5.89	0.000535	1.29e-06	Moderately soluble	-5.83	0.000608	1.46e-06	Moderately soluble	High	No	No	Yes	Yes	Yes	No	No	-5.86	0	0	0	0	0	0.56	0	0	3	2.89	none	none
ZINC000006117174	C15H12N2O2	252.27	19	12	0	1	2	2	78.07	66.56	1.72	2.09	2.49	2.41	1.15	1.97	-3.12	0.19	0.000755	Soluble	-3.12	0.192	0.000763	Soluble	-3.35	0.112	0.000444	Soluble	High	Yes	Yes	No	No	No	No	No	-6.35	0	0	0	0	0	0.55	0	1	0	2.89	none	none
ZINC000005140934	C18H22N2O	282.38	21	12	0.33	4	2	2	90.89	35.5	2.9	4.54	2.86	2.93	3.21	3.29	-4.61	0.00693	2.46e-05	Moderately soluble	-5.01	0.00277	9.82e-06	Moderately soluble	-5.88	0.000376	1.33e-06	Moderately soluble	High	Yes	No	Yes	No	No	Yes	Yes	-4.8	0	0	0	0	0	0.55	0	0	1	2.88	none	none
ZINC000000005298	C16H21N3O2	287.36	21	9	0.44	5	3	2	86.25	57.36	2.38	2.17	1.54	1.45	2.77	2.06	-2.98	0.304	0.00106	Soluble	-3.01	0.282	0.000983	Soluble	-4.88	0.00375	1.31e-05	Moderately soluble	High	Yes	Yes	No	No	No	Yes	No	-6.51	0	0	0	0	0	0.55	0	0	0	2.88	none	none
ZINC000067664978	C22H16N6O3	412.4	31	26	0.05	5	6	3	113.87	129.55	1.43	2.68	2.92	3.42	3.3	2.75	-4.38	0.0174	4.21e-05	Moderately soluble	-5.05	0.00365	8.86e-06	Moderately soluble	-7.33	1.94e-05	4.71e-08	Poorly soluble	High	No	No	No	Yes	No	No	No	-6.91	0	0	0	0	0	0.56	0	0	1	2.88	none	none
ZINC000002021799	C16H23BrN2O3	371.27	22	6	0.56	7	4	1	93.66	50.8	3.19	2.1	2.3	1.98	2.94	2.5	-3.2	0.232	0.000624	Soluble	-2.8	0.592	0.0016	Soluble	-4.86	0.0051	1.37e-05	Moderately soluble	High	Yes	Yes	No	No	No	Yes	No	-7.07	0	0	0	0	0	0.55	0	0	1	2.88	none	none
ZINC000002040778	C13H15N3O4S	309.34	21	12	0.23	7	6	1	76.34	98.79	1.93	0.94	2.19	-0.55	0.73	1.05	-2.31	1.51	0.00489	Soluble	-2.6	0.775	0.0025	Soluble	-4.81	0.0048	1.55e-05	Moderately soluble	High	No	No	Yes	No	No	No	No	-7.52	0	0	0	0	0	0.55	0	0	0	2.88	none	none
ZINC000001544807	C8H14O2S2	206.33	12	0	0.88	5	2	1	55.41	87.9	1.81	1.68	2.79	1.57	2.34	2.04	-1.85	2.93	0.0142	Very soluble	-3.14	0.149	0.000724	Soluble	-1.7	4.12	0.02	Soluble	High	No	No	No	No	No	No	No	-6.37	0	0	0	0	0	0.56	0	1	1	2.87	none	none
ZINC000001532729	C8H14O2S2	206.33	12	0	0.88	5	2	1	55.41	87.9	1.92	1.68	2.79	1.57	2.34	2.06	-1.85	2.93	0.0142	Very soluble	-3.14	0.149	0.000724	Soluble	-1.7	4.12	0.02	Soluble	High	No	No	No	No	No	No	No	-6.37	0	0	0	0	0	0.56	0	1	1	2.87	none	none
ZINC000017835656	C14H13N3O2S	287.34	20	15	0.14	3	4	1	78.22	87.08	1.87	1.72	3.24	0.97	2.24	2.01	-3.06	0.249	0.000867	Soluble	-3.16	0.197	0.000684	Soluble	-5.58	0.000751	2.61e-06	Moderately soluble	High	No	No	Yes	No	No	Yes	Yes	-6.83	0	0	0	0	0	0.55	0	0	0	2.87	none	none
ZINC000007997905	C14H13N3O2S	287.34	20	15	0.14	3	4	1	78.22	87.08	1.89	1.72	3.24	0.97	2.24	2.01	-3.06	0.249	0.000867	Soluble	-3.16	0.197	0.000684	Soluble	-5.58	0.000751	2.61e-06	Moderately soluble	High	No	No	Yes	No	No	Yes	Yes	-6.83	0	0	0	0	0	0.55	0	0	0	2.87	none	none
ZINC000013546731	C11H10BrN5O	308.13	18	10	0.18	2	3	3	80.6	82.17	1.52	0.09	0.1	1.23	2.55	1.1	-2.09	2.53	0.0082	Soluble	-1.37	13.1	0.0426	Very soluble	-5.04	0.00281	9.12e-06	Moderately soluble	High	No	No	Yes	No	No	No	No	-8.12	0	0	0	0	0	0.55	0	0	0	2.86	none	none
ZINC000008214536	C19H31NO4	337.45	24	6	0.63	13	4	1	97.28	70.78	3.9	5.21	4.32	2.72	4.65	4.16	-4.54	0.0097	2.87e-05	Moderately soluble	-6.44	0.000121	3.6e-07	Poorly soluble	-5.98	0.000352	1.04e-06	Moderately soluble	High	Yes	No	Yes	No	Yes	Yes	No	-4.66	0	0	1	0	1	0.55	0	0	2	2.85	none	none
ZINC000028870000	C22H26N2O	334.45	25	12	0.32	8	2	1	107.33	32.34	3.59	3.9	3.01	3.28	4.58	3.67	-4.2	0.0212	6.34e-05	Moderately soluble	-4.28	0.0177	5.28e-05	Moderately soluble	-6.76	5.81e-05	1.74e-07	Poorly soluble	High	Yes	No	No	Yes	No	Yes	Yes	-5.57	0	0	0	0	0	0.55	0	1	2	2.85	none	none
ZINC000000000023	C15H23NO2	249.35	18	6	0.47	8	3	2	75.04	41.49	3.14	3.1	2.15	2.23	3.17	2.76	-3.06	0.218	0.000876	Soluble	-3.64	0.0572	0.000229	Soluble	-4.15	0.0176	7.05e-05	Moderately soluble	High	Yes	No	Yes	No	No	Yes	No	-5.62	0	0	0	0	0	0.55	0	1	2	2.85	none	none
ZINC000000086599	C15H23NO2	249.35	18	6	0.47	8	3	2	75.04	41.49	3.29	3.1	2.15	2.23	3.17	2.79	-3.06	0.218	0.000876	Soluble	-3.64	0.0572	0.000229	Soluble	-4.15	0.0176	7.05e-05	Moderately soluble	High	Yes	No	Yes	No	No	Yes	No	-5.62	0	0	0	0	0	0.55	0	1	2	2.85	none	none
ZINC000000120181	C17H19NO	253.34	19	12	0.29	1	2	0	81.06	12.47	2.93	2.88	2.38	2.77	3.33	2.86	-3.63	0.0599	0.000236	Soluble	-2.8	0.4	0.00158	Soluble	-5.26	0.00139	5.48e-06	Moderately soluble	High	Yes	Yes	No	No	No	Yes	No	-5.8	0	0	0	0	0	0.55	0	0	0	2.85	none	none
ZINC000000120186	C17H19NO	253.34	19	12	0.29	1	2	0	81.06	12.47	2.93	2.88	2.38	2.77	3.33	2.86	-3.63	0.0599	0.000236	Soluble	-2.8	0.4	0.00158	Soluble	-5.26	0.00139	5.48e-06	Moderately soluble	High	Yes	Yes	No	No	No	Yes	No	-5.8	0	0	0	0	0	0.55	0	0	0	2.85	none	none
ZINC000013831791	C15H9FN2O3	284.24	21	17	0	3	6	1	72.09	76.22	2.45	3.09	3.66	3.08	3.19	3.09	-3.95	0.0319	0.000112	Soluble	-4.36	0.0125	4.38e-05	Moderately soluble	-5.55	0.000803	2.82e-06	Moderately soluble	High	Yes	No	Yes	Yes	No	No	No	-5.84	0	0	0	0	0	0.56	0	0	0	2.85	none	none
ZINC000000002232	C14H20N2O	232.32	17	6	0.5	4	2	1	78.51	33.62	2.66	2.41	1.74	2.39	3.97	2.63	-2.8	0.372	0.0016	Soluble	-2.76	0.406	0.00175	Soluble	-4.67	0.00491	2.11e-05	Moderately soluble	High	Yes	No	No	No	No	Yes	No	-6.01	0	0	0	0	0	0.55	0	0	1	2.85	none	none
ZINC000001545565	C16H23N5O	301.39	22	9	0.38	9	3	4	91.48	85.29	2.27	2.98	2.81	1.64	3.33	2.61	-3.29	0.153	0.000507	Soluble	-4.43	0.0111	3.68e-05	Moderately soluble	-5.7	0.000607	2.01e-06	Moderately soluble	High	No	Yes	No	No	No	No	No	-6.02	0	0	0	0	0	0.55	0	2	1	2.85	none	none
ZINC000095617653	C11H12N2O3S	252.29	17	9	0.18	3	3	3	65.35	115.03	1.55	1.26	2.11	1.21	0.95	1.42	-2.39	1.02	0.00406	Soluble	-3.27	0.134	0.000532	Soluble	-1.56	6.96	0.0276	Soluble	High	No	No	No	No	No	No	No	-6.94	0	0	0	0	0	0.55	0	2	0	2.84	none	none
ZINC000095617654	C11H12N2O3S	252.29	17	9	0.18	3	3	3	65.35	115.03	1.8	1.26	2.11	1.21	0.95	1.47	-2.39	1.02	0.00406	Soluble	-3.27	0.134	0.000532	Soluble	-1.56	6.96	0.0276	Soluble	High	No	No	No	No	No	No	No	-6.94	0	0	0	0	0	0.55	0	2	0	2.84	none	none
ZINC000000000095	C17H20BrNO	334.25	20	12	0.29	6	2	0	86.8	12.47	3.6	3.96	3.79	3.78	4.13	3.85	-4.46	0.0117	3.51e-05	Moderately soluble	-3.92	0.04	0.00012	Soluble	-6.45	0.00012	3.58e-07	Poorly soluble	High	Yes	No	Yes	No	No	Yes	No	-5.53	0	0	0	0	0	0.55	0	0	1	2.83	none	none
ZINC000001668588	C17H20BrNO	334.25	20	12	0.29	6	2	0	86.8	12.47	3.71	3.96	3.79	3.78	4.13	3.88	-4.46	0.0117	3.51e-05	Moderately soluble	-3.92	0.04	0.00012	Soluble	-6.45	0.00012	3.58e-07	Poorly soluble	High	Yes	No	Yes	No	No	Yes	No	-5.53	0	0	0	0	0	0.55	0	0	1	2.83	none	none
ZINC000012484965	C27H44O2	400.64	29	0	0.78	6	2	2	126.2	40.46	2.7	2.04	6.59	1.4	1.58	1.72	-2.43	0.947	0.00375	Soluble	-2.88	0.333	0.00132	Soluble	-2.18	1.68	0.00667	Soluble	High	Yes	No	Yes	No	No	No	No	-6.39	0	0	0	0	0	0.55	0	2	0	2.83	none	none
ZINC000036056301	C16H16N6O	308.34	23	18	0.19	2	4	3	89.92	105.64	1.89	2.01	2.85	1.42	1.75	1.98	-3.47	0.106	0.000343	Soluble	-3.86	0.043	0.00014	Soluble	-4.62	0.00743	2.41e-05	Moderately soluble	High	No	Yes	Yes	No	No	No	No	-6.75	0	0	0	0	0	0.55	0	0	0	2.83	none	none
ZINC000000895390	C15H10O2	222.24	17	16	0	1	2	0	67.92	30.21	2.51	3.18	3.46	2.27	4.04	3.09	-3.85	0.0313	0.000141	Soluble	-3.49	0.0727	0.000327	Soluble	-6.13	0.000163	7.33e-07	Poorly soluble	High	Yes	No	Yes	Yes	No	No	No	-5.4	0	0	0	0	0	0.55	0	0	1	2.82	none	none
ZINC000095618639	C16H13ClFNO5	353.73	24	12	0.12	5	6	4	86.45	106.86	1.71	3.74	3.98	1.61	3.03	2.81	-4.43	0.0132	3.72e-05	Moderately soluble	-5.68	0.000745	2.11e-06	Moderately soluble	-4.78	0.00582	1.64e-05	Moderately soluble	High	No	No	No	No	Yes	No	No	-5.8	0	0	0	0	0	0.56	0	1	2	2.82	none	none
ZINC000001087483	C16H23NO2	261.36	19	6	0.56	4	3	0	80.54	29.54	2.96	2.83	2.32	2.63	2.93	2.73	-3.21	0.16	0.000612	Soluble	-3.11	0.204	0.000779	Soluble	-4.14	0.019	7.28e-05	Moderately soluble	High	Yes	No	No	No	No	Yes	No	-5.88	0	0	0	0	0	0.55	0	0	0	2.82	none	none
ZINC000004626719	C16H23NO2	261.36	19	6	0.56	4	3	0	80.54	29.54	3.08	2.83	2.32	2.63	2.93	2.76	-3.21	0.16	0.000612	Soluble	-3.11	0.204	0.000779	Soluble	-4.14	0.019	7.28e-05	Moderately soluble	High	Yes	No	No	No	No	Yes	No	-5.88	0	0	0	0	0	0.55	0	0	0	2.82	none	none
ZINC000003830195	C16H23NO2	261.36	19	6	0.56	4	3	0	80.54	29.54	3.14	2.83	2.32	2.63	2.93	2.77	-3.21	0.16	0.000612	Soluble	-3.11	0.204	0.000779	Soluble	-4.14	0.019	7.28e-05	Moderately soluble	High	Yes	No	No	No	No	Yes	No	-5.88	0	0	0	0	0	0.55	0	0	0	2.82	none	none
ZINC000004626727	C16H23NO2	261.36	19	6	0.56	4	3	0	80.54	29.54	3.15	2.83	2.32	2.63	2.93	2.77	-3.21	0.16	0.000612	Soluble	-3.11	0.204	0.000779	Soluble	-4.14	0.019	7.28e-05	Moderately soluble	High	Yes	No	No	No	No	Yes	No	-5.88	0	0	0	0	0	0.55	0	0	0	2.82	none	none
ZINC000030731169	C10H11NO4	209.2	15	6	0.2	5	5	3	53.85	90.61	0.88	1.51	1.36	0.86	0.7	1.06	-2.05	1.85	0.00882	Soluble	-3.02	0.199	0.000953	Soluble	-1.49	6.77	0.0324	Soluble	High	No	No	No	No	No	No	No	-6.5	0	0	0	0	0	0.56	0	2	1	2.82	none	none
ZINC000030731165	C10H11NO4	209.2	15	6	0.2	5	5	3	53.85	90.61	1.2	1.51	1.36	0.86	0.7	1.13	-2.05	1.85	0.00882	Soluble	-3.02	0.199	0.000953	Soluble	-1.49	6.77	0.0324	Soluble	High	No	No	No	No	No	No	No	-6.5	0	0	0	0	0	0.56	0	2	1	2.82	none	none
ZINC000000000315	C14H12FNO3	261.25	19	10	0.29	1	4	1	68.85	59.3	1.7	1.6	2.77	1.92	2.53	2.1	-2.79	0.423	0.00162	Soluble	-2.46	0.913	0.00349	Soluble	-3.42	0.0982	0.000376	Soluble	High	Yes	No	No	No	No	No	No	-6.76	0	0	0	0	0	0.85	0	0	0	2.82	none	none
ZINC000000156820	C14H12FNO3	261.25	19	10	0.29	1	4	1	68.85	59.3	1.75	1.6	2.77	1.92	2.53	2.11	-2.79	0.423	0.00162	Soluble	-2.46	0.913	0.00349	Soluble	-3.42	0.0982	0.000376	Soluble	High	Yes	No	No	No	No	No	No	-6.76	0	0	0	0	0	0.85	0	0	0	2.82	none	none
ZINC000000607900	C21H24ClN3O3	401.89	28	12	0.33	8	4	1	113.16	61.88	3.36	2.38	2.16	1.99	3.03	2.58	-3.62	0.0964	0.00024	Soluble	-3.32	0.192	0.000478	Soluble	-6.12	0.000306	7.6e-07	Poorly soluble	High	Yes	Yes	No	Yes	No	Yes	Yes	-7.06	0	0	0	0	0	0.55	0	0	2	2.82	none	none
ZINC000003830932	C12H13I3N2O3	613.96	20	6	0.33	5	3	2	104.4	83.63	1.87	2.62	3.16	3.48	3.46	2.92	-5.19	0.00397	6.47e-06	Moderately soluble	-4.03	0.0578	9.41e-05	Moderately soluble	-4.45	0.0216	3.52e-05	Moderately soluble	High	No	No	No	No	Yes	No	No	-8.18	1	1	0	0	1	0.56	0	2	1	2.82	none	none
ZINC000003830931	C12H13I3N2O3	613.96	20	6	0.33	5	3	2	104.4	83.63	2.18	2.62	3.16	3.48	3.46	2.98	-5.19	0.00397	6.47e-06	Moderately soluble	-4.03	0.0578	9.41e-05	Moderately soluble	-4.45	0.0216	3.52e-05	Moderately soluble	High	No	No	No	No	Yes	No	No	-8.18	1	1	0	0	1	0.56	0	2	1	2.82	none	none
ZINC000003872602	C22H16F2N2	346.37	26	23	0.05	4	3	0	96.75	17.82	3.09	4.99	5.84	4.65	5.16	4.75	-5.52	0.00104	3.01e-06	Moderately soluble	-5.1	0.00273	7.88e-06	Moderately soluble	-8.53	1.02e-06	2.95e-09	Poorly soluble	High	No	Yes	Yes	Yes	Yes	Yes	Yes	-4.87	1	1	0	0	0	0.55	0	0	1	2.81	none	none
ZINC000003799012	C22H16F2N2	346.37	26	23	0.05	4	3	0	96.75	17.82	3.09	4.99	5.84	4.65	5.16	4.75	-5.52	0.00104	3.01e-06	Moderately soluble	-5.1	0.00273	7.88e-06	Moderately soluble	-8.53	1.02e-06	2.95e-09	Poorly soluble	High	No	Yes	Yes	Yes	Yes	Yes	Yes	-4.87	1	1	0	0	0	0.55	0	0	1	2.81	none	none
ZINC000066322931	C17H18N2OS	298.4	21	12	0.24	4	2	0	94.81	48.85	2.73	3.66	2.71	3.03	2.91	3.01	-4.15	0.0209	7e-05	Moderately soluble	-4.38	0.0126	4.22e-05	Moderately soluble	-5.22	0.00181	6.08e-06	Moderately soluble	High	Yes	No	No	Yes	Yes	Yes	No	-5.52	0	0	0	0	0	0.55	0	1	1	2.81	none	none
ZINC000021981231	C15H13NO4	271.27	20	11	0.2	3	4	2	71.83	79.53	1.58	2.36	2	0.68	1.52	1.63	-3.22	0.164	0.000606	Soluble	-3.67	0.058	0.000214	Soluble	-2.65	0.612	0.00225	Soluble	High	No	No	No	No	No	No	No	-6.28	0	0	0	0	0	0.56	0	0	0	2.81	none	none
ZINC000021981233	C15H13NO4	271.27	20	11	0.2	3	4	2	71.83	79.53	1.74	2.36	2	0.68	1.52	1.66	-3.22	0.164	0.000606	Soluble	-3.67	0.058	0.000214	Soluble	-2.65	0.612	0.00225	Soluble	High	No	No	No	No	No	No	No	-6.28	0	0	0	0	0	0.56	0	0	0	2.81	none	none
ZINC000000608204	C23H20N2O5	404.42	30	18	0.09	9	5	4	111.55	115.73	2.33	3.26	2.88	2.59	2.79	2.77	-4.25	0.0227	5.61e-05	Moderately soluble	-5.36	0.00175	4.32e-06	Moderately soluble	-6.6	0.000101	2.5e-07	Poorly soluble	High	No	No	No	No	Yes	Yes	No	-6.45	0	0	0	0	0	0.56	0	0	2	2.81	none	none
ZINC000001640015	C10H20N2O4	232.28	16	0	0.8	8	4	2	58.69	104.64	1.97	1.39	1.23	0.72	-0.04	1.05	-1.63	5.47	0.0236	Very soluble	-3.19	0.15	0.000644	Soluble	-1.02	22.1	0.0951	Soluble	High	No	No	No	No	No	No	No	-6.73	0	0	0	0	0	0.55	0	1	2	2.81	none	none
ZINC000002041322	C10H20N2O4	232.28	16	0	0.8	8	4	2	58.69	104.64	1.94	1.39	1.23	0.72	-0.04	1.05	-1.63	5.47	0.0236	Very soluble	-3.19	0.15	0.000644	Soluble	-1.02	22.1	0.0951	Soluble	High	No	No	No	No	No	No	No	-6.73	0	0	0	0	0	0.55	0	1	2	2.81	none	none
ZINC000001704297	C17H21NO	255.35	19	12	0.29	6	2	1	79.17	21.26	3.14	3.3	3	3.16	4.03	3.33	-3.57	0.0682	0.000267	Soluble	-3.42	0.0966	0.000378	Soluble	-6.34	0.000116	4.54e-07	Poorly soluble	High	Yes	No	Yes	No	No	Yes	No	-5.51	0	0	0	0	0	0.55	0	0	0	2.8	none	none
ZINC000002018845	C17H21NO	255.35	19	12	0.29	6	2	1	79.17	21.26	3.16	3.3	3	3.16	4.03	3.33	-3.57	0.0682	0.000267	Soluble	-3.42	0.0966	0.000378	Soluble	-6.34	0.000116	4.54e-07	Poorly soluble	High	Yes	No	Yes	No	No	Yes	No	-5.51	0	0	0	0	0	0.55	0	0	0	2.8	none	none
ZINC000000000268	C16H23NO2	261.36	19	6	0.56	4	3	0	80.54	29.54	2.99	3.08	2.22	2.63	3.09	2.8	-3.37	0.111	0.000426	Soluble	-3.37	0.112	0.000429	Soluble	-4.26	0.0144	5.5e-05	Moderately soluble	High	Yes	No	No	No	No	Yes	No	-5.71	0	0	0	0	0	0.55	0	0	0	2.8	none	none
ZINC000001593302	C16H23NO2	261.36	19	6	0.56	4	3	0	80.54	29.54	3.09	3.08	2.22	2.63	3.09	2.82	-3.37	0.111	0.000426	Soluble	-3.37	0.112	0.000429	Soluble	-4.26	0.0144	5.5e-05	Moderately soluble	High	Yes	No	No	No	No	Yes	No	-5.71	0	0	0	0	0	0.55	0	0	0	2.8	none	none
ZINC000003643421	C15H23NO2	249.35	18	6	0.6	4	3	2	73.28	41.49	2.77	2.63	2.18	1.92	2.76	2.45	-3.03	0.235	0.000943	Soluble	-3.15	0.176	0.000705	Soluble	-4.22	0.0149	5.97e-05	Moderately soluble	High	Yes	No	No	No	No	Yes	No	-5.95	0	0	0	0	0	0.55	0	0	1	2.8	none	none
ZINC000002525883	C15H23NO2	249.35	18	6	0.6	4	3	2	73.28	41.49	2.85	2.63	2.18	1.92	2.76	2.47	-3.03	0.235	0.000943	Soluble	-3.15	0.176	0.000705	Soluble	-4.22	0.0149	5.97e-05	Moderately soluble	High	Yes	No	No	No	No	Yes	No	-5.95	0	0	0	0	0	0.55	0	0	1	2.8	none	none
ZINC000003643419	C15H23NO2	249.35	18	6	0.6	4	3	2	73.28	41.49	2.89	2.63	2.18	1.92	2.76	2.48	-3.03	0.235	0.000943	Soluble	-3.15	0.176	0.000705	Soluble	-4.22	0.0149	5.97e-05	Moderately soluble	High	Yes	No	No	No	No	Yes	No	-5.95	0	0	0	0	0	0.55	0	0	1	2.8	none	none
ZINC000002510775	C15H23NO2	249.35	18	6	0.6	4	3	2	73.28	41.49	3.08	2.63	2.18	1.92	2.76	2.52	-3.03	0.235	0.000943	Soluble	-3.15	0.176	0.000705	Soluble	-4.22	0.0149	5.97e-05	Moderately soluble	High	Yes	No	No	No	No	Yes	No	-5.95	0	0	0	0	0	0.55	0	0	1	2.8	none	none
ZINC000000537877	C22H22FN3O3	395.43	29	16	0.32	5	5	1	113.3	75.17	2.74	3.29	2.46	2.66	3.86	3	-4.44	0.0143	3.61e-05	Moderately soluble	-4.54	0.0113	2.86e-05	Moderately soluble	-6.29	0.000202	5.12e-07	Poorly soluble	High	Yes	No	No	Yes	Yes	Yes	No	-6.38	0	0	0	0	0	0.55	0	0	1	2.8	none	none
ZINC000001532582	C8H15NOS2	205.34	12	0	0.88	5	1	1	56.55	93.69	1.74	1.03	2.19	1.16	2.1	1.64	-1.43	7.59	0.037	Very soluble	-2.59	0.531	0.00259	Soluble	-1.92	2.49	0.0121	Soluble	High	No	No	No	No	No	No	No	-6.82	0	0	0	0	0	0.55	0	1	1	2.8	none	none
ZINC000001532583	C8H15NOS2	205.34	12	0	0.88	5	1	1	56.55	93.69	1.87	1.03	2.19	1.16	2.1	1.67	-1.43	7.59	0.037	Very soluble	-2.59	0.531	0.00259	Soluble	-1.92	2.49	0.0121	Soluble	High	No	No	No	No	No	No	No	-6.82	0	0	0	0	0	0.55	0	1	1	2.8	none	none
ZINC000013761818	C17H14F3N3O3S	397.37	27	17	0.12	5	8	2	91.12	106.59	2.16	2.15	4.78	1.84	2.03	2.59	-3.79	0.0638	0.000161	Soluble	-4.02	0.0379	9.54e-05	Moderately soluble	-5.65	0.000888	2.23e-06	Moderately soluble	High	No	No	No	No	No	No	No	-7.2	0	0	0	0	0	0.55	0	0	1	2.79	none	none
ZINC000030731219	C14H11NO	209.24	16	12	0	0	1	2	69.87	32.26	1.89	3.6	3.02	2.75	2.61	2.77	-3.96	0.0229	0.00011	Soluble	-3.96	0.0227	0.000109	Soluble	-4.48	0.00693	3.31e-05	Moderately soluble	High	Yes	Yes	Yes	No	No	Yes	Yes	-5.02	0	0	0	0	0	0.55	0	2	2	2.78	none	none
ZINC000030731384	C20H28O3	316.43	23	0	0.55	5	3	1	94.8	49.83	1.89	3.6	4.81	2.75	2.61	2.77	-3.96	0.0229	0.00011	Soluble	-3.96	0.0227	0.000109	Soluble	-4.48	0.00693	3.31e-05	Moderately soluble	High	Yes	Yes	Yes	No	No	Yes	Yes	-5.02	0	0	0	0	0	0.55	0	2	2	2.78	none	none
ZINC000030731390	C20H28O3	316.43	23	0	0.55	5	3	1	94.8	49.83	1.89	3.6	4.81	2.75	2.61	2.77	-3.96	0.0229	0.00011	Soluble	-3.96	0.0227	0.000109	Soluble	-4.48	0.00693	3.31e-05	Moderately soluble	High	Yes	Yes	Yes	No	No	Yes	Yes	-5.02	0	0	0	0	0	0.55	0	2	2	2.78	none	none
ZINC000000898237	C18H13N3O	287.32	22	19	0.11	0	2	1	87.41	50.68	2.51	3.03	3.1	3.15	3.71	3.1	-4.17	0.0195	6.77e-05	Moderately soluble	-3.76	0.05	0.000174	Soluble	-6.36	0.000126	4.39e-07	Poorly soluble	High	Yes	Yes	Yes	No	No	No	Yes	-5.9	0	0	0	0	0	0.55	0	0	0	2.78	none	none
ZINC000000001441	C15H20N2O2	260.33	19	6	0.53	3	3	1	80.88	41.57	2.44	2.08	1.04	1.93	2.3	1.96	-2.8	0.412	0.00158	Soluble	-2.58	0.681	0.00261	Soluble	-4.16	0.0182	7e-05	Moderately soluble	High	Yes	Yes	No	No	No	Yes	No	-6.41	0	0	0	0	0	0.55	0	0	0	2.77	none	none
ZINC000000057490	C15H14N4O2S	314.36	22	17	0	4	3	2	85.08	98.39	1.48	1.52	3.15	1.66	0.29	1.62	-3.05	0.277	0.000882	Soluble	-3.19	0.201	0.000639	Soluble	-5.04	0.00284	9.04e-06	Moderately soluble	High	No	No	No	No	No	No	No	-7.14	0	0	0	0	0	0.55	0	1	0	2.77	none	none
ZINC000022059617	C14H17F3N2O3	318.29	22	6	0.43	9	8	2	74.5	84.91	2.39	-0.36	3.79	2.21	3.14	2.23	-1.19	20.3	0.0639	Very soluble	-0.96	34.8	0.109	Very soluble	-4.14	0.0233	7.31e-05	Moderately soluble	High	No	No	No	No	No	No	No	-8.5	0	0	0	0	0	0.55	0	2	1	2.77	none	none
ZINC000095617646	C14H13Cl2NS	298.23	18	11	0.29	2	1	0	83.07	31.48	3.28	4.59	3.93	4.03	5.64	4.29	-4.9	0.00375	1.26e-05	Moderately soluble	-4.98	0.00316	1.06e-05	Moderately soluble	-5.98	0.000314	1.05e-06	Moderately soluble	High	Yes	Yes	Yes	Yes	Yes	Yes	No	-4.86	0	0	0	0	0	0.55	0	0	1	2.76	none	none
ZINC000095618647	C16H13ClFNO4	337.73	23	12	0.12	5	5	3	84.42	86.63	1.82	3.55	4.28	2.42	3.49	3.11	-4.23	0.02	5.94e-05	Moderately soluble	-5.05	0.00298	8.83e-06	Moderately soluble	-5.37	0.00144	4.27e-06	Moderately soluble	High	No	No	No	No	No	No	No	-5.84	0	0	0	0	0	0.56	0	0	1	2.76	none	none
ZINC000000002137	C10H20O2	172.26	12	0	1	1	2	2	50.47	40.46	2.22	1.19	1.7	1.52	1.68	1.66	-1.59	4.41	0.0256	Very soluble	-1.64	3.99	0.0231	Very soluble	-1.36	7.5	0.0436	Soluble	High	Yes	No	No	No	No	No	No	-6.51	0	0	0	0	1	0.55	0	0	1	2.76	none	none
ZINC000100020220	C10H20O2	172.26	12	0	1	1	2	2	50.47	40.46	2.23	1.19	1.7	1.52	1.68	1.66	-1.59	4.41	0.0256	Very soluble	-1.64	3.99	0.0231	Very soluble	-1.36	7.5	0.0436	Soluble	High	Yes	No	No	No	No	No	No	-6.51	0	0	0	0	1	0.55	0	0	1	2.76	none	none
ZINC000009330880	C19H15ClN2O4	370.79	26	16	0.11	6	4	3	98.45	99.26	2.12	2.38	2.61	2.51	3.76	2.68	-3.7	0.0744	0.000201	Soluble	-4.11	0.0291	7.85e-05	Moderately soluble	-6.51	0.000114	3.06e-07	Poorly soluble	High	No	No	No	No	Yes	No	No	-6.87	0	0	0	0	0	0.56	0	0	1	2.76	none	none
ZINC000009330879	C19H15ClN2O4	370.79	26	16	0.11	6	4	3	98.45	99.26	2.26	2.38	2.61	2.51	3.76	2.7	-3.7	0.0744	0.000201	Soluble	-4.11	0.0291	7.85e-05	Moderately soluble	-6.51	0.000114	3.06e-07	Poorly soluble	High	No	No	No	No	Yes	No	No	-6.87	0	0	0	0	0	0.56	0	0	1	2.76	none	none
ZINC000001999543	C19H35N	277.49	20	0	1	4	1	1	93.82	12.03	4.03	6.8	4.91	4.78	4.91	5.09	-5.58	0.000729	2.63e-06	Moderately soluble	-6.86	3.83e-05	1.38e-07	Poorly soluble	-4.41	0.0107	3.86e-05	Moderately soluble	High	Yes	No	No	No	No	Yes	No	-3.16	1	0	0	0	2	0.55	0	0	1	2.74	none	none
ZINC000001999542	C19H35N	277.49	20	0	1	4	1	1	93.82	12.03	4.12	6.8	4.91	4.78	4.91	5.11	-5.58	0.000729	2.63e-06	Moderately soluble	-6.86	3.83e-05	1.38e-07	Poorly soluble	-4.41	0.0107	3.86e-05	Moderately soluble	High	Yes	No	No	No	No	Yes	No	-3.16	1	0	0	0	2	0.55	0	0	1	2.74	none	none
ZINC000077312930	C17H14Cl2F2N2O4	419.21	27	12	0.29	8	6	1	97.23	73.02	2.49	3.59	4.86	2.84	3.39	3.43	-4.5	0.0132	3.15e-05	Moderately soluble	-4.81	0.00649	1.55e-05	Moderately soluble	-5.37	0.00177	4.23e-06	Moderately soluble	High	No	Yes	Yes	Yes	Yes	Yes	Yes	-6.31	0	0	0	0	0	0.55	0	2	3	2.74	none	none
ZINC000000001275	C18H21N3O	295.38	22	15	0.28	3	2	0	92.36	30.17	2.98	2.5	2.62	2.89	2.19	2.63	-3.55	0.0827	0.00028	Soluble	-2.78	0.491	0.00166	Soluble	-4.98	0.00307	1.04e-05	Moderately soluble	High	Yes	No	Yes	No	Yes	Yes	No	-6.33	0	0	0	0	0	0.55	0	0	0	2.74	none	none
ZINC000006845992	C22H40NO+	334.56	24	6	0.73	15	1	0	107.41	9.23	1.44	7.53	6.06	1.14	3.68	3.97	-5.85	0.000469	1.4e-06	Moderately soluble	-7.56	9.24e-06	2.76e-08	Poorly soluble	-8.59	8.66e-07	2.59e-09	Poorly soluble	Low	No	Yes	No	No	No	Yes	No	-2.99	0	1	1	1	1	0.55	0	1	2	2.73	none	none
ZINC000252286763	C14H21N3O	247.34	18	6	0.57	4	3	2	72.79	68.01	2.2	0.95	1.98	1.13	1.56	1.57	-1.95	2.75	0.0111	Very soluble	-1.97	2.68	0.0108	Very soluble	-3.31	0.12	0.000485	Soluble	High	Yes	No	No	No	No	No	No	-7.13	0	0	0	0	0	0.55	0	0	1	2.73	none	none
ZINC000077287170	C16H23N3O2S	321.44	22	9	0.5	6	4	2	93.54	73.58	2.22	1.45	2.4	0.97	2.44	1.9	-2.65	0.714	0.00222	Soluble	-2.6	0.805	0.00251	Soluble	-5.29	0.00167	5.19e-06	Moderately soluble	High	Yes	Yes	No	No	No	Yes	No	-7.23	0	0	0	0	0	0.55	0	0	0	2.73	none	none
ZINC000000001473	C15H17FN4O2	304.32	22	12	0.2	7	4	3	82.99	89.27	2.68	2.36	2.88	2.05	1.74	2.34	-3.16	0.213	0.000699	Soluble	-3.87	0.0406	0.000133	Soluble	-5.44	0.00111	3.64e-06	Moderately soluble	High	No	Yes	Yes	No	No	No	No	-6.48	0	0	0	0	0	0.55	0	0	0	2.72	none	none
ZINC000006092086	C15H19F3N2O3	332.32	23	6	0.53	7	7	3	81.59	70.59	2.31	2.34	3.09	1.47	2.61	2.36	-3.11	0.261	0.000784	Soluble	-3.46	0.115	0.000345	Soluble	-4.44	0.012	3.62e-05	Moderately soluble	High	Yes	Yes	No	No	No	Yes	No	-6.67	0	0	0	0	0	0.55	0	0	0	2.72	none	none
ZINC000006092087	C15H19F3N2O3	332.32	23	6	0.53	7	7	3	81.59	70.59	2.39	2.34	3.09	1.47	2.61	2.38	-3.11	0.261	0.000784	Soluble	-3.46	0.115	0.000345	Soluble	-4.44	0.012	3.62e-05	Moderately soluble	High	Yes	Yes	No	No	No	Yes	No	-6.67	0	0	0	0	0	0.55	0	0	0	2.72	none	none
ZINC000095617664	C13H16ClNO2	253.72	17	6	0.46	2	3	2	67.19	49.33	1.83	1.2	1.76	1.58	2.68	1.81	-2.3	1.28	0.00503	Soluble	-1.83	3.73	0.0147	Very soluble	-4.2	0.0162	6.37e-05	Moderately soluble	High	Yes	No	No	No	No	No	No	-7	0	0	0	0	0	0.55	0	0	0	2.72	none	none
ZINC000095617661	C13H16ClNO2	253.72	17	6	0.46	2	3	2	67.19	49.33	1.97	1.2	1.76	1.58	2.68	1.84	-2.3	1.28	0.00503	Soluble	-1.83	3.73	0.0147	Very soluble	-4.2	0.0162	6.37e-05	Moderately soluble	High	Yes	No	No	No	No	No	No	-7	0	0	0	0	0	0.55	0	0	0	2.72	none	none
ZINC000095617663	C13H16ClNO2	253.72	17	6	0.46	2	3	2	67.19	49.33	2.3	1.2	1.76	1.58	2.68	1.9	-2.3	1.28	0.00503	Soluble	-1.83	3.73	0.0147	Very soluble	-4.2	0.0162	6.37e-05	Moderately soluble	High	Yes	No	No	No	No	No	No	-7	0	0	0	0	0	0.55	0	0	0	2.72	none	none
ZINC000095617662	C13H16ClNO2	253.72	17	6	0.46	2	3	2	67.19	49.33	2.32	1.2	1.76	1.58	2.68	1.91	-2.3	1.28	0.00503	Soluble	-1.83	3.73	0.0147	Very soluble	-4.2	0.0162	6.37e-05	Moderately soluble	High	Yes	No	No	No	No	No	No	-7	0	0	0	0	0	0.55	0	0	0	2.72	none	none
ZINC000095618902	C11H14ClNO3S	275.75	17	6	0.45	1	4	1	71.04	65.99	1.65	1.97	2.8	2.14	1.04	1.92	-2.99	0.285	0.00103	Soluble	-2.98	0.288	0.00104	Soluble	-2.96	0.299	0.00108	Soluble	High	Yes	No	No	No	No	No	No	-6.58	0	0	0	0	0	0.85	0	1	0	2.71	none	none
ZINC000095618901	C11H14ClNO3S	275.75	17	6	0.45	1	4	1	71.04	65.99	1.77	1.97	2.8	2.14	1.04	1.94	-2.99	0.285	0.00103	Soluble	-2.98	0.288	0.00104	Soluble	-2.96	0.299	0.00108	Soluble	High	Yes	No	No	No	No	No	No	-6.58	0	0	0	0	0	0.85	0	1	0	2.71	none	none
ZINC000013761819	C17H12F3N3O4S	411.36	28	17	0.06	5	9	2	91.96	123.66	1.5	2.56	5.14	2.04	1.58	2.56	-4.12	0.031	7.54e-05	Moderately soluble	-4.8	0.00645	1.57e-05	Moderately soluble	-5.18	0.0027	6.56e-06	Moderately soluble	Low	No	No	No	No	No	No	No	-6.99	0	0	0	0	0	0.56	0	0	1	2.71	none	none
ZINC000005761248	C17H26N2O2	290.4	21	6	0.59	8	4	1	85.28	54.28	3.24	1.42	3.12	2.14	3.66	2.72	-2.22	1.76	0.00605	Soluble	-2.16	1.99	0.00685	Soluble	-5.26	0.00161	5.53e-06	Moderately soluble	High	Yes	Yes	No	No	No	Yes	Yes	-7.06	0	0	0	0	0	0.55	0	0	1	2.71	none	none
ZINC000005761473	C17H26N2O2	290.4	21	6	0.59	8	4	1	85.28	54.28	3.3	1.42	3.12	2.14	3.66	2.73	-2.22	1.76	0.00605	Soluble	-2.16	1.99	0.00685	Soluble	-5.26	0.00161	5.53e-06	Moderately soluble	High	Yes	Yes	No	No	No	Yes	Yes	-7.06	0	0	0	0	0	0.55	0	0	1	2.71	none	none
ZINC000095618917	C16H19NO	241.33	18	12	0.25	5	2	1	74.27	35.25	2.72	2.79	2.74	2.92	3.59	2.95	-3.26	0.133	0.000553	Soluble	-3.19	0.157	0.000651	Soluble	-5.55	0.000685	2.84e-06	Moderately soluble	High	Yes	No	No	No	No	Yes	No	-5.79	0	0	0	0	0	0.55	0	0	1	2.7	none	none
ZINC000095618918	C16H19NO	241.33	18	12	0.25	5	2	1	74.27	35.25	2.72	2.79	2.74	2.92	3.59	2.95	-3.26	0.133	0.000553	Soluble	-3.19	0.157	0.000651	Soluble	-5.55	0.000685	2.84e-06	Moderately soluble	High	Yes	No	No	No	No	Yes	No	-5.79	0	0	0	0	0	0.55	0	0	1	2.7	none	none
ZINC000095618559	C13H16ClNO2	253.72	17	6	0.46	2	3	2	67.19	49.33	1.99	1.63	1.76	1.58	2.68	1.93	-2.57	0.684	0.0027	Soluble	-2.28	1.34	0.00527	Soluble	-4.2	0.0162	6.37e-05	Moderately soluble	High	Yes	No	No	No	No	No	No	-6.69	0	0	0	0	0	0.55	0	0	0	2.7	none	none
ZINC000082314384	C13H16ClNO2	253.72	17	6	0.46	2	3	2	67.19	49.33	2.04	1.63	1.76	1.58	2.68	1.94	-2.57	0.684	0.0027	Soluble	-2.28	1.34	0.00527	Soluble	-4.2	0.0162	6.37e-05	Moderately soluble	High	Yes	No	No	No	No	No	No	-6.69	0	0	0	0	0	0.55	0	0	0	2.7	none	none
ZINC000031425077	C13H16ClNO2	253.72	17	6	0.46	2	3	2	67.19	49.33	2.16	1.63	1.76	1.58	2.68	1.96	-2.57	0.684	0.0027	Soluble	-2.28	1.34	0.00527	Soluble	-4.2	0.0162	6.37e-05	Moderately soluble	High	Yes	No	No	No	No	No	No	-6.69	0	0	0	0	0	0.55	0	0	0	2.7	none	none
ZINC000031425076	C13H16ClNO2	253.72	17	6	0.46	2	3	2	67.19	49.33	2.42	1.63	1.76	1.58	2.68	2.01	-2.57	0.684	0.0027	Soluble	-2.28	1.34	0.00527	Soluble	-4.2	0.0162	6.37e-05	Moderately soluble	High	Yes	No	No	No	No	No	No	-6.69	0	0	0	0	0	0.55	0	0	0	2.7	none	none
ZINC000001641925	C15H18N6O	298.34	22	15	0.27	6	4	3	85.65	87.89	2.62	1.5	0.85	0.64	0.9	1.3	-2.74	0.539	0.00181	Soluble	-2.95	0.332	0.00111	Soluble	-4.98	0.00314	1.05e-05	Moderately soluble	High	No	Yes	Yes	No	No	Yes	Yes	-7.05	0	0	0	0	0	0.55	0	0	0	2.7	none	none
ZINC000038929225	C15H17F3N2O4	346.3	24	6	0.47	7	7	3	81.79	87.66	1.56	1.73	2.61	0.97	2.32	1.84	-2.8	0.549	0.00159	Soluble	-3.19	0.225	0.00065	Soluble	-4.32	0.0165	4.78e-05	Moderately soluble	High	No	Yes	No	No	No	No	No	-7.18	0	0	0	0	0	0.55	0	0	0	2.7	none	none
ZINC000038929224	C15H17F3N2O4	346.3	24	6	0.47	7	7	3	81.79	87.66	1.62	1.73	2.61	0.97	2.32	1.85	-2.8	0.549	0.00159	Soluble	-3.19	0.225	0.00065	Soluble	-4.32	0.0165	4.78e-05	Moderately soluble	High	No	Yes	No	No	No	No	No	-7.18	0	0	0	0	0	0.55	0	0	0	2.7	none	none
ZINC000003612845	C10H13NO3	195.22	14	6	0.3	5	4	3	53.24	73.54	1.27	1.35	1.27	0.96	1.14	1.2	-1.89	2.53	0.0129	Very soluble	-2.5	0.622	0.00319	Soluble	-1.94	2.23	0.0114	Soluble	High	No	No	No	No	No	No	No	-6.53	0	0	0	0	1	0.55	0	2	1	2.69	none	none
ZINC000000006556	C10H13NO3	195.22	14	6	0.3	5	4	3	53.24	73.54	1.46	1.35	1.27	0.96	1.14	1.24	-1.89	2.53	0.0129	Very soluble	-2.5	0.622	0.00319	Soluble	-1.94	2.23	0.0114	Soluble	High	No	No	No	No	No	No	No	-6.53	0	0	0	0	1	0.55	0	2	1	2.69	none	none
ZINC000000587613	C13H18Br2N2O	378.1	18	6	0.54	3	2	3	81.9	58.28	2.98	2.64	3.04	2.71	2.87	2.85	-3.9	0.048	0.000127	Soluble	-3.51	0.116	0.000306	Soluble	-4.77	0.00642	1.7e-05	Moderately soluble	High	Yes	Yes	No	No	No	Yes	No	-6.73	0	0	0	0	0	0.55	0	1	1	2.69	none	none
ZINC000100070274	C13H18Br2N2O	378.1	18	6	0.54	3	2	3	81.9	58.28	3.03	2.64	3.04	2.71	2.87	2.86	-3.9	0.048	0.000127	Soluble	-3.51	0.116	0.000306	Soluble	-4.77	0.00642	1.7e-05	Moderately soluble	High	Yes	Yes	No	No	No	Yes	No	-6.73	0	0	0	0	0	0.55	0	1	1	2.69	none	none
ZINC000095617658	C13H16ClNO2	253.72	17	6	0.46	2	3	2	67.19	49.33	1.73	1.2	1.76	1.58	2.68	1.79	-2.3	1.28	0.00503	Soluble	-1.83	3.73	0.0147	Very soluble	-4.2	0.0162	6.37e-05	Moderately soluble	High	Yes	No	No	No	No	No	No	-7	0	0	0	0	0	0.55	0	0	0	2.69	none	none
ZINC000095617659	C13H16ClNO2	253.72	17	6	0.46	2	3	2	67.19	49.33	2.04	1.2	1.76	1.58	2.68	1.85	-2.3	1.28	0.00503	Soluble	-1.83	3.73	0.0147	Very soluble	-4.2	0.0162	6.37e-05	Moderately soluble	High	Yes	No	No	No	No	No	No	-7	0	0	0	0	0	0.55	0	0	0	2.69	none	none
ZINC000095617660	C13H16ClNO2	253.72	17	6	0.46	2	3	2	67.19	49.33	2.26	1.2	1.76	1.58	2.68	1.9	-2.3	1.28	0.00503	Soluble	-1.83	3.73	0.0147	Very soluble	-4.2	0.0162	6.37e-05	Moderately soluble	High	Yes	No	No	No	No	No	No	-7	0	0	0	0	0	0.55	0	0	0	2.69	none	none
ZINC000095617657	C13H16ClNO2	253.72	17	6	0.46	2	3	2	67.19	49.33	2.32	1.2	1.76	1.58	2.68	1.91	-2.3	1.28	0.00503	Soluble	-1.83	3.73	0.0147	Very soluble	-4.2	0.0162	6.37e-05	Moderately soluble	High	Yes	No	No	No	No	No	No	-7	0	0	0	0	0	0.55	0	0	0	2.69	none	none
ZINC000100005085	C13H13N3	211.26	16	10	0.38	0	3	1	66.38	37.81	0	0.79	1.42	1.45	2.43	1.22	-2.11	1.64	0.00776	Soluble	-1.16	14.4	0.0684	Very soluble	-4.31	0.0104	4.94e-05	Moderately soluble	High	Yes	Yes	No	No	No	No	No	-7.03	0	0	0	0	0	0.55	0	0	1	2.69	none	none
ZINC000000089688	C12H13N3O4S	295.31	20	11	0.17	5	5	2	72.9	109.68	1.41	0.75	2.44	0.36	0.49	1.09	-2.22	1.78	0.00602	Soluble	-2.63	0.688	0.00233	Soluble	-4.5	0.00936	3.17e-05	Moderately soluble	High	No	No	No	No	No	No	No	-7.57	0	0	0	0	0	0.55	0	0	0	2.69	none	none
ZINC000005958019	C15H23NO2	249.35	18	6	0.6	3	3	2	73.71	43.7	2.39	2.22	2.22	1.92	2.17	2.19	-2.83	0.366	0.00147	Soluble	-2.77	0.421	0.00169	Soluble	-3.19	0.16	0.00064	Soluble	High	Yes	No	No	No	No	Yes	No	-6.24	0	0	0	0	0	0.55	0	0	1	2.68	none	none
ZINC000005958052	C15H23NO2	249.35	18	6	0.6	3	3	2	73.71	43.7	2.43	2.22	2.22	1.92	2.17	2.19	-2.83	0.366	0.00147	Soluble	-2.77	0.421	0.00169	Soluble	-3.19	0.16	0.00064	Soluble	High	Yes	No	No	No	No	Yes	No	-6.24	0	0	0	0	0	0.55	0	0	1	2.68	none	none
ZINC000002509756	C15H23NO2	249.35	18	6	0.6	3	3	2	73.71	43.7	2.61	2.22	2.22	1.92	2.17	2.23	-2.83	0.366	0.00147	Soluble	-2.77	0.421	0.00169	Soluble	-3.19	0.16	0.00064	Soluble	High	Yes	No	No	No	No	Yes	No	-6.24	0	0	0	0	0	0.55	0	0	1	2.68	none	none
ZINC000002243733	C15H23NO2	249.35	18	6	0.6	3	3	2	73.71	43.7	2.61	2.22	2.22	1.92	2.17	2.23	-2.83	0.366	0.00147	Soluble	-2.77	0.421	0.00169	Soluble	-3.19	0.16	0.00064	Soluble	High	Yes	No	No	No	No	Yes	No	-6.24	0	0	0	0	0	0.55	0	0	1	2.68	none	none
ZINC000043206271	C14H7Cl2NO3	308.12	20	15	0	2	4	1	76.42	63.33	2.65	4.21	4.5	3.39	4.05	3.76	-4.83	0.0046	1.49e-05	Moderately soluble	-5.25	0.00173	5.63e-06	Moderately soluble	-6.02	0.000292	9.48e-07	Poorly soluble	High	Yes	No	Yes	Yes	Yes	No	No	-5.19	0	0	0	0	0	0.85	0	0	1	2.67	none	none
ZINC000000057455	C19H29NO	287.44	21	6	0.68	5	2	1	92.72	23.47	3.56	4.13	3.45	3.5	3.99	3.73	-4.11	0.0225	7.84e-05	Moderately soluble	-4.33	0.0135	4.68e-05	Moderately soluble	-4.56	0.00799	2.78e-05	Moderately soluble	High	Yes	No	No	No	No	Yes	No	-5.12	0	0	0	0	0	0.55	0	0	1	2.65	none	none
ZINC000000004760	C19H29NO	287.44	21	6	0.68	5	2	1	92.72	23.47	3.63	4.13	3.45	3.5	3.99	3.74	-4.11	0.0225	7.84e-05	Moderately soluble	-4.33	0.0135	4.68e-05	Moderately soluble	-4.56	0.00799	2.78e-05	Moderately soluble	High	Yes	No	No	No	No	Yes	No	-5.12	0	0	0	0	0	0.55	0	0	1	2.65	none	none
ZINC000000000199	C19H29NO	287.44	21	6	0.68	5	2	1	92.72	23.47	3.55	3.95	3.45	3.5	3.99	3.69	-3.99	0.0293	0.000102	Soluble	-4.14	0.0207	7.19e-05	Moderately soluble	-4.56	0.00799	2.78e-05	Moderately soluble	High	Yes	No	No	No	No	Yes	No	-5.25	0	0	0	0	0	0.55	0	0	1	2.65	none	none
ZINC000002041282	C19H29NO	287.44	21	6	0.68	5	2	1	92.72	23.47	3.58	3.95	3.45	3.5	3.99	3.69	-3.99	0.0293	0.000102	Soluble	-4.14	0.0207	7.19e-05	Moderately soluble	-4.56	0.00799	2.78e-05	Moderately soluble	High	Yes	No	No	No	No	Yes	No	-5.25	0	0	0	0	0	0.55	0	0	1	2.65	none	none
ZINC000002017901	C20H15NO4	333.34	25	18	0.05	2	4	3	96.16	78.79	2.11	3.34	2.69	2.08	3.12	2.67	-4.41	0.0129	3.88e-05	Moderately soluble	-4.67	0.0071	2.13e-05	Moderately soluble	-6.47	0.000112	3.37e-07	Poorly soluble	High	Yes	Yes	Yes	No	No	Yes	Yes	-5.96	0	0	0	0	0	0.55	0	0	0	2.65	none	none
ZINC000000000371	C11H13NO3	207.23	15	6	0.45	0	4	1	57.91	41.93	2.24	1.05	0.19	1.35	1.32	1.23	-2.08	1.71	0.00827	Soluble	-1.52	6.24	0.0301	Very soluble	-1.91	2.58	0.0124	Soluble	High	No	Yes	No	No	No	No	No	-6.82	0	0	0	0	0	0.55	0	0	1	2.65	none	none
ZINC000000114386	C11H13NO3	207.23	15	6	0.45	0	4	1	57.91	41.93	2.29	1.05	0.19	1.35	1.32	1.24	-2.08	1.71	0.00827	Soluble	-1.52	6.24	0.0301	Very soluble	-1.91	2.58	0.0124	Soluble	High	No	Yes	No	No	No	No	No	-6.82	0	0	0	0	0	0.55	0	0	1	2.65	none	none
ZINC000001530668	C23H33N2O+	353.52	26	12	0.43	8	1	1	109.13	43.09	-0.75	4.26	4.11	0.28	1.75	1.93	-4.53	0.0105	2.96e-05	Moderately soluble	-4.88	0.0047	1.33e-05	Moderately soluble	-7.41	1.38e-05	3.91e-08	Poorly soluble	High	Yes	Yes	No	No	No	Yes	Yes	-5.43	0	0	0	0	0	0.55	0	1	3	2.64	none	none
ZINC000000006486	C14H17N3O2S	291.37	20	10	0.36	2	5	1	85.48	70.68	2.12	0.95	1.54	0.42	1.08	1.22	-2.48	0.958	0.00329	Soluble	-2.02	2.77	0.00952	Soluble	-4.39	0.0117	4.03e-05	Moderately soluble	High	Yes	Yes	No	No	No	No	Yes	-7.4	0	0	0	0	0	0.55	0	0	0	2.64	none	none
ZINC000003871723	C22H18N2	310.39	24	23	0.05	4	1	0	97.9	17.82	3.1	4.77	5.19	3.9	4.64	4.32	-5.21	0.00189	6.1e-06	Moderately soluble	-4.88	0.00414	1.33e-05	Moderately soluble	-7.99	3.15e-06	1.02e-08	Poorly soluble	High	Yes	Yes	Yes	Yes	Yes	Yes	Yes	-4.81	0	0	0	0	0	0.55	0	0	1	2.63	none	none
ZINC000003812958	C22H18N2	310.39	24	23	0.05	4	1	0	97.9	17.82	3.09	4.77	5.19	3.9	4.64	4.32	-5.21	0.00189	6.1e-06	Moderately soluble	-4.88	0.00414	1.33e-05	Moderately soluble	-7.99	3.15e-06	1.02e-08	Poorly soluble	High	Yes	Yes	Yes	Yes	Yes	Yes	Yes	-4.81	0	0	0	0	0	0.55	0	0	1	2.63	none	none
ZINC000067665433	C19H25NO	283.41	21	12	0.37	6	2	2	89.72	32.26	3.41	4.37	4.22	3.9	4.62	4.11	-4.38	0.0119	4.2e-05	Moderately soluble	-4.76	0.00489	1.72e-05	Moderately soluble	-6.46	9.94e-05	3.51e-07	Poorly soluble	High	Yes	Yes	No	No	No	Yes	Yes	-4.93	0	0	0	0	0	0.55	0	0	1	2.63	none	none
ZINC000095618727	C15H23NO	233.35	17	6	0.6	3	2	1	72.03	35.25	2.83	3.56	3.1	2.8	3.31	3.12	-3.59	0.0596	0.000255	Soluble	-3.99	0.0241	0.000103	Soluble	-4.39	0.00951	4.07e-05	Moderately soluble	High	Yes	No	No	No	No	Yes	No	-5.2	0	0	0	0	0	0.55	0	0	2	2.63	none	none
ZINC000017364045	C14H16N2O2	244.29	18	11	0.29	5	3	0	68.87	44.12	2.74	3.05	2.67	1.74	2.26	2.49	-3.4	0.0976	0.0004	Soluble	-3.64	0.0556	0.000228	Soluble	-3.85	0.0345	0.000141	Soluble	High	Yes	No	Yes	Yes	Yes	No	No	-5.62	0	0	0	0	0	0.55	0	0	1	2.63	none	none
ZINC000005924265	C10H7N3O4S	265.25	18	11	0	4	5	2	67.17	136.28	0.71	3.15	1.82	-0.21	0.07	1.11	-3.66	0.0584	0.00022	Soluble	-5.68	0.000552	2.08e-06	Moderately soluble	-2.62	0.638	0.0024	Soluble	High	No	No	No	No	No	No	No	-5.68	0	0	0	1	0	0.55	0	2	0	2.63	none	none
ZINC000003805798	C16H13Cl2NO4	354.18	23	12	0.12	7	4	2	88.45	75.63	2.35	4.32	3.91	3.38	3.6	3.51	-4.68	0.00737	2.08e-05	Moderately soluble	-5.62	0.000845	2.39e-06	Moderately soluble	-6.03	0.000332	9.38e-07	Poorly soluble	High	Yes	No	Yes	Yes	Yes	No	No	-5.39	0	0	0	0	0	0.56	0	0	2	2.62	none	none
ZINC000030731330	C8H14O2	142.2	10	0	0.62	4	2	1	41.87	37.3	1.84	2.24	2.06	1.85	1.42	1.88	-1.87	1.92	0.0135	Very soluble	-2.66	0.312	0.00219	Soluble	-0.95	15.9	0.112	Soluble	High	Yes	No	No	No	No	No	No	-5.58	0	1	0	0	1	0.85	0	1	1	2.62	none	none
ZINC000030731335	C8H14O2	142.2	10	0	0.62	4	2	1	41.87	37.3	1.93	2.24	2.06	1.85	1.42	1.9	-1.87	1.92	0.0135	Very soluble	-2.66	0.312	0.00219	Soluble	-0.95	15.9	0.112	Soluble	High	Yes	No	No	No	No	No	No	-5.58	0	1	0	0	1	0.85	0	1	1	2.62	none	none
ZINC000005840786	C8H14O2	142.2	10	0	0.62	4	2	1	41.87	37.3	1.96	2.24	2.06	1.85	1.42	1.91	-1.87	1.92	0.0135	Very soluble	-2.66	0.312	0.00219	Soluble	-0.95	15.9	0.112	Soluble	High	Yes	No	No	No	No	No	No	-5.58	0	1	0	0	1	0.85	0	1	1	2.62	none	none
ZINC000002570845	C8H14O2	142.2	10	0	0.62	4	2	1	41.87	37.3	1.95	2.24	2.06	1.85	1.42	1.91	-1.87	1.92	0.0135	Very soluble	-2.66	0.312	0.00219	Soluble	-0.95	15.9	0.112	Soluble	High	Yes	No	No	No	No	No	No	-5.58	0	1	0	0	1	0.85	0	1	1	2.62	none	none
ZINC000000056555	C20H21NO4	339.39	25	16	0.25	6	5	0	97.16	49.81	3.48	2.95	3.86	1.78	4.51	3.32	-3.88	0.0447	0.000132	Soluble	-3.66	0.0745	0.00022	Soluble	-7.1	2.69e-05	7.93e-08	Poorly soluble	High	Yes	Yes	Yes	Yes	Yes	Yes	Yes	-6.28	0	0	0	0	0	0.55	0	0	0	2.62	none	none
ZINC000095618649	C11H14ClNO	211.69	14	6	0.45	0	2	2	61.57	32.26	2.12	1.63	1.37	2.01	2.41	1.91	-2.5	0.675	0.00319	Soluble	-1.92	2.54	0.012	Very soluble	-3.53	0.0622	0.000294	Soluble	High	Yes	No	No	No	No	Yes	No	-6.43	0	0	0	0	0	0.55	0	0	1	2.62	none	none
ZINC000095618650	C11H14ClNO	211.69	14	6	0.45	0	2	2	61.57	32.26	2.31	1.63	1.37	2.01	2.41	1.95	-2.5	0.675	0.00319	Soluble	-1.92	2.54	0.012	Very soluble	-3.53	0.0622	0.000294	Soluble	High	Yes	No	No	No	No	Yes	No	-6.43	0	0	0	0	0	0.55	0	0	1	2.62	none	none
ZINC000014233334	C25H46N+	360.64	26	6	0.76	17	0	0	120.31	0	0	9.52	7.59	2.44	5.39	4.99	-7.12	2.72e-05	7.55e-08	Poorly soluble	-9.43	1.34e-07	3.71e-10	Poorly soluble	-10.04	3.27e-08	9.06e-11	Insoluble	Low	No	Yes	No	No	No	No	No	-1.74	0	2	1	1	3	0.55	0	1	3	2.6	none	none
ZINC000000001098	C8H5NO3	163.13	12	10	0	0	4	1	42.3	63.33	1.4	0.92	0.89	0.54	1.47	1.04	-2.05	1.46	0.00896	Soluble	-1.84	2.38	0.0146	Very soluble	-2.65	0.362	0.00222	Soluble	High	No	No	Yes	No	No	No	No	-6.64	0	1	0	0	1	0.55	0	0	1	2.6	none	none
ZINC000095618774	C15H13ClFNO3	309.72	21	12	0.13	4	4	3	79.49	69.56	2.12	3.54	4.28	3.38	3.55	3.38	-4.15	0.022	7.09e-05	Moderately soluble	-4.69	0.00639	2.06e-05	Moderately soluble	-5.44	0.00113	3.66e-06	Moderately soluble	High	Yes	No	Yes	No	Yes	Yes	No	-5.68	0	0	0	0	0	0.85	0	1	1	2.59	none	none
ZINC000014953365	C13H13N5O2	271.27	20	15	0.23	4	6	2	73.04	96.81	1.57	2.14	1.91	1.2	2.14	1.79	-3.16	0.187	0.00069	Soluble	-3.8	0.0425	0.000157	Soluble	-4.67	0.00575	2.12e-05	Moderately soluble	High	No	Yes	Yes	No	No	No	No	-6.44	0	0	0	0	0	0.55	0	0	0	2.59	none	none
ZINC000000005994	C17H16N4O	292.34	22	15	0.18	3	2	1	90.4	50.16	2.33	1.71	2.6	2	1.68	2.06	-3.04	0.269	0.00092	Soluble	-2.38	1.22	0.00418	Soluble	-4.87	0.00394	1.35e-05	Moderately soluble	High	Yes	Yes	Yes	No	No	Yes	Yes	-6.87	0	0	0	0	0	0.55	0	0	0	2.59	none	none
ZINC000004217580	C14H9I3O4	621.93	21	12	0.07	4	4	2	104.68	66.76	2.89	4.51	4.63	4.47	5.21	4.34	-6.7	0.000125	2.01e-07	Poorly soluble	-5.63	0.00145	2.33e-06	Moderately soluble	-6.38	0.000262	4.21e-07	Poorly soluble	High	Yes	No	Yes	No	Yes	No	No	-6.89	2	1	0	0	1	0.85	0	1	2	2.59	none	none
ZINC000003831392	C10H11I2NO3	447.01	16	6	0.4	5	3	0	77.91	48.3	2.72	2.41	2.01	1.72	3.31	2.43	-4.08	0.0374	8.37e-05	Moderately soluble	-3.07	0.384	0.000858	Soluble	-4.18	0.0298	6.67e-05	Moderately soluble	High	Yes	No	Yes	Yes	No	No	No	-7.32	0	0	0	0	0	0.55	0	1	1	2.59	none	none
ZINC000000000949	C10H8OS3	240.36	14	11	0.1	2	1	0	64.96	97.8	2.63	3.82	4.21	2.07	6.36	3.82	-4.19	0.0157	6.51e-05	Moderately soluble	-5.57	0.000648	2.7e-06	Moderately soluble	-4.12	0.0184	7.67e-05	Moderately soluble	High	No	No	Yes	Yes	Yes	No	No	-5.05	0	0	0	0	0	0.55	0	1	2	2.58	none	none
ZINC000001553549	C17H21NO2	271.35	20	12	0.29	6	3	2	81.63	41.49	2.86	3.36	3.11	2.82	3.55	3.14	-3.69	0.0558	0.000205	Soluble	-3.91	0.0334	0.000123	Soluble	-5.76	0.000467	1.72e-06	Moderately soluble	High	Yes	Yes	Yes	No	No	Yes	Yes	-5.57	0	0	0	0	0	0.55	0	0	0	2.58	none	none
ZINC000003830847	C16H12FN3O3	313.28	23	15	0.06	4	5	2	80.39	87.31	2.56	2.47	2.95	2.14	4.07	2.84	-3.56	0.0869	0.000277	Soluble	-3.95	0.0353	0.000113	Soluble	-5.77	0.000536	1.71e-06	Moderately soluble	High	No	No	Yes	No	No	No	No	-6.46	0	0	0	0	0	0.55	0	0	0	2.58	none	none
ZINC000000531272	C17H26ClN	279.85	19	6	0.65	5	1	0	85.15	3.24	3.59	5.43	4.74	4.46	4.85	4.61	-4.9	0.00353	1.26e-05	Moderately soluble	-5.25	0.00156	5.57e-06	Moderately soluble	-5.5	0.000895	3.2e-06	Moderately soluble	High	Yes	No	Yes	No	No	Yes	No	-4.15	1	0	0	0	2	0.55	0	0	1	2.57	none	none
ZINC000000004759	C17H26ClN	279.85	19	6	0.65	5	1	0	85.15	3.24	3.73	5.43	4.74	4.46	4.85	4.64	-4.9	0.00353	1.26e-05	Moderately soluble	-5.25	0.00156	5.57e-06	Moderately soluble	-5.5	0.000895	3.2e-06	Moderately soluble	High	Yes	No	Yes	No	No	Yes	No	-4.15	1	0	0	0	2	0.55	0	0	1	2.57	none	none
ZINC000002525891	C14H21NO2	235.32	17	6	0.57	3	3	3	68.81	52.49	2.15	2.3	1.88	1.67	2.24	2.05	-2.81	0.363	0.00154	Soluble	-3.04	0.215	0.000912	Soluble	-3.52	0.0706	0.0003	Soluble	High	Yes	No	No	No	No	Yes	No	-6.1	0	0	0	0	0	0.55	0	0	1	2.57	none	none
ZINC000095618740	C16H12N2O4	296.28	22	12	0.06	3	4	3	84.91	95.5	1.04	1.71	0.42	0.81	2.1	1.22	-2.96	0.325	0.0011	Soluble	-3.33	0.138	0.000466	Soluble	-4.98	0.00311	1.05e-05	Moderately soluble	High	No	No	No	No	No	No	No	-6.89	0	0	0	0	0	0.55	0	2	0	2.57	none	none
ZINC000095618739	C16H12N2O4	296.28	22	12	0.06	3	4	3	84.91	95.5	1.06	1.71	0.42	0.81	2.1	1.22	-2.96	0.325	0.0011	Soluble	-3.33	0.138	0.000466	Soluble	-4.98	0.00311	1.05e-05	Moderately soluble	High	No	No	No	No	No	No	No	-6.89	0	0	0	0	0	0.55	0	2	0	2.57	none	none
ZINC000012410091	C15H14N2O	238.28	18	11	0.13	1	1	2	76.42	44.89	2.37	2.49	2.44	1.95	3.96	2.64	-3.27	0.127	0.000534	Soluble	-3.08	0.199	0.000836	Soluble	-5.43	0.000889	3.73e-06	Moderately soluble	High	Yes	No	Yes	Yes	No	Yes	Yes	-5.99	0	0	0	0	0	0.55	0	1	1	2.56	none	none
ZINC000003812908	C19H28N2O4	348.44	25	6	0.58	11	5	1	99.76	67.87	3.58	2.07	1.59	1.43	3.01	2.34	-2.76	0.611	0.00175	Soluble	-3.12	0.262	0.000751	Soluble	-4.92	0.00414	1.19e-05	Moderately soluble	High	Yes	Yes	No	No	No	Yes	No	-6.96	0	0	1	0	0	0.55	0	0	1	2.56	none	none
ZINC000006827705	C6F14	338.04	20	0	1	5	14	0	31.9	0	0	5.07	10.54	4.76	5.41	5.15	-4.8	0.00536	1.59e-05	Moderately soluble	-4.81	0.00521	1.54e-05	Moderately soluble	-4.05	0.0301	8.91e-05	Moderately soluble	Low	No	No	No	Yes	Yes	No	No	-4.76	1	2	0	1	3	0.55	0	1	1	2.55	none	none
ZINC000002011566	C11H13NO3	207.23	15	6	0.36	2	3	1	58.89	49.77	1.72	1.21	0.93	1.13	1.28	1.25	-2.05	1.84	0.00889	Soluble	-1.85	2.91	0.0141	Very soluble	-2.19	1.35	0.00652	Soluble	High	Yes	No	No	No	No	No	No	-6.7	0	0	0	0	0	0.55	0	0	1	2.55	none	none
ZINC000005782275	C11H13NO3	207.23	15	6	0.36	2	3	1	58.89	49.77	1.95	1.21	0.93	1.13	1.28	1.3	-2.05	1.84	0.00889	Soluble	-1.85	2.91	0.0141	Very soluble	-2.19	1.35	0.00652	Soluble	High	Yes	No	No	No	No	No	No	-6.7	0	0	0	0	0	0.55	0	0	1	2.55	none	none
ZINC000002572599	C13H17NO2	219.28	16	6	0.46	3	3	2	66.62	49.33	1.97	-2.41	1.62	1.86	2.13	1.03	0.24	380	1.73	Highly soluble	1.91	18000	82	Highly soluble	-3.04	0.202	0.00092	Soluble	High	Yes	No	No	No	No	No	No	-9.35	0	0	0	0	1	0.55	0	0	1	2.55	none	none
ZINC000005934430	C13H17NO2	219.28	16	6	0.46	3	3	2	66.62	49.33	1.99	-2.41	1.62	1.86	2.13	1.04	0.24	380	1.73	Highly soluble	1.91	18000	82	Highly soluble	-3.04	0.202	0.00092	Soluble	High	Yes	No	No	No	No	No	No	-9.35	0	0	0	0	1	0.55	0	0	1	2.55	none	none
ZINC000005934232	C13H17NO2	219.28	16	6	0.46	3	3	2	66.62	49.33	1.99	-2.41	1.62	1.86	2.13	1.04	0.24	380	1.73	Highly soluble	1.91	18000	82	Highly soluble	-3.04	0.202	0.00092	Soluble	High	Yes	No	No	No	No	No	No	-9.35	0	0	0	0	1	0.55	0	0	1	2.55	none	none
ZINC000005934432	C13H17NO2	219.28	16	6	0.46	3	3	2	66.62	49.33	2.05	-2.41	1.62	1.86	2.13	1.05	0.24	380	1.73	Highly soluble	1.91	18000	82	Highly soluble	-3.04	0.202	0.00092	Soluble	High	Yes	No	No	No	No	No	No	-9.35	0	0	0	0	1	0.55	0	0	1	2.55	none	none
ZINC000095617666	C10H13ClN2O4S	292.74	18	6	0.3	6	4	3	67.18	103.88	1	1.91	2.52	1.06	0.42	1.38	-2.71	0.572	0.00195	Soluble	-3.71	0.0565	0.000193	Soluble	-3.6	0.0727	0.000248	Soluble	High	No	No	No	No	No	No	No	-6.73	0	0	0	0	0	0.55	0	0	0	2.54	none	none
ZINC000000007563	C15H13ClFNO2	293.72	20	12	0.13	4	3	2	77.46	49.33	2.38	4.16	4.58	3.96	4.02	3.82	-4.46	0.0101	3.45e-05	Moderately soluble	-4.9	0.00366	1.25e-05	Moderately soluble	-6.02	0.000281	9.57e-07	Poorly soluble	High	Yes	No	Yes	Yes	Yes	Yes	No	-5.14	0	0	0	0	0	0.85	0	0	1	2.53	none	none
ZINC000001542916	C11H16FN3O3	257.26	18	6	0.55	7	5	2	63.97	84.22	2.4	2.34	1.65	1.7	1.24	1.86	-2.69	0.521	0.00202	Soluble	-3.75	0.046	0.000179	Soluble	-2.85	0.36	0.0014	Soluble	High	No	No	Yes	No	No	No	No	-6.21	0	0	0	0	0	0.55	0	0	0	2.53	none	none
ZINC000060195421	C20H44N+	298.57	21	0	1	16	0	0	100.63	0	1.91	2.4	6.56	1.71	4.05	3.33	-2.15	2.13	0.00713	Soluble	-2.04	2.71	0.00908	Soluble	-7.95	3.35e-06	1.12e-08	Poorly soluble	Low	No	Yes	No	No	No	No	Yes	-6.42	0	1	1	1	2	0.55	0	1	1	2.53	none	none
ZINC000005838947	C8H16O3	160.21	11	0	0.88	5	3	2	43.5	57.53	1.6	1.3	1.26	1.08	0.91	1.23	-1.32	7.63	0.0476	Very soluble	-2.11	1.25	0.00779	Soluble	-0.75	28.3	0.177	Soluble	High	Yes	No	No	No	No	No	No	-6.35	0	0	0	0	1	0.85	0	0	1	2.52	none	none
ZINC000002581450	C8H16O3	160.21	11	0	0.88	5	3	2	43.5	57.53	1.68	1.3	1.26	1.08	0.91	1.24	-1.32	7.63	0.0476	Very soluble	-2.11	1.25	0.00779	Soluble	-0.75	28.3	0.177	Soluble	High	Yes	No	No	No	No	No	No	-6.35	0	0	0	0	1	0.85	0	0	1	2.52	none	none
ZINC000005842326	C8H16O3	160.21	11	0	0.88	5	3	2	43.5	57.53	1.7	1.3	1.26	1.08	0.91	1.25	-1.32	7.63	0.0476	Very soluble	-2.11	1.25	0.00779	Soluble	-0.75	28.3	0.177	Soluble	High	Yes	No	No	No	No	No	No	-6.35	0	0	0	0	1	0.85	0	0	1	2.52	none	none
ZINC000005838977	C8H16O3	160.21	11	0	0.88	5	3	2	43.5	57.53	1.75	1.3	1.26	1.08	0.91	1.26	-1.32	7.63	0.0476	Very soluble	-2.11	1.25	0.00779	Soluble	-0.75	28.3	0.177	Soluble	High	Yes	No	No	No	No	No	No	-6.35	0	0	0	0	1	0.85	0	0	1	2.52	none	none
ZINC000000538415	C22H25NO3	351.44	26	12	0.36	4	3	2	104.04	66.4	2.89	5.41	4.8	4.04	4.62	4.35	-5.5	0.0011	3.13e-06	Moderately soluble	-6.56	9.69e-05	2.76e-07	Poorly soluble	-6.88	4.6e-05	1.31e-07	Poorly soluble	High	Yes	No	No	Yes	Yes	No	No	-4.6	0	0	0	0	1	0.85	0	0	2	2.51	none	none
ZINC000002018980	C14H22ClNO	255.78	17	6	0.57	5	2	1	74.16	23.47	3.16	3.21	2.83	3.2	3.15	3.11	-3.38	0.107	0.000418	Soluble	-3.38	0.108	0.000422	Soluble	-4.23	0.0149	5.83e-05	Moderately soluble	High	Yes	Yes	No	No	No	Yes	No	-5.58	0	0	0	0	0	0.55	0	0	0	2.51	none	none
ZINC000002018981	C14H22ClNO	255.78	17	6	0.57	5	2	1	74.16	23.47	3.16	3.21	2.83	3.2	3.15	3.11	-3.38	0.107	0.000418	Soluble	-3.38	0.108	0.000422	Soluble	-4.23	0.0149	5.83e-05	Moderately soluble	High	Yes	Yes	No	No	No	Yes	No	-5.58	0	0	0	0	0	0.55	0	0	0	2.51	none	none
ZINC000000000166	C14H22ClNO	255.78	17	6	0.57	5	2	1	74.16	23.47	3.24	3.21	2.83	3.2	3.15	3.13	-3.38	0.107	0.000418	Soluble	-3.38	0.108	0.000422	Soluble	-4.23	0.0149	5.83e-05	Moderately soluble	High	Yes	Yes	No	No	No	Yes	No	-5.58	0	0	0	0	0	0.55	0	0	0	2.51	none	none
ZINC000095617627	C33H50O10	606.74	43	0	0.76	9	10	6	160.6	173.98	3.24	3.21	2.8	3.2	3.15	3.13	-3.38	0.107	0.000418	Soluble	-3.38	0.108	0.000422	Soluble	-4.23	0.0149	5.83e-05	Moderately soluble	High	Yes	Yes	No	No	No	Yes	No	-5.58	0	0	0	0	0	0.55	0	0	0	2.51	none	none
ZINC000002018982	C14H22ClNO	255.78	17	6	0.57	5	2	1	74.16	23.47	3.29	3.21	2.83	3.2	3.15	3.14	-3.38	0.107	0.000418	Soluble	-3.38	0.108	0.000422	Soluble	-4.23	0.0149	5.83e-05	Moderately soluble	High	Yes	Yes	No	No	No	Yes	No	-5.58	0	0	0	0	0	0.55	0	0	0	2.51	none	none
ZINC000029566459	C11H12N2OS	220.29	15	9	0.18	3	1	2	62.5	83.36	1.38	2.29	2.31	1.81	2.47	2.05	-2.89	0.281	0.00127	Soluble	-3.68	0.0462	0.00021	Soluble	-3.43	0.0824	0.000374	Soluble	High	No	No	Yes	Yes	No	No	No	-6.02	0	0	0	0	0	0.55	0	0	1	2.51	none	none
ZINC000029566455	C11H12N2OS	220.29	15	9	0.18	3	1	2	62.5	83.36	1.58	2.29	2.31	1.81	2.47	2.09	-2.89	0.281	0.00127	Soluble	-3.68	0.0462	0.00021	Soluble	-3.43	0.0824	0.000374	Soluble	High	No	No	Yes	Yes	No	No	No	-6.02	0	0	0	0	0	0.55	0	0	1	2.51	none	none
ZINC000100054019	C16H13ClN2O3	316.74	22	12	0.12	1	3	1	91.09	60.85	2.26	1.76	2.32	2.2	2.08	2.12	-3.25	0.178	0.000562	Soluble	-2.66	0.7	0.00221	Soluble	-4.6	0.00788	2.49e-05	Moderately soluble	High	Yes	Yes	No	No	No	No	No	-6.98	0	0	0	0	0	0.55	0	1	0	2.51	none	none
ZINC000000057734	C10H6O4	190.15	14	10	0	1	4	1	49.44	67.51	1.3	1.63	1.49	0.41	1.81	1.33	-2.51	0.59	0.0031	Soluble	-2.66	0.416	0.00219	Soluble	-2.99	0.196	0.00103	Soluble	High	Yes	No	Yes	No	No	No	No	-6.3	0	0	0	0	1	0.85	0	0	1	2.5	none	none
ZINC000002525881	C13H19NO2	221.3	16	6	0.54	2	3	3	63.91	66.48	1.89	1.79	1.62	1.4	1.82	1.7	-2.49	0.724	0.00327	Soluble	-2.8	0.347	0.00157	Soluble	-2.73	0.416	0.00188	Soluble	High	Yes	No	No	No	No	No	No	-6.38	0	0	0	0	0	0.55	0	0	1	2.5	none	none
ZINC000000057480	C17H21NO3	287.35	21	12	0.29	6	4	4	83.13	72.72	2.37	2.32	2.03	1.97	2.62	2.26	-3.11	0.223	0.000776	Soluble	-3.49	0.0939	0.000327	Soluble	-4.53	0.0085	2.96e-05	Moderately soluble	High	Yes	Yes	No	No	No	Yes	Yes	-6.41	0	0	0	0	0	0.55	0	0	0	2.5	none	none
ZINC000095618834	C15H13N5	263.3	20	15	0.13	3	3	1	77.25	66.01	2.4	2.06	2.51	1.51	1.95	2.09	-3.13	0.196	0.000746	Soluble	-3.08	0.222	0.000841	Soluble	-5.16	0.00181	6.87e-06	Moderately soluble	High	Yes	No	Yes	No	No	Yes	Yes	-6.44	0	0	0	0	0	0.55	0	0	0	2.5	none	none
ZINC000000000513	C13H21NO3	239.31	17	6	0.54	7	4	2	67.42	50.72	2.68	1.69	1.43	1.21	1.94	1.79	-2.19	1.55	0.00649	Soluble	-2.37	1.02	0.00427	Soluble	-3.43	0.0889	0.000372	Soluble	High	Yes	No	No	No	No	No	No	-6.56	0	0	0	0	0	0.55	0	0	1	2.5	none	none
ZINC000001999512	C13H21NO3	239.31	17	6	0.54	7	4	2	67.42	50.72	2.72	1.69	1.43	1.21	1.94	1.8	-2.19	1.55	0.00649	Soluble	-2.37	1.02	0.00427	Soluble	-3.43	0.0889	0.000372	Soluble	High	Yes	No	No	No	No	No	No	-6.56	0	0	0	0	0	0.55	0	0	1	2.5	none	none
ZINC000095617665	C10H13ClN2O4S	292.74	18	6	0.3	6	4	3	67.18	103.88	1.46	1.82	2.52	1.06	0.42	1.46	-2.65	0.652	0.00223	Soluble	-3.62	0.07	0.000239	Soluble	-3.6	0.0727	0.000248	Soluble	High	No	No	No	No	No	No	No	-6.79	0	0	0	0	0	0.55	0	0	0	2.5	none	none
ZINC000000537874	C20H26N2O4	358.43	26	12	0.35	10	5	1	100.72	60.03	3.83	2.32	2.42	1.88	3.07	2.71	-3.21	0.223	0.000623	Soluble	-3.22	0.216	0.000604	Soluble	-6.19	0.000231	6.44e-07	Poorly soluble	High	Yes	No	No	Yes	No	Yes	Yes	-6.84	0	0	0	0	0	0.55	0	0	2	2.5	none	none
ZINC000033994719	C13H16N2O3	248.28	18	6	0.38	5	3	2	70.46	67.43	1.86	0.45	0.69	0.63	1.71	1.07	-1.58	6.54	0.0263	Very soluble	-1.43	9.14	0.0368	Very soluble	-3.99	0.0255	0.000103	Soluble	High	No	No	No	No	No	No	No	-7.49	0	0	0	0	0	0.55	0	0	1	2.5	none	none
ZINC000096077887	C13H16N2O3	248.28	18	6	0.38	5	3	2	70.46	67.43	2.11	0.45	0.69	0.63	1.71	1.12	-1.58	6.54	0.0263	Very soluble	-1.43	9.14	0.0368	Very soluble	-3.99	0.0255	0.000103	Soluble	High	No	No	No	No	No	No	No	-7.49	0	0	0	0	0	0.55	0	0	1	2.5	none	none
ZINC000002525884	C16H25NO2	263.38	19	6	0.62	5	3	2	78.24	41.49	2.97	-0.84	2.69	2.17	3.25	2.05	-0.85	37.4	0.142	Very soluble	0.45	741	2.81	Highly soluble	-4.5	0.00833	3.16e-05	Moderately soluble	High	Yes	Yes	No	No	No	Yes	No	-8.5	0	0	0	0	0	0.55	0	0	0	2.5	none	none
ZINC000021981408	C16H25NO2	263.38	19	6	0.62	5	3	2	78.24	41.49	3.11	-0.84	2.69	2.17	3.25	2.08	-0.85	37.4	0.142	Very soluble	0.45	741	2.81	Highly soluble	-4.5	0.00833	3.16e-05	Moderately soluble	High	Yes	Yes	No	No	No	Yes	No	-8.5	0	0	0	0	0	0.55	0	0	0	2.5	none	none
ZINC000000000633	C18H21NO	267.37	20	12	0.33	3	2	2	85.58	32.26	2.84	3.04	2.58	3.01	3.55	3	-3.66	0.0586	0.000219	Soluble	-3.38	0.111	0.000414	Soluble	-5.6	0.000675	2.52e-06	Moderately soluble	High	Yes	Yes	No	No	No	Yes	No	-5.77	0	0	0	0	0	0.55	0	0	0	2.49	none	none
ZINC000000403682	C18H21NO	267.37	20	12	0.33	3	2	2	85.58	32.26	2.94	3.04	2.58	3.01	3.55	3.02	-3.66	0.0586	0.000219	Soluble	-3.38	0.111	0.000414	Soluble	-5.6	0.000675	2.52e-06	Moderately soluble	High	Yes	Yes	No	No	No	Yes	No	-5.77	0	0	0	0	0	0.55	0	0	0	2.49	none	none
ZINC000000403033	C10H13NO2	179.22	13	6	0.4	2	3	1	49.79	44.48	2.28	1.64	1.31	1.23	1.97	1.69	-2.19	1.15	0.0064	Soluble	-2.19	1.16	0.0065	Soluble	-2.63	0.42	0.00234	Soluble	High	Yes	No	Yes	No	No	No	No	-6.23	0	0	0	0	1	0.55	0	0	1	2.49	none	none
ZINC000000000741	C10H13NO2	179.22	13	6	0.4	2	3	1	49.79	44.48	2.34	1.64	1.31	1.23	1.97	1.7	-2.19	1.15	0.0064	Soluble	-2.19	1.16	0.0065	Soluble	-2.63	0.42	0.00234	Soluble	High	Yes	No	Yes	No	No	No	No	-6.23	0	0	0	0	1	0.55	0	0	1	2.49	none	none
ZINC000002568290	C11H13N3S	219.31	15	9	0.36	1	2	1	70.98	56.4	2.21	2.14	0.94	1.62	2.79	1.94	-2.93	0.26	0.00119	Soluble	-2.96	0.243	0.00111	Soluble	-3.47	0.0736	0.000336	Soluble	High	Yes	Yes	Yes	No	No	No	No	-6.12	0	0	0	0	0	0.55	0	0	1	2.48	none	none
ZINC000000537935	C22H27ClN2O	370.92	26	12	0.41	6	2	0	113.5	23.55	3.98	4.85	4.41	4.11	4.32	4.33	-5.14	0.00268	7.23e-06	Moderately soluble	-5.08	0.0031	8.34e-06	Moderately soluble	-6.48	0.000122	3.3e-07	Poorly soluble	High	Yes	No	No	Yes	No	Yes	No	-5.12	0	0	0	0	0	0.55	0	0	2	2.46	none	none
ZINC000001645453	C16H16F3NO	295.3	21	12	0.25	6	5	1	74.74	35.25	2.79	3.72	5	3.82	4.13	3.89	-4.04	0.0269	9.09e-05	Moderately soluble	-4.15	0.0208	7.05e-05	Moderately soluble	-6.03	0.000275	9.31e-07	Poorly soluble	High	Yes	No	Yes	Yes	No	Yes	Yes	-5.46	0	0	0	0	0	0.55	0	0	1	2.46	none	none
ZINC000000004531	C16H16F3NO	295.3	21	12	0.25	6	5	1	74.74	35.25	2.87	3.72	5	3.82	4.13	3.91	-4.04	0.0269	9.09e-05	Moderately soluble	-4.15	0.0208	7.05e-05	Moderately soluble	-6.03	0.000275	9.31e-07	Poorly soluble	High	Yes	No	Yes	Yes	No	Yes	Yes	-5.46	0	0	0	0	0	0.55	0	0	1	2.46	none	none
ZINC000013759799	C13H19NO	205.3	15	6	0.54	3	2	2	63.12	32.26	2.59	2.75	2.25	2.28	2.78	2.53	-2.94	0.234	0.00114	Soluble	-3.08	0.17	0.000827	Soluble	-3.96	0.0228	0.000111	Soluble	High	Yes	No	No	No	No	Yes	No	-5.6	0	0	0	0	0	0.55	0	0	1	2.46	none	none
ZINC000013759798	C13H19NO	205.3	15	6	0.54	3	2	2	63.12	32.26	2.64	2.75	2.25	2.28	2.78	2.54	-2.94	0.234	0.00114	Soluble	-3.08	0.17	0.000827	Soluble	-3.96	0.0228	0.000111	Soluble	High	Yes	No	No	No	No	Yes	No	-5.6	0	0	0	0	0	0.55	0	0	1	2.46	none	none
ZINC000000538174	C21H20N4O3	376.41	28	18	0.14	9	5	2	103.49	93.21	2.15	1.3	2.04	0.75	3.03	1.85	-2.87	0.503	0.00134	Soluble	-2.86	0.522	0.00139	Soluble	-7.57	1.02e-05	2.72e-08	Poorly soluble	High	No	Yes	Yes	Yes	Yes	Yes	Yes	-7.67	0	0	0	0	0	0.55	0	0	2	2.46	none	none
ZINC000008035017	C18H37NO2	299.49	21	0	0.94	17	2	2	92.8	49.33	4.28	6.18	4.58	3.39	5.39	4.76	-4.47	0.0102	3.4e-05	Moderately soluble	-7	2.99e-05	1e-07	Poorly soluble	-6.16	0.000208	6.93e-07	Poorly soluble	High	Yes	No	Yes	No	No	Yes	No	-3.74	0	0	1	0	2	0.55	0	0	2	2.45	none	none
ZINC000095618718	C11H14ClNO	211.69	14	6	0.45	0	2	1	61.23	23.47	2.36	2.72	2.31	2.82	2.25	2.49	-3.18	0.139	0.000656	Soluble	-2.87	0.288	0.00136	Soluble	-3.05	0.19	0.000897	Soluble	High	Yes	No	No	No	No	No	No	-5.66	0	0	0	0	0	0.55	0	0	1	2.44	none	none
ZINC000000001995	C18H18N2O	278.35	21	16	0.22	2	2	0	87.28	34.89	2.99	2.95	3.95	3.34	4.09	3.47	-3.86	0.0388	0.000139	Soluble	-3.35	0.126	0.000452	Soluble	-6.13	0.000204	7.33e-07	Poorly soluble	High	Yes	No	Yes	Yes	Yes	No	No	-5.9	0	0	0	0	0	0.55	0	0	0	2.44	none	none
ZINC000001542906	C17H25NO4	307.38	22	6	0.53	9	5	1	86.05	64.63	3.43	2.93	2.57	2.84	3.42	3.04	-3.2	0.194	0.000632	Soluble	-3.95	0.0346	0.000112	Soluble	-4.66	0.00679	2.21e-05	Moderately soluble	High	Yes	No	Yes	No	No	No	No	-6.09	0	0	0	0	0	0.55	0	1	1	2.44	none	none
ZINC000005933892	C15H11ClN2O2	286.71	20	12	0.07	1	2	1	84.17	49.41	2.09	1.94	2.39	2.52	2.65	2.32	-3.22	0.174	0.000606	Soluble	-2.6	0.717	0.0025	Soluble	-5.52	0.000864	3.01e-06	Moderately soluble	High	Yes	Yes	Yes	No	No	No	No	-6.67	0	0	0	0	0	0.55	0	1	0	2.44	none	none
ZINC000000119948	C15H12N2O3	268.27	20	12	0.07	2	3	3	79.52	78.43	1.43	1.7	0.61	1.05	1.92	1.34	-2.89	0.349	0.0013	Soluble	-2.96	0.293	0.00109	Soluble	-5.04	0.00245	9.12e-06	Moderately soluble	High	No	Yes	No	No	No	No	No	-6.73	0	0	0	0	0	0.55	0	1	0	2.44	none	none
ZINC000000967917	C14H22N2O3	266.34	19	6	0.5	8	4	3	75.25	70.59	2.45	0.79	1.19	0.96	1.59	1.4	-1.69	5.38	0.0202	Very soluble	-1.85	3.73	0.014	Very soluble	-3.69	0.055	0.000207	Soluble	High	No	No	No	No	No	No	No	-7.36	0	0	0	0	0	0.55	0	0	1	2.44	none	none
ZINC000000000652	C14H22N2O3	266.34	19	6	0.5	8	4	3	75.25	70.59	2.5	0.79	1.19	0.96	1.59	1.41	-1.69	5.38	0.0202	Very soluble	-1.85	3.73	0.014	Very soluble	-3.69	0.055	0.000207	Soluble	High	No	No	No	No	No	No	No	-7.36	0	0	0	0	0	0.55	0	0	1	2.44	none	none
ZINC000006037085	C15H13FO3	260.26	19	12	0.13	3	4	2	70.21	57.53	1.84	3.8	3.81	3.18	3.38	3.2	-4.12	0.0199	7.64e-05	Moderately soluble	-4.7	0.00516	1.98e-05	Moderately soluble	-4.43	0.00965	3.71e-05	Moderately soluble	High	Yes	No	No	No	No	No	No	-5.19	0	0	0	0	0	0.85	0	0	1	2.43	none	none
ZINC000006030312	C15H13FO3	260.26	19	12	0.13	3	4	2	70.21	57.53	1.99	3.8	3.81	3.18	3.38	3.23	-4.12	0.0199	7.64e-05	Moderately soluble	-4.7	0.00516	1.98e-05	Moderately soluble	-4.43	0.00965	3.71e-05	Moderately soluble	High	Yes	No	No	No	No	No	No	-5.19	0	0	0	0	0	0.85	0	0	1	2.43	none	none
ZINC000000057537	C15H14ClNO3	291.73	20	11	0.2	4	3	1	77.09	59.3	2.02	2.83	2.85	1.76	3.28	2.55	-3.57	0.0777	0.000266	Soluble	-3.73	0.0539	0.000185	Soluble	-4.41	0.0113	3.89e-05	Moderately soluble	High	Yes	No	Yes	Yes	No	No	No	-6.07	0	0	0	0	0	0.85	0	0	0	2.43	none	none
ZINC000065742963	C15H14N4O2	282.3	21	15	0.27	1	4	2	80.22	83.8	2.14	1.61	2.12	1.6	2.22	1.94	-3.07	0.242	0.000857	Soluble	-2.98	0.294	0.00104	Soluble	-4.17	0.019	6.71e-05	Moderately soluble	High	No	Yes	Yes	No	No	No	No	-6.88	0	0	0	0	0	0.55	0	0	0	2.43	none	none
ZINC000085574641	C59H92O4	865.36	63	6	0.56	31	4	2	284.21	58.92	2.14	1.61	18.47	1.6	2.22	1.94	-3.07	0.242	0.000857	Soluble	-2.98	0.294	0.00104	Soluble	-4.17	0.019	6.71e-05	Moderately soluble	High	No	Yes	Yes	No	No	No	No	-6.88	0	0	0	0	0	0.55	0	0	0	2.43	none	none
ZINC000000896870	C11H15NO	177.24	13	6	0.45	1	2	1	56.32	21.26	2.17	1.38	1.03	1.46	2.2	1.65	-2.08	1.46	0.00824	Soluble	-1.43	6.59	0.0372	Very soluble	-3.22	0.106	0.0006	Soluble	High	Yes	No	No	No	No	No	No	-6.4	0	0	0	0	1	0.55	0	0	1	2.42	none	none
ZINC000000000609	C11H15NO	177.24	13	6	0.45	1	2	1	56.32	21.26	2.17	1.38	1.03	1.46	2.2	1.65	-2.08	1.46	0.00824	Soluble	-1.43	6.59	0.0372	Very soluble	-3.22	0.106	0.0006	Soluble	High	Yes	No	No	No	No	No	No	-6.4	0	0	0	0	1	0.55	0	0	1	2.42	none	none
ZINC000000896868	C11H15NO	177.24	13	6	0.45	1	2	1	56.32	21.26	2.33	1.38	1.03	1.46	2.2	1.68	-2.08	1.46	0.00824	Soluble	-1.43	6.59	0.0372	Very soluble	-3.22	0.106	0.0006	Soluble	High	Yes	No	No	No	No	No	No	-6.4	0	0	0	0	1	0.55	0	0	1	2.42	none	none
ZINC000000896873	C11H15NO	177.24	13	6	0.45	1	2	1	56.32	21.26	2.33	1.38	1.03	1.46	2.2	1.68	-2.08	1.46	0.00824	Soluble	-1.43	6.59	0.0372	Very soluble	-3.22	0.106	0.0006	Soluble	High	Yes	No	No	No	No	No	No	-6.4	0	0	0	0	1	0.55	0	0	1	2.42	none	none
ZINC000005138217	C14H16N2O	228.29	17	12	0.29	3	3	1	66.95	46.01	1.72	1.76	2.16	1.14	2.73	1.9	-2.69	0.468	0.00205	Soluble	-2.34	1.03	0.00453	Soluble	-4.47	0.00768	3.37e-05	Moderately soluble	High	Yes	No	No	No	No	No	No	-6.44	0	0	0	0	0	0.55	0	0	1	2.42	none	none
ZINC000005138214	C14H16N2O	228.29	17	12	0.29	3	3	1	66.95	46.01	1.83	1.76	2.16	1.14	2.73	1.93	-2.69	0.468	0.00205	Soluble	-2.34	1.03	0.00453	Soluble	-4.47	0.00768	3.37e-05	Moderately soluble	High	Yes	No	No	No	No	No	No	-6.44	0	0	0	0	0	0.55	0	0	1	2.42	none	none
ZINC000000057260	C19H20ClN3	325.84	23	15	0.32	4	2	0	99.38	21.06	3.43	4.02	3.8	3.64	4.15	3.81	-4.61	0.00797	2.45e-05	Moderately soluble	-4.17	0.0223	6.84e-05	Moderately soluble	-6.45	0.000116	3.56e-07	Poorly soluble	High	Yes	Yes	Yes	Yes	No	Yes	Yes	-5.43	0	0	0	0	0	0.55	0	0	1	2.41	none	none
ZINC000095617645	C15H14N4O2	282.3	21	15	0.27	1	4	2	80.22	83.8	2	1.61	2.12	1.6	2.22	1.91	-3.07	0.242	0.000857	Soluble	-2.98	0.294	0.00104	Soluble	-4.17	0.019	6.71e-05	Moderately soluble	High	No	Yes	Yes	No	No	No	No	-6.88	0	0	0	0	0	0.55	0	0	0	2.41	none	none
ZINC000000007368	C20H21N3O	319.4	24	17	0.2	6	2	1	94.64	60.91	2.17	2.73	3.05	2.28	3.23	2.69	-3.67	0.0685	0.000215	Soluble	-3.66	0.0694	0.000217	Soluble	-6.26	0.000176	5.52e-07	Poorly soluble	High	Yes	Yes	No	Yes	No	Yes	Yes	-6.31	0	0	0	0	0	0.55	0	0	0	2.4	none	none
ZINC000019336232	C9H6INO4S	351.12	16	10	0	1	5	2	66.34	95.87	0.46	1.23	2.87	1.22	1.23	1.4	-3.19	0.228	0.000648	Soluble	-2.84	0.507	0.00144	Soluble	-3.39	0.144	0.000411	Soluble	High	No	No	No	No	No	No	No	-7.57	0	0	0	0	0	0.56	0	2	1	2.4	none	none
ZINC000022060952	C15H14N4O2	282.3	21	15	0.27	1	3	2	81.02	83.54	2.22	0.46	1.71	2.07	2.84	1.86	-2.34	1.28	0.00454	Soluble	-1.78	4.65	0.0165	Very soluble	-4.66	0.00623	2.21e-05	Moderately soluble	High	No	No	Yes	No	No	No	No	-7.7	0	0	0	0	0	0.55	0	0	0	2.4	none	none
ZINC000006068955	C18H14ClNO4	343.76	24	15	0.11	4	4	2	91.65	79.53	2.05	3.94	3.62	3.07	3.37	3.21	-4.65	0.00766	2.23e-05	Moderately soluble	-5.31	0.00168	4.9e-06	Moderately soluble	-5.09	0.00276	8.04e-06	Moderately soluble	High	No	No	Yes	No	Yes	No	No	-5.6	0	0	0	0	0	0.56	0	0	1	2.39	none	none
ZINC000000057401	C16H25NO3	279.37	20	6	0.56	7	4	0	81.3	38.77	3.46	3.17	2.98	2.7	3.29	3.12	-3.33	0.131	0.000469	Soluble	-3.65	0.0618	0.000221	Soluble	-4.34	0.0127	4.54e-05	Moderately soluble	High	Yes	No	Yes	No	No	Yes	No	-5.75	0	0	0	0	0	0.55	0	1	0	2.39	none	none
ZINC000005839426	C8H16O3	160.21	11	0	0.88	5	3	2	43.5	57.53	1.73	1.47	1.26	1.08	0.91	1.29	-1.43	5.96	0.0372	Very soluble	-2.28	0.832	0.00519	Soluble	-0.75	28.3	0.177	Soluble	High	Yes	No	No	No	No	No	No	-6.23	0	0	0	0	1	0.85	0	0	1	2.39	none	none
ZINC000002570846	C8H16O3	160.21	11	0	0.88	5	3	2	43.5	57.53	1.73	1.47	1.26	1.08	0.91	1.29	-1.43	5.96	0.0372	Very soluble	-2.28	0.832	0.00519	Soluble	-0.75	28.3	0.177	Soluble	High	Yes	No	No	No	No	No	No	-6.23	0	0	0	0	1	0.85	0	0	1	2.39	none	none
ZINC000005839270	C8H16O3	160.21	11	0	0.88	5	3	2	43.5	57.53	1.78	1.47	1.26	1.08	0.91	1.3	-1.43	5.96	0.0372	Very soluble	-2.28	0.832	0.00519	Soluble	-0.75	28.3	0.177	Soluble	High	Yes	No	No	No	No	No	No	-6.23	0	0	0	0	1	0.85	0	0	1	2.39	none	none
ZINC000005842751	C8H16O3	160.21	11	0	0.88	5	3	2	43.5	57.53	1.83	1.47	1.26	1.08	0.91	1.31	-1.43	5.96	0.0372	Very soluble	-2.28	0.832	0.00519	Soluble	-0.75	28.3	0.177	Soluble	High	Yes	No	No	No	No	No	No	-6.23	0	0	0	0	1	0.85	0	0	1	2.39	none	none
ZINC000002525893	C15H23NO2	249.35	18	6	0.6	4	3	3	73.77	52.49	2.51	-1.16	2.39	1.92	2.72	1.68	-0.64	57.4	0.23	Very soluble	0.55	885	3.55	Highly soluble	-3.8	0.0394	0.000158	Soluble	High	Yes	Yes	No	No	No	No	No	-8.64	0	0	0	0	0	0.55	0	0	1	2.38	none	none
ZINC000021981411	C15H23NO2	249.35	18	6	0.6	4	3	3	73.77	52.49	2.5	-1.16	2.39	1.92	2.72	1.68	-0.64	57.4	0.23	Very soluble	0.55	885	3.55	Highly soluble	-3.8	0.0394	0.000158	Soluble	High	Yes	Yes	No	No	No	No	No	-8.64	0	0	0	0	0	0.55	0	0	1	2.38	none	none
ZINC000000000460	C15H23NO	233.35	17	6	0.6	2	2	1	76.47	23.47	2.74	3.4	2.77	2.8	3.18	2.98	-3.56	0.0646	0.000277	Soluble	-3.57	0.0625	0.000268	Soluble	-4	0.0233	9.98e-05	Moderately soluble	High	Yes	No	No	No	No	Yes	No	-5.31	0	0	0	0	0	0.55	0	0	1	2.37	none	none
ZINC000000000854	C15H23NO	233.35	17	6	0.6	2	2	1	76.47	23.47	2.8	3.4	2.77	2.8	3.18	2.99	-3.56	0.0646	0.000277	Soluble	-3.57	0.0625	0.000268	Soluble	-4	0.0233	9.98e-05	Moderately soluble	High	Yes	No	No	No	No	Yes	No	-5.31	0	0	0	0	0	0.55	0	0	1	2.37	none	none
ZINC000000001567	C22H25N3O	347.45	26	15	0.32	6	2	2	109.32	48.13	3.13	3.87	3.22	2.89	4.07	3.43	-4.46	0.012	3.44e-05	Moderately soluble	-4.58	0.00918	2.64e-05	Moderately soluble	-7.07	2.98e-05	8.59e-08	Poorly soluble	High	Yes	Yes	Yes	Yes	No	Yes	Yes	-5.67	0	0	0	0	0	0.55	0	0	1	2.36	none	none
ZINC000095618602	C11H14ClNO	211.69	14	6	0.45	0	2	2	61.45	32.26	2.15	1.49	1.2	2.01	2.8	1.93	-2.41	0.827	0.00391	Soluble	-1.77	3.56	0.0168	Very soluble	-3.98	0.0221	0.000104	Soluble	High	Yes	No	No	No	No	Yes	No	-6.53	0	0	0	0	0	0.55	0	0	1	2.36	none	none
ZINC000095618603	C11H14ClNO	211.69	14	6	0.45	0	2	2	61.45	32.26	2.31	1.49	1.2	2.01	2.8	1.96	-2.41	0.827	0.00391	Soluble	-1.77	3.56	0.0168	Very soluble	-3.98	0.0221	0.000104	Soluble	High	Yes	No	No	No	No	Yes	No	-6.53	0	0	0	0	0	0.55	0	0	1	2.36	none	none
ZINC000095618670	C11H14ClNO	211.69	14	6	0.45	0	2	2	62.43	32.26	2.41	2.39	1.91	2.28	2.82	2.36	-2.98	0.224	0.00106	Soluble	-2.71	0.414	0.00196	Soluble	-3.76	0.0366	0.000173	Soluble	High	Yes	No	Yes	No	No	Yes	No	-5.89	0	0	0	0	0	0.55	0	0	1	2.35	none	none
ZINC000006846023	C19H42N+	284.54	20	0	1	15	0	0	95.82	0	1.66	2.23	6.17	1.48	3.61	3.03	-2.02	2.72	0.00957	Soluble	-1.87	3.88	0.0136	Very soluble	-7.55	8e-06	2.81e-08	Poorly soluble	Low	No	Yes	No	No	No	No	Yes	-6.45	0	1	1	1	1	0.55	0	1	1	2.35	none	none
ZINC000000156823	C17H15NO3	281.31	21	12	0.18	3	3	1	82.89	57.61	2.04	2.77	2.5	2.64	2.79	2.55	-3.55	0.0785	0.000279	Soluble	-3.64	0.0651	0.000232	Soluble	-4.5	0.00896	3.18e-05	Moderately soluble	High	Yes	No	No	No	No	No	No	-6.05	0	0	0	0	0	0.85	0	0	0	2.34	none	none
ZINC000000000391	C17H15NO3	281.31	21	12	0.18	3	3	1	82.89	57.61	2.2	2.77	2.5	2.64	2.79	2.58	-3.55	0.0785	0.000279	Soluble	-3.64	0.0651	0.000232	Soluble	-4.5	0.00896	3.18e-05	Moderately soluble	High	Yes	No	No	No	No	No	No	-6.05	0	0	0	0	0	0.85	0	0	0	2.34	none	none
ZINC000000005191	C17H25NO4	307.38	22	6	0.59	8	5	0	89.65	48	3.38	2.34	2.39	1.18	3.38	2.53	-2.89	0.393	0.00128	Soluble	-2.99	0.316	0.00103	Soluble	-4.38	0.013	4.22e-05	Moderately soluble	High	Yes	No	No	No	No	Yes	No	-6.51	0	0	0	0	0	0.55	0	0	1	2.34	none	none
ZINC000008614810	C7H5ClN2O	168.58	11	9	0	0	2	1	43.42	52.05	1.71	2.46	2.07	1.38	1.82	1.89	-3.04	0.154	0.000911	Soluble	-3.2	0.107	0.000635	Soluble	-3.17	0.115	0.000684	Soluble	High	Yes	No	Yes	No	No	No	No	-5.58	0	1	0	0	1	0.55	0	0	1	2.33	none	none
ZINC000022060704	C13H18O3	222.28	16	6	0.46	4	3	2	63.34	57.53	2.02	2.39	2.24	2.25	2.39	2.26	-2.74	0.407	0.00183	Soluble	-3.24	0.128	0.000576	Soluble	-2.51	0.685	0.00308	Soluble	High	Yes	No	No	No	No	No	No	-5.96	0	0	0	0	0	0.85	0	0	1	2.33	none	none
ZINC000022060695	C13H18O3	222.28	16	6	0.46	4	3	2	63.34	57.53	2.06	2.39	2.24	2.25	2.39	2.26	-2.74	0.407	0.00183	Soluble	-3.24	0.128	0.000576	Soluble	-2.51	0.685	0.00308	Soluble	High	Yes	No	No	No	No	No	No	-5.96	0	0	0	0	0	0.85	0	0	1	2.33	none	none
ZINC000022060698	C13H18O3	222.28	16	6	0.46	4	3	2	63.34	57.53	2.15	2.39	2.24	2.25	2.39	2.28	-2.74	0.407	0.00183	Soluble	-3.24	0.128	0.000576	Soluble	-2.51	0.685	0.00308	Soluble	High	Yes	No	No	No	No	No	No	-5.96	0	0	0	0	0	0.85	0	0	1	2.33	none	none
ZINC000022060701	C13H18O3	222.28	16	6	0.46	4	3	2	63.34	57.53	2.15	2.39	2.24	2.25	2.39	2.28	-2.74	0.407	0.00183	Soluble	-3.24	0.128	0.000576	Soluble	-2.51	0.685	0.00308	Soluble	High	Yes	No	No	No	No	No	No	-5.96	0	0	0	0	0	0.85	0	0	1	2.33	none	none
ZINC000000538163	C16H14N2O6S	362.36	25	12	0.06	7	6	3	88.52	138.02	0.74	1.03	2.35	1.09	0.53	1.15	-2.63	0.852	0.00235	Soluble	-3.52	0.11	0.000303	Soluble	-4.55	0.0101	2.79e-05	Moderately soluble	High	No	No	No	No	No	No	No	-7.78	0	0	0	1	0	0.56	0	0	1	2.33	none	none
ZINC000004468952	C18H27NO3	305.41	22	6	0.5	10	3	2	90.52	58.56	3.13	3.58	3.64	2.69	4.1	3.43	-3.53	0.09	0.000295	Soluble	-4.5	0.00975	3.19e-05	Moderately soluble	-4.87	0.00408	1.34e-05	Moderately soluble	High	Yes	No	Yes	No	No	Yes	Yes	-5.62	0	0	0	0	0	0.55	0	1	2	2.32	none	none
ZINC000000332026	C9H6O2	146.14	11	6	0	0	2	1	40.96	37.3	1.3	2.04	1.2	1.9	1.55	1.6	-2.43	0.537	0.00367	Soluble	-2.45	0.517	0.00354	Soluble	-1.83	2.15	0.0147	Soluble	High	Yes	No	No	No	No	No	No	-5.74	0	2	0	0	1	0.85	0	1	1	2.32	none	none
ZINC000005933760	C15H14N4O2	282.3	21	15	0.27	2	4	2	79.36	83.8	2.05	0.71	1.45	1.33	2.09	1.52	-2.43	1.04	0.00368	Soluble	-2.05	2.53	0.00896	Soluble	-4.19	0.0182	6.44e-05	Moderately soluble	High	No	Yes	Yes	No	No	No	No	-7.52	0	0	0	0	0	0.55	0	0	0	2.32	none	none
ZINC000001713704	C14H9NO	207.23	16	15	0	0	2	0	64.64	29.96	2.06	2.17	2.7	2.06	3.55	2.51	-3.19	0.135	0.000652	Soluble	-2.43	0.766	0.0037	Soluble	-5.71	0.000408	1.97e-06	Moderately soluble	High	Yes	No	Yes	No	No	No	No	-6.02	0	0	0	0	0	0.55	0	0	1	2.31	none	none
ZINC000022061321	C13H16O4	236.26	17	6	0.38	5	4	2	63.95	74.6	1.45	2.24	2.14	2.12	2.12	2.01	-2.65	0.532	0.00225	Soluble	-3.44	0.0853	0.000361	Soluble	-2.43	0.882	0.00373	Soluble	High	Yes	No	No	No	No	No	No	-6.15	0	0	0	0	0	0.85	0	0	1	2.31	none	none
ZINC000022061315	C13H16O4	236.26	17	6	0.38	5	4	2	63.95	74.6	1.52	2.24	2.14	2.12	2.12	2.03	-2.65	0.532	0.00225	Soluble	-3.44	0.0853	0.000361	Soluble	-2.43	0.882	0.00373	Soluble	High	Yes	No	No	No	No	No	No	-6.15	0	0	0	0	0	0.85	0	0	1	2.31	none	none
ZINC000022061318	C13H16O4	236.26	17	6	0.38	5	4	2	63.95	74.6	1.51	2.24	2.14	2.12	2.12	2.03	-2.65	0.532	0.00225	Soluble	-3.44	0.0853	0.000361	Soluble	-2.43	0.882	0.00373	Soluble	High	Yes	No	No	No	No	No	No	-6.15	0	0	0	0	0	0.85	0	0	1	2.31	none	none
ZINC000022061312	C13H16O4	236.26	17	6	0.38	5	4	2	63.95	74.6	1.62	2.24	2.14	2.12	2.12	2.05	-2.65	0.532	0.00225	Soluble	-3.44	0.0853	0.000361	Soluble	-2.43	0.882	0.00373	Soluble	High	Yes	No	No	No	No	No	No	-6.15	0	0	0	0	0	0.85	0	0	1	2.31	none	none
ZINC000000119642	C15H12N2O3	268.27	20	12	0.07	2	3	3	79.52	78.43	1.34	1.7	0.61	1.05	1.92	1.32	-2.89	0.349	0.0013	Soluble	-2.96	0.293	0.00109	Soluble	-5.04	0.00245	9.12e-06	Moderately soluble	High	No	Yes	No	No	No	No	No	-6.73	0	0	0	0	0	0.55	0	1	0	2.3	none	none
ZINC000000119638	C15H12N2O3	268.27	20	12	0.07	2	3	3	79.52	78.43	1.64	1.7	0.61	1.05	1.92	1.38	-2.89	0.349	0.0013	Soluble	-2.96	0.293	0.00109	Soluble	-5.04	0.00245	9.12e-06	Moderately soluble	High	No	No	No	No	No	No	No	-6.73	0	0	0	0	0	0.55	0	1	0	2.3	none	none
ZINC000038141918	C18H40N+	270.52	19	0	1	14	0	0	91.01	0	1.28	1.31	5.78	1.25	3.17	2.56	-1.42	10.3	0.0382	Very soluble	-0.91	33.2	0.123	Very soluble	-7.15	1.91e-05	7.06e-08	Poorly soluble	Low	No	Yes	No	No	No	No	Yes	-7.02	0	1	1	0	1	0.55	0	1	1	2.3	none	none
ZINC000002036972	C9H19N	141.25	10	0	0.78	4	1	1	47.7	12.03	2.8	2.55	2.34	2.39	1.9	2.4	-2.06	1.24	0.00874	Soluble	-2.45	0.501	0.00355	Soluble	-2.4	0.56	0.00396	Soluble	High	Yes	No	No	No	No	No	No	-5.35	0	1	0	0	2	0.55	0	1	1	2.29	none	none
ZINC000001683250	C9H19N	141.25	10	0	0.78	4	1	1	47.7	12.03	2.85	2.55	2.34	2.39	1.9	2.41	-2.06	1.24	0.00874	Soluble	-2.45	0.501	0.00355	Soluble	-2.4	0.56	0.00396	Soluble	High	Yes	No	No	No	No	No	No	-5.35	0	1	0	0	2	0.55	0	1	1	2.29	none	none
ZINC000022060327	C14H11Cl2NO3	312.15	20	12	0.07	4	3	3	79.57	69.56	1.84	3.94	4.07	3.26	3.26	3.27	-4.44	0.0114	3.65e-05	Moderately soluble	-5.1	0.00248	7.93e-06	Moderately soluble	-5.38	0.00129	4.12e-06	Moderately soluble	High	Yes	No	Yes	Yes	Yes	Yes	No	-5.41	0	0	0	0	0	0.85	0	1	1	2.28	none	none
ZINC000002578948	C8H14O4	174.19	12	0	0.75	6	4	2	44.11	74.6	1.11	1.05	1.35	0.93	0.71	1.03	-1.19	11.4	0.0652	Very soluble	-2.21	1.08	0.0062	Soluble	-0.68	36.5	0.209	Soluble	High	No	No	No	No	No	No	No	-6.62	0	0	0	0	1	0.85	0	0	1	2.28	none	none
ZINC000005838479	C8H14O4	174.19	12	0	0.75	6	4	2	44.11	74.6	1.13	1.05	1.35	0.93	0.71	1.03	-1.19	11.4	0.0652	Very soluble	-2.21	1.08	0.0062	Soluble	-0.68	36.5	0.209	Soluble	High	No	No	No	No	No	No	No	-6.62	0	0	0	0	1	0.85	0	0	1	2.28	none	none
ZINC000034401276	C15H12N4O3	296.28	22	15	0.2	2	5	2	80.19	100.87	1.71	1.12	1.81	0.16	1.62	1.28	-2.76	0.521	0.00176	Soluble	-2.83	0.437	0.00147	Soluble	-3.73	0.0553	0.000187	Soluble	High	No	No	No	No	No	No	No	-7.31	0	0	0	0	0	0.56	0	0	0	2.27	none	none
ZINC000071773500	C13H18O3	222.28	16	6	0.46	5	3	2	63.34	57.53	1.93	2.28	2.05	2.25	2.56	2.21	-2.6	0.556	0.0025	Soluble	-3.13	0.167	0.000749	Soluble	-2.88	0.29	0.0013	Soluble	High	Yes	No	No	No	No	No	No	-6.04	0	0	0	0	0	0.85	0	0	1	2.25	none	none
ZINC000071773499	C13H18O3	222.28	16	6	0.46	5	3	2	63.34	57.53	1.9	2.28	2.05	2.25	2.56	2.21	-2.6	0.556	0.0025	Soluble	-3.13	0.167	0.000749	Soluble	-2.88	0.29	0.0013	Soluble	High	Yes	No	No	No	No	No	No	-6.04	0	0	0	0	0	0.85	0	0	1	2.25	none	none
ZINC000071773501	C13H18O3	222.28	16	6	0.46	5	3	2	63.34	57.53	2.03	2.28	2.05	2.25	2.56	2.23	-2.6	0.556	0.0025	Soluble	-3.13	0.167	0.000749	Soluble	-2.88	0.29	0.0013	Soluble	High	Yes	No	No	No	No	No	No	-6.04	0	0	0	0	0	0.85	0	0	1	2.25	none	none
ZINC000071773502	C13H18O3	222.28	16	6	0.46	5	3	2	63.34	57.53	2.1	2.28	2.05	2.25	2.56	2.25	-2.6	0.556	0.0025	Soluble	-3.13	0.167	0.000749	Soluble	-2.88	0.29	0.0013	Soluble	High	Yes	No	No	No	No	No	No	-6.04	0	0	0	0	0	0.85	0	0	1	2.25	none	none
ZINC000003869640	C13H18ClNO2	255.74	17	6	0.46	5	3	2	69.68	49.33	1.47	2.17	2.27	1.97	2.76	2.13	-2.72	0.483	0.00189	Soluble	-2.84	0.371	0.00145	Soluble	-4.11	0.02	7.82e-05	Moderately soluble	High	Yes	No	No	No	No	No	No	-6.32	0	0	0	0	0	0.55	0	0	0	2.25	none	none
ZINC000002509772	C13H18ClNO2	255.74	17	6	0.46	5	3	2	69.68	49.33	2.52	2.17	2.27	1.97	2.76	2.34	-2.72	0.483	0.00189	Soluble	-2.84	0.371	0.00145	Soluble	-4.11	0.02	7.82e-05	Moderately soluble	High	Yes	No	Yes	No	No	Yes	No	-6.32	0	0	0	0	0	0.55	0	0	0	2.25	none	none
ZINC000095932071	C7H4ClNO3	185.56	12	9	0	0	3	2	43.87	66.23	1.33	1.41	1.48	0.85	2.18	1.45	-2.43	0.683	0.00368	Soluble	-2.41	0.73	0.00393	Soluble	-2.86	0.254	0.00137	Soluble	High	Yes	No	Yes	No	No	No	No	-6.43	0	1	0	0	1	0.55	0	0	1	2.24	none	none
ZINC000035635999	C12H14ClNO	223.7	15	6	0.42	1	2	1	61.13	43.09	1.92	1.67	2.53	2.19	3.18	2.3	-2.51	0.693	0.0031	Soluble	-2.19	1.45	0.00647	Soluble	-4.21	0.0139	6.22e-05	Moderately soluble	High	Yes	No	No	No	No	No	No	-6.48	0	0	0	0	0	0.55	0	0	1	2.24	none	none
ZINC000035635997	C12H14ClNO	223.7	15	6	0.42	1	2	1	61.13	43.09	2.12	1.67	2.53	2.19	3.18	2.34	-2.51	0.693	0.0031	Soluble	-2.19	1.45	0.00647	Soluble	-4.21	0.0139	6.22e-05	Moderately soluble	High	Yes	No	No	No	No	No	No	-6.48	0	0	0	0	0	0.55	0	0	1	2.24	none	none
ZINC000029130869	C8H7Cl2N3	216.07	13	6	0.12	0	1	3	61.86	47.91	1.46	1.84	1.34	2.22	2.57	1.89	-2.68	0.451	0.00209	Soluble	-2.47	0.738	0.00341	Soluble	-4.32	0.0102	4.74e-05	Moderately soluble	High	Yes	No	No	No	No	No	No	-6.31	0	0	0	0	0	0.55	0	1	1	2.23	none	none
ZINC000009225358	C12H12N2O2S	248.3	17	11	0.17	3	2	2	67.97	91.02	1.96	1.58	1.96	1.12	3.57	2.04	-2.66	0.549	0.00221	Soluble	-3.1	0.196	0.00079	Soluble	-4.5	0.00787	3.17e-05	Moderately soluble	High	No	No	Yes	No	No	No	No	-6.69	0	0	0	0	0	0.55	0	0	1	2.23	none	none
ZINC000003612929	C18H12Cl2N2O	343.21	23	18	0	4	2	1	93.91	41.99	2.7	4.9	5.12	3.76	4.9	4.28	-5.37	0.00146	4.27e-06	Moderately soluble	-5.52	0.00104	3.04e-06	Moderately soluble	-8.26	1.9e-06	5.55e-09	Poorly soluble	High	Yes	No	Yes	Yes	Yes	Yes	Yes	-4.91	0	0	0	0	0	0.55	0	1	1	2.22	none	none
ZINC000034045468	C17H26ClNO	295.85	20	6	0.65	8	2	0	90.27	12.47	4.01	4.26	3.78	3.53	4.87	4.09	-4.05	0.0262	8.87e-05	Moderately soluble	-4.23	0.0173	5.84e-05	Moderately soluble	-5.9	0.000374	1.26e-06	Moderately soluble	High	Yes	No	Yes	No	No	Yes	No	-5.08	0	0	0	0	0	0.55	0	0	2	2.21	none	none
ZINC000000000250	C17H25NO	259.39	19	6	0.59	5	2	0	84.76	20.31	3.3	4.08	3.17	2.94	4.19	3.54	-3.92	0.031	0.00012	Soluble	-4.21	0.0159	6.14e-05	Moderately soluble	-4.71	0.0051	1.97e-05	Moderately soluble	High	Yes	No	No	No	No	Yes	No	-4.99	0	0	0	0	0	0.55	0	0	1	2.2	none	none
ZINC000001846199	C17H25NO	259.39	19	6	0.59	5	2	0	84.76	20.31	3.29	4.08	3.17	2.94	4.19	3.54	-3.92	0.031	0.00012	Soluble	-4.21	0.0159	6.14e-05	Moderately soluble	-4.71	0.0051	1.97e-05	Moderately soluble	High	Yes	No	No	No	No	Yes	No	-4.99	0	0	0	0	0	0.55	0	0	1	2.2	none	none
ZINC000001869694	C15H12ClNO2	273.71	19	13	0.13	2	2	2	77.17	53.09	1.74	4.05	4.16	3.07	4.1	3.42	-4.46	0.00943	3.44e-05	Moderately soluble	-4.87	0.0037	1.35e-05	Moderately soluble	-5.38	0.00113	4.13e-06	Moderately soluble	High	Yes	No	Yes	Yes	Yes	No	No	-5.09	0	0	0	0	0	0.85	0	0	1	2.2	none	none
ZINC000000020235	C15H12ClNO2	273.71	19	13	0.13	2	2	2	77.17	53.09	1.77	4.05	4.16	3.07	4.1	3.43	-4.46	0.00943	3.44e-05	Moderately soluble	-4.87	0.0037	1.35e-05	Moderately soluble	-5.38	0.00113	4.13e-06	Moderately soluble	High	Yes	No	Yes	Yes	Yes	No	No	-5.09	0	0	0	0	0	0.85	0	0	1	2.2	none	none
ZINC000000057521	C12H18ClNO	227.73	15	6	0.5	4	2	2	64.45	32.26	2.7	2.41	2.44	2.68	2.81	2.61	-2.8	0.359	0.00158	Soluble	-2.73	0.425	0.00186	Soluble	-4.16	0.0157	6.9e-05	Moderately soluble	High	Yes	No	Yes	No	No	Yes	No	-5.98	0	0	0	0	0	0.55	0	0	1	2.2	none	none
ZINC000000020236	C12H18ClNO	227.73	15	6	0.5	4	2	2	64.45	32.26	2.85	2.41	2.44	2.68	2.81	2.64	-2.8	0.359	0.00158	Soluble	-2.73	0.425	0.00186	Soluble	-4.16	0.0157	6.9e-05	Moderately soluble	High	Yes	No	Yes	No	No	Yes	No	-5.98	0	0	0	0	0	0.55	0	0	1	2.2	none	none
ZINC000005768112	C16H24N2O2	276.37	20	6	0.56	6	3	1	85.03	41.57	2.96	1.81	1.82	1.64	2.43	2.13	-2.52	0.835	0.00302	Soluble	-2.3	1.38	0.00498	Soluble	-4.43	0.0102	3.68e-05	Moderately soluble	High	Yes	Yes	No	No	No	Yes	No	-6.7	0	0	0	0	0	0.55	0	0	0	2.2	none	none
ZINC000001850508	C17H28O2	264.4	19	6	0.65	11	2	1	82.32	29.46	3.84	5.4	4.35	3.69	5.09	4.47	-4.39	0.0108	4.08e-05	Moderately soluble	-5.77	0.000445	1.68e-06	Moderately soluble	-6	0.000264	1e-06	Moderately soluble	High	Yes	No	Yes	Yes	No	Yes	No	-4.08	0	0	1	0	1	0.55	0	0	2	2.19	none	none
ZINC000000056643	C19H23NO	281.39	21	12	0.37	4	2	0	90.52	12.47	3.28	3.86	3.18	3.24	3.78	3.47	-4.18	0.0188	6.68e-05	Moderately soluble	-3.82	0.0427	0.000152	Soluble	-5.58	0.000738	2.62e-06	Moderately soluble	High	Yes	No	No	No	No	Yes	No	-5.28	0	0	0	0	0	0.55	0	0	1	2.19	none	none
ZINC000000896648	C12H14N2O2	218.25	16	6	0.33	2	2	1	67.53	49.41	2.05	1.69	0.6	1.46	1.59	1.48	-2.4	0.862	0.00395	Soluble	-2.34	0.992	0.00454	Soluble	-3.57	0.059	0.00027	Soluble	High	Yes	No	No	No	No	No	No	-6.43	0	0	0	0	0	0.55	0	1	1	2.19	none	none
ZINC000000000453	C12H14N2O2	218.25	16	6	0.33	2	2	1	67.53	49.41	2.04	1.69	0.6	1.46	1.59	1.48	-2.4	0.862	0.00395	Soluble	-2.34	0.992	0.00454	Soluble	-3.57	0.059	0.00027	Soluble	High	Yes	No	No	No	No	No	No	-6.43	0	0	0	0	0	0.55	0	1	1	2.19	none	none
ZINC000000968266	C21H27NO	309.45	23	12	0.43	6	2	1	100.09	23.47	3.5	4.15	3.7	3.69	4.51	3.91	-4.36	0.0134	4.33e-05	Moderately soluble	-4.35	0.0138	4.46e-05	Moderately soluble	-6.31	0.000151	4.89e-07	Poorly soluble	High	Yes	No	Yes	No	No	Yes	No	-5.24	0	0	0	0	0	0.55	0	0	1	2.18	none	none
ZINC000003956919	C19H20ClNO4	361.82	25	12	0.26	8	4	2	96.46	75.63	2.74	3.8	3.55	3.16	3.8	3.41	-4.3	0.0179	4.96e-05	Moderately soluble	-5.08	0.00299	8.27e-06	Moderately soluble	-6.23	0.000213	5.89e-07	Poorly soluble	High	Yes	No	Yes	Yes	Yes	Yes	Yes	-5.81	0	0	0	0	0	0.56	0	0	3	2.18	none	none
ZINC000000001091	C7H10N2O2S	186.23	12	5	0.43	3	2	0	47.07	68.25	2.18	0.66	1.56	0.24	1.06	1.14	-1.52	5.61	0.0301	Very soluble	-1.67	3.99	0.0214	Very soluble	-0.56	50.7	0.272	Soluble	High	Yes	No	No	No	No	No	No	-6.97	0	0	0	0	1	0.55	0	1	1	2.18	none	none
ZINC000002578897	C8H16O3	160.21	11	0	0.88	6	3	2	43.5	57.53	1.59	1.22	1.26	1.08	1.08	1.24	-1.21	9.97	0.0622	Very soluble	-2.03	1.51	0.00943	Soluble	-1.13	12	0.0746	Soluble	High	Yes	No	No	No	No	No	No	-6.41	0	0	0	0	1	0.85	0	0	1	2.16	none	none
ZINC000005838789	C8H16O3	160.21	11	0	0.88	6	3	2	43.5	57.53	1.62	1.22	1.26	1.08	1.08	1.25	-1.21	9.97	0.0622	Very soluble	-2.03	1.51	0.00943	Soluble	-1.13	12	0.0746	Soluble	High	Yes	No	No	No	No	No	No	-6.41	0	0	0	0	1	0.85	0	0	1	2.16	none	none
ZINC000000001003	C17H15NO5	313.3	23	12	0.12	7	5	1	83.65	81.7	2.65	2.15	2.6	2.66	2.52	2.51	-3.06	0.272	0.000869	Soluble	-3.5	0.0995	0.000318	Soluble	-5.05	0.00279	8.91e-06	Moderately soluble	High	No	No	Yes	Yes	No	No	No	-6.68	0	0	0	0	0	0.55	0	1	0	2.16	none	none
ZINC000002583798	C13H15NO2	217.26	16	10	0.23	4	3	2	63.92	55.48	2.06	1.67	1.54	1.58	2.01	1.77	-2.44	0.793	0.00365	Soluble	-2.45	0.772	0.00355	Soluble	-3.75	0.0391	0.00018	Soluble	High	Yes	No	Yes	No	No	No	No	-6.44	0	0	0	0	0	0.55	0	0	1	2.11	none	none
ZINC000003471216	C13H15NO2	217.26	16	10	0.23	4	3	2	63.92	55.48	2.22	1.67	1.54	1.58	2.01	1.8	-2.44	0.793	0.00365	Soluble	-2.45	0.772	0.00355	Soluble	-3.75	0.0391	0.00018	Soluble	High	Yes	No	Yes	No	No	No	No	-6.44	0	0	0	0	0	0.55	0	0	1	2.11	none	none
ZINC000001590885	C11H15NO3	209.24	15	6	0.36	5	3	1	57.24	47.56	2.53	1.52	2.19	1.79	1.49	1.9	-2.06	1.82	0.00869	Soluble	-2.13	1.56	0.00746	Soluble	-3.1	0.168	0.000804	Soluble	High	Yes	No	Yes	No	No	No	No	-6.5	0	0	0	0	0	0.55	0	0	1	2.11	none	none
ZINC000000002042	C17H14N2O3	294.3	22	16	0.12	3	4	1	84.47	72.19	1.82	1.68	2.78	1.21	2.8	2.06	-3.06	0.254	0.000864	Soluble	-2.81	0.455	0.00155	Soluble	-5.08	0.00242	8.22e-06	Moderately soluble	High	Yes	No	Yes	No	No	No	No	-6.9	0	0	0	0	0	0.85	0	0	0	2.11	none	none
ZINC000065739999	C13H21NO	207.31	15	6	0.54	5	2	2	65.07	32.26	2.6	3.06	2.74	2.68	2.83	2.78	-3.02	0.198	0.000957	Soluble	-3.4	0.0818	0.000394	Soluble	-3.95	0.0234	0.000113	Soluble	High	Yes	Yes	No	No	No	Yes	No	-5.39	0	0	0	0	0	0.55	0	0	1	2.1	none	none
ZINC000000057520	C16H23NO	245.36	18	6	0.56	4	2	0	79.95	20.31	3.11	3.65	2.92	2.69	3.82	3.24	-3.64	0.0558	0.000227	Soluble	-3.77	0.0421	0.000172	Soluble	-4.3	0.0122	4.97e-05	Moderately soluble	High	Yes	No	No	No	No	Yes	No	-5.21	0	0	0	0	0	0.55	0	0	2	2.09	none	none
ZINC000000057519	C16H23NO	245.36	18	6	0.56	4	2	0	79.95	20.31	3.13	3.65	2.92	2.69	3.82	3.24	-3.64	0.0558	0.000227	Soluble	-3.77	0.0421	0.000172	Soluble	-4.3	0.0122	4.97e-05	Moderately soluble	High	Yes	No	No	No	No	Yes	No	-5.21	0	0	0	0	0	0.55	0	0	2	2.09	none	none
ZINC000000001612	C12H16F3N	231.26	16	6	0.5	5	4	1	58.44	12.03	2.87	3.36	4.4	3.74	3.8	3.63	-3.34	0.106	0.000459	Soluble	-3.29	0.118	0.000512	Soluble	-4.97	0.00245	1.06e-05	Moderately soluble	High	Yes	No	Yes	No	No	Yes	No	-5.33	0	0	0	0	1	0.55	0	0	1	2.07	none	none
ZINC000000000294	C12H16F3N	231.26	16	6	0.5	5	4	1	58.44	12.03	2.95	3.36	4.4	3.74	3.8	3.65	-3.34	0.106	0.000459	Soluble	-3.29	0.118	0.000512	Soluble	-4.97	0.00245	1.06e-05	Moderately soluble	High	Yes	No	Yes	No	No	Yes	No	-5.33	0	0	0	0	1	0.55	0	0	1	2.07	none	none
ZINC000000031164	C10H14N2	162.23	12	6	0.5	1	2	1	53.03	24.92	1.93	0.97	1.19	1.17	2.26	1.5	-1.76	2.81	0.0173	Very soluble	-1.08	13.5	0.083	Very soluble	-3.22	0.0971	0.000598	Soluble	High	Yes	No	No	No	No	No	No	-6.6	0	0	0	0	1	0.55	0	0	1	2.07	none	none
ZINC000000031165	C10H14N2	162.23	12	6	0.5	1	2	1	53.03	24.92	2.01	0.97	1.19	1.17	2.26	1.52	-1.76	2.81	0.0173	Very soluble	-1.08	13.5	0.083	Very soluble	-3.22	0.0971	0.000598	Soluble	High	Yes	No	No	No	No	No	No	-6.6	0	0	0	0	1	0.55	0	0	1	2.07	none	none
ZINC000001482149	C20H25NO	295.42	22	12	0.4	5	2	1	95.29	23.47	3.28	3.78	3.31	3.47	4.13	3.59	-4.13	0.0221	7.47e-05	Moderately soluble	-3.97	0.0319	0.000108	Soluble	-5.91	0.000361	1.22e-06	Moderately soluble	High	Yes	No	No	No	No	Yes	No	-5.42	0	0	0	0	0	0.55	0	0	1	2.06	none	none
ZINC000001697652	C17H27NO3	293.4	21	6	0.59	11	3	2	86.19	58.56	3.51	3.52	3.62	2.54	4.04	3.44	-3.36	0.127	0.000434	Soluble	-4.43	0.0108	3.68e-05	Moderately soluble	-5.57	0.000793	2.7e-06	Moderately soluble	High	Yes	No	Yes	No	No	Yes	No	-5.59	0	0	1	0	0	0.55	0	0	2	2.06	none	none
ZINC000095618676	C13H14N2O2	230.26	17	9	0.31	2	2	1	69.79	45.33	2.29	1.75	1.7	1.64	2.5	1.98	-2.63	0.54	0.00234	Soluble	-2.32	1.1	0.0048	Soluble	-3.64	0.0525	0.000228	Soluble	High	Yes	Yes	Yes	No	No	No	No	-6.46	0	0	0	0	0	0.55	0	0	1	2.06	none	none
ZINC000001481908	C15H23N	217.35	16	6	0.6	5	1	0	74.56	3.24	3.2	4.02	3.11	3.46	3.9	3.54	-3.67	0.0467	0.000215	Soluble	-3.79	0.0352	0.000162	Soluble	-4.5	0.00689	3.17e-05	Moderately soluble	High	Yes	No	No	No	No	Yes	No	-4.77	0	0	0	0	1	0.55	0	0	2	2.05	none	none
ZINC000001678599	C15H23N	217.35	16	6	0.6	5	1	0	74.56	3.24	3.26	4.02	3.11	3.46	3.9	3.55	-3.67	0.0467	0.000215	Soluble	-3.79	0.0352	0.000162	Soluble	-4.5	0.00689	3.17e-05	Moderately soluble	High	Yes	No	No	No	No	Yes	No	-4.77	0	0	0	0	1	0.55	0	0	2	2.05	none	none
ZINC000003830942	C9H5I2NO	396.95	13	10	0	0	2	1	69.2	33.12	2.24	3.92	3.15	2.87	3.86	3.21	-5.34	0.00181	4.57e-06	Moderately soluble	-4.31	0.0192	4.85e-05	Moderately soluble	-4.95	0.00445	1.12e-05	Moderately soluble	High	Yes	No	Yes	Yes	Yes	No	No	-5.94	0	1	0	0	0	0.55	0	1	2	2.04	none	none
ZINC000000125047	C16H11NO2	249.26	19	16	0	2	3	1	74.14	50.19	1.98	3.38	3.6	1.62	3.4	2.8	-4.01	0.0246	9.86e-05	Moderately soluble	-4.11	0.0192	7.72e-05	Moderately soluble	-5.6	0.000632	2.54e-06	Moderately soluble	High	Yes	No	Yes	No	No	Yes	No	-5.42	0	0	0	0	0	0.85	0	0	1	2.03	none	none
ZINC000002003663	C16H19NO	241.33	18	12	0.25	6	2	1	74.2	21.26	2.89	3.36	2.69	2.92	3.52	3.08	-3.55	0.068	0.000282	Soluble	-3.48	0.0791	0.000328	Soluble	-5.96	0.000266	1.1e-06	Moderately soluble	High	Yes	No	Yes	No	No	Yes	No	-5.39	0	0	0	0	0	0.55	0	0	1	2.02	none	none
ZINC000000608220	C14H20Br2N2	376.13	18	6	0.57	3	1	1	85.64	29.26	3.48	4.27	4.41	3.83	3.69	3.94	-4.91	0.00462	1.23e-05	Moderately soluble	-4.6	0.00952	2.53e-05	Moderately soluble	-5.25	0.00212	5.64e-06	Moderately soluble	High	Yes	No	Yes	No	No	Yes	No	-5.56	0	0	0	0	0	0.55	0	1	2	2.01	none	none
ZINC000005019445	C12H14ClN3O	251.71	17	9	0.42	1	2	2	72.66	49.82	2.11	1.77	1.53	2.05	2.43	1.98	-2.84	0.363	0.00144	Soluble	-2.43	0.926	0.00368	Soluble	-3.82	0.0378	0.00015	Soluble	High	Yes	Yes	Yes	No	No	No	No	-6.58	0	0	0	0	0	0.55	0	0	0	2	none	none
ZINC000000002220	C10H7F3O4	248.16	17	6	0.2	4	7	1	49.9	63.6	1.58	2.07	3.48	2.52	2.23	2.38	-2.68	0.519	0.00209	Soluble	-3.03	0.229	0.000923	Soluble	-2.74	0.452	0.00182	Soluble	High	Yes	No	Yes	No	No	No	No	-6.34	0	0	0	0	0	0.85	0	1	1	1.99	none	none
ZINC000095618623	C11H14O4	210.23	15	6	0.36	4	4	2	56.12	66.76	1.76	1.12	1.66	1.38	1.65	1.52	-1.88	2.76	0.0132	Very soluble	-2.12	1.61	0.00767	Soluble	-2.17	1.42	0.00675	Soluble	High	Yes	No	No	No	No	No	No	-6.79	0	0	0	0	0	0.85	0	0	1	1.99	none	none
ZINC000095618624	C11H14O4	210.23	15	6	0.36	4	4	2	56.12	66.76	1.83	1.12	1.66	1.38	1.65	1.53	-1.88	2.76	0.0132	Very soluble	-2.12	1.61	0.00767	Soluble	-2.17	1.42	0.00675	Soluble	High	Yes	No	No	No	No	No	No	-6.79	0	0	0	0	0	0.85	0	0	1	1.99	none	none
ZINC000000391820	C9H12N2	148.2	11	6	0.44	1	2	1	48.23	24.92	1.77	0.17	0.8	0.87	2.04	1.13	-1.2	9.27	0.0626	Very soluble	-0.25	83.2	0.561	Very soluble	-2.93	0.173	0.00116	Soluble	High	Yes	No	No	No	No	No	No	-7.08	0	1	0	0	1	0.55	0	0	1	1.97	none	none
ZINC000000005898	C9H12N2	148.2	11	6	0.44	1	2	1	48.23	24.92	1.84	0.17	0.8	0.87	2.04	1.14	-1.2	9.27	0.0626	Very soluble	-0.25	83.2	0.561	Very soluble	-2.93	0.173	0.00116	Soluble	High	Yes	No	No	No	No	No	No	-7.08	0	1	0	0	1	0.55	0	0	1	1.97	none	none
ZINC000022060709	C13H18O3	222.28	16	6	0.46	4	3	2	63.38	57.53	1.6	2.1	2.19	2.25	2.4	2.11	-2.55	0.62	0.00279	Soluble	-2.94	0.256	0.00115	Soluble	-2.87	0.302	0.00136	Soluble	High	Yes	No	No	No	No	No	No	-6.16	0	0	0	0	0	0.85	0	0	1	1.95	none	none
ZINC000022060707	C13H18O3	222.28	16	6	0.46	4	3	2	63.38	57.53	1.95	2.1	2.19	2.25	2.4	2.18	-2.55	0.62	0.00279	Soluble	-2.94	0.256	0.00115	Soluble	-2.87	0.302	0.00136	Soluble	High	Yes	No	No	No	No	No	No	-6.16	0	0	0	0	0	0.85	0	0	1	1.95	none	none
ZINC000001692966	C10H15NO2	181.23	13	6	0.4	3	3	2	52.24	55.48	1.88	0.95	1.29	1.22	1.48	1.36	-1.71	3.57	0.0197	Very soluble	-1.7	3.6	0.0199	Very soluble	-2.43	0.672	0.00371	Soluble	High	Yes	No	No	No	No	No	No	-6.73	0	0	0	0	1	0.55	0	0	1	1.95	none	none
ZINC000003644762	C10H15NO2	181.23	13	6	0.4	3	3	2	52.24	55.48	2.24	0.95	1.29	1.22	1.48	1.43	-1.71	3.57	0.0197	Very soluble	-1.7	3.6	0.0199	Very soluble	-2.43	0.672	0.00371	Soluble	High	Yes	No	No	No	No	No	No	-6.73	0	0	0	0	1	0.55	0	0	1	1.95	none	none
ZINC000002041046	C10H15N3	177.25	13	6	0.3	4	1	2	55.12	36.42	1.89	0.93	0.83	1.81	1.59	1.41	-1.6	4.43	0.025	Very soluble	-1.28	9.28	0.0524	Very soluble	-3.77	0.03	0.000169	Soluble	High	Yes	No	No	No	No	No	No	-6.72	0	0	0	0	1	0.55	0	2	1	1.92	none	none
ZINC000003831106	C10H17NO2	183.25	13	0	0.8	2	2	1	54.93	46.17	1.74	0.78	0.75	0.79	2.05	1.22	-1.34	8.46	0.0462	Very soluble	-1.33	8.57	0.0468	Very soluble	-2.83	0.273	0.00149	Soluble	High	Yes	No	No	No	No	No	No	-6.86	0	0	0	0	1	0.55	0	1	1	1.92	none	none
ZINC000003831107	C10H17NO2	183.25	13	0	0.8	2	2	1	54.93	46.17	1.88	0.78	0.75	0.79	2.05	1.25	-1.34	8.46	0.0462	Very soluble	-1.33	8.57	0.0468	Very soluble	-2.83	0.273	0.00149	Soluble	High	Yes	No	No	No	No	No	No	-6.86	0	0	0	0	1	0.55	0	1	1	1.92	none	none
ZINC000000968306	C17H21N	239.36	18	12	0.29	5	1	0	78.02	3.24	3.24	4.28	3.6	4.09	3.93	3.83	-4.18	0.0157	6.55e-05	Moderately soluble	-4.06	0.0208	8.7e-05	Moderately soluble	-5.89	0.000309	1.29e-06	Moderately soluble	High	Yes	No	No	No	No	Yes	No	-4.72	0	0	0	0	1	0.55	0	0	2	1.9	none	none
ZINC000000056401	C10H15NO2	181.23	13	6	0.4	3	3	3	51.82	52.49	1.69	0.57	0.71	0.95	1.09	1	-1.47	6.19	0.0342	Very soluble	-1.24	10.3	0.0569	Very soluble	-2.17	1.23	0.00676	Soluble	High	Yes	No	No	No	No	No	No	-7	0	0	0	0	1	0.55	0	0	1	1.9	none	none
ZINC000000056399	C10H15NO2	181.23	13	6	0.4	3	3	3	51.82	52.49	1.82	0.57	0.71	0.95	1.09	1.03	-1.47	6.19	0.0342	Very soluble	-1.24	10.3	0.0569	Very soluble	-2.17	1.23	0.00676	Soluble	High	Yes	No	No	No	No	No	No	-7	0	0	0	0	1	0.55	0	0	1	1.9	none	none
ZINC000000000487	C11H17NO	179.26	13	6	0.45	4	2	1	55.12	21.26	2.62	2.65	1.85	2.12	2.38	2.32	-2.7	0.359	0.002	Soluble	-2.75	0.321	0.00179	Soluble	-3.8	0.0282	0.000157	Soluble	High	Yes	No	Yes	No	No	Yes	No	-5.51	0	0	0	0	1	0.55	0	0	1	1.88	none	none
ZINC000000156836	C11H17NO	179.26	13	6	0.45	4	2	1	55.12	21.26	2.58	2.65	1.85	2.12	2.38	2.32	-2.7	0.359	0.002	Soluble	-2.75	0.321	0.00179	Soluble	-3.8	0.0282	0.000157	Soluble	High	Yes	No	Yes	No	No	Yes	No	-5.51	0	0	0	0	1	0.55	0	0	1	1.88	none	none
ZINC000002020018	C11H25N	171.32	12	0	1	6	1	1	57.79	12.03	3.4	3.62	3.2	3.13	2.77	3.22	-2.79	0.28	0.00163	Soluble	-3.56	0.0472	0.000275	Soluble	-3.22	0.103	0.0006	Soluble	High	Yes	No	No	No	No	No	No	-4.77	0	0	0	0	2	0.55	0	0	2	1.87	none	none
ZINC000002020019	C11H25N	171.32	12	0	1	6	1	1	57.79	12.03	3.37	3.62	3.2	3.13	2.77	3.22	-2.79	0.28	0.00163	Soluble	-3.56	0.0472	0.000275	Soluble	-3.22	0.103	0.0006	Soluble	High	Yes	No	No	No	No	No	No	-4.77	0	0	0	0	2	0.55	0	0	2	1.87	none	none
ZINC000015831592	C9H6N2O3	190.16	14	10	0	1	4	1	52.59	78.94	1.35	1.99	1.85	0.91	-0.25	1.17	-2.74	0.35	0.00184	Soluble	-3.27	0.101	0.000532	Soluble	-2.51	0.589	0.0031	Soluble	High	No	No	Yes	No	No	No	No	-6.05	0	0	0	0	1	0.55	0	2	1	1.87	none	none
ZINC000000001672	C16H22FNO	263.35	19	6	0.56	5	3	0	79.75	20.31	3.18	3.8	3.56	3.09	3.98	3.52	-3.77	0.0447	0.00017	Soluble	-3.92	0.0316	0.00012	Soluble	-4.72	0.00498	1.89e-05	Moderately soluble	High	Yes	No	Yes	No	No	Yes	No	-5.21	0	0	0	0	0	0.55	0	0	1	1.86	none	none
ZINC000000113439	C14H14O3	230.26	17	10	0.21	3	3	1	66.79	46.53	1.94	3.34	3.04	2.57	2.9	2.76	-3.61	0.0566	0.000246	Soluble	-3.99	0.0233	0.000101	Soluble	-4.02	0.0221	9.62e-05	Moderately soluble	High	Yes	No	No	No	No	No	No	-5.33	0	0	0	0	0	0.85	0	0	1	1.85	none	none
ZINC000002570844	C8H14O3	158.19	11	0	0.75	5	3	1	42.54	54.37	1.41	1.58	1.47	0.97	1.23	1.33	-1.49	5.16	0.0326	Very soluble	-2.33	0.736	0.00465	Soluble	-1.23	9.38	0.0593	Soluble	High	Yes	No	No	No	No	No	No	-6.14	0	1	0	0	1	0.85	0	1	1	1.85	none	none
ZINC000005837443	C8H14O3	158.19	11	0	0.75	5	3	1	42.54	54.37	1.56	1.58	1.47	0.97	1.23	1.36	-1.49	5.16	0.0326	Very soluble	-2.33	0.736	0.00465	Soluble	-1.23	9.38	0.0593	Soluble	High	Yes	No	No	No	No	No	No	-6.14	0	1	0	0	1	0.85	0	1	1	1.85	none	none
ZINC000003643826	C11H17NO	179.26	13	6	0.45	3	2	1	54.69	23.47	2.42	1.7	1.35	1.86	1.49	1.76	-2.17	1.22	0.00682	Soluble	-1.81	2.79	0.0156	Very soluble	-2.42	0.688	0.00384	Soluble	High	Yes	No	No	No	No	No	No	-6.19	0	0	0	0	1	0.55	0	0	1	1.85	none	none
ZINC000003874419	C11H17NO	179.26	13	6	0.45	3	2	1	54.69	23.47	2.4	1.7	1.35	1.86	1.49	1.76	-2.17	1.22	0.00682	Soluble	-1.81	2.79	0.0156	Very soluble	-2.42	0.688	0.00384	Soluble	High	Yes	No	No	No	No	No	No	-6.19	0	0	0	0	1	0.55	0	0	1	1.85	none	none
ZINC000000155911	C11H17NO	179.26	13	6	0.45	3	2	1	54.69	23.47	2.45	1.7	1.35	1.86	1.49	1.77	-2.17	1.22	0.00682	Soluble	-1.81	2.79	0.0156	Very soluble	-2.42	0.688	0.00384	Soluble	High	Yes	No	No	No	No	No	No	-6.19	0	0	0	0	1	0.55	0	0	1	1.85	none	none
ZINC000000000491	C11H17NO	179.26	13	6	0.45	3	2	1	54.69	23.47	2.49	1.7	1.35	1.86	1.49	1.78	-2.17	1.22	0.00682	Soluble	-1.81	2.79	0.0156	Very soluble	-2.42	0.688	0.00384	Soluble	High	Yes	No	No	No	No	No	No	-6.19	0	0	0	0	1	0.55	0	0	1	1.85	none	none
ZINC000000004726	C6H6ClNO2S	191.64	11	6	0	1	3	1	42.45	68.54	0.65	1.24	2.07	0.9	0.63	1.1	-2.15	1.37	0.00713	Soluble	-2.28	1.01	0.00528	Soluble	-2.58	0.502	0.00262	Soluble	High	Yes	No	No	No	No	No	No	-6.59	0	1	0	0	1	0.55	0	0	1	1.85	none	none
ZINC000000896887	C11H11NO2	189.21	14	6	0.27	1	2	0	55.73	37.38	1.74	0.84	0.78	1.22	1.72	1.26	-1.79	3.04	0.0161	Very soluble	-1.21	11.7	0.062	Very soluble	-2.78	0.315	0.00166	Soluble	High	Yes	No	No	No	No	No	No	-6.86	0	0	0	0	1	0.55	0	1	1	1.83	none	none
ZINC000100030631	C11H11NO2	189.21	14	6	0.27	1	2	0	55.73	37.38	1.76	0.84	0.78	1.22	1.72	1.26	-1.79	3.04	0.0161	Very soluble	-1.21	11.7	0.062	Very soluble	-2.78	0.315	0.00166	Soluble	High	Yes	No	No	No	No	No	No	-6.86	0	0	0	0	1	0.55	0	1	1	1.83	none	none
ZINC000000001600	C15H21NO2	247.33	18	6	0.53	3	3	1	76.67	40.54	2.42	1.02	1.95	1.83	2.82	2.01	-2.06	2.13	0.00862	Soluble	-1.46	8.56	0.0346	Very soluble	-3.67	0.053	0.000214	Soluble	High	Yes	Yes	No	No	No	Yes	No	-7.08	0	0	0	0	0	0.55	0	0	1	1.83	none	none
ZINC000000135391	C11H13NO3	207.23	15	6	0.27	5	3	2	55.41	66.4	1.31	0.93	0.82	1.17	1.22	1.09	-1.68	4.36	0.0211	Very soluble	-1.91	2.55	0.0123	Very soluble	-2.62	0.499	0.00241	Soluble	High	No	No	No	No	No	No	No	-6.9	0	0	0	0	0	0.85	0	0	1	1.81	none	none
ZINC000056897668	C4F10	238.03	14	0	1	3	10	0	22	0	0	3.73	7.58	3.61	4.03	3.79	-3.47	0.0811	0.000341	Soluble	-3.42	0.0901	0.000379	Soluble	-2.87	0.318	0.00134	Soluble	Low	No	No	No	Yes	No	No	No	-5.1	0	3	0	1	2	0.55	0	1	2	1.79	none	none
ZINC000003874803	C9H12N2S	180.27	12	6	0.33	3	1	1	54.28	71	1.84	1.57	1.67	1.05	3.05	1.84	-2.12	1.37	0.00761	Soluble	-2.67	0.384	0.00213	Soluble	-3.01	0.175	0.000971	Soluble	High	Yes	No	Yes	No	No	No	No	-6.28	0	0	0	0	1	0.55	0	1	1	1.79	none	none
ZINC000019606670	C13H17ClN2O2	268.74	18	6	0.46	5	3	1	74.27	41.57	2.73	1.49	1.02	1.4	2.34	1.8	-2.36	1.17	0.00435	Soluble	-1.97	2.88	0.0107	Very soluble	-4.01	0.0263	9.77e-05	Moderately soluble	High	Yes	No	No	No	No	No	No	-6.88	0	0	0	0	0	0.55	0	0	0	1.79	none	none
ZINC000001591846	C12H9NO2	199.21	15	12	0	2	2	0	60.7	45.82	1.98	3.82	3.26	3.28	1.32	2.73	-3.94	0.0228	0.000114	Soluble	-4.48	0.00664	3.33e-05	Moderately soluble	-4.3	0.01	5.02e-05	Moderately soluble	High	Yes	No	Yes	Yes	Yes	No	No	-4.8	0	0	0	0	1	0.55	0	2	2	1.76	none	none
ZINC000003594299	C10H13N3	175.23	13	6	0.3	1	1	2	56.98	53.11	1.35	0.75	0.41	1.42	1.08	1	-1.67	3.71	0.0212	Very soluble	-1.44	6.29	0.0359	Very soluble	-2.29	0.89	0.00508	Soluble	High	No	No	No	No	No	No	No	-6.84	0	0	0	0	1	0.55	0	2	1	1.75	none	none
ZINC000002570852	C13H12O3	216.23	16	10	0.15	2	3	2	62.32	57.53	1.43	3.01	2.73	2.31	2.38	2.37	-3.41	0.0846	0.000391	Soluble	-3.88	0.0283	0.000131	Soluble	-3.31	0.105	0.000484	Soluble	High	Yes	No	No	No	No	No	No	-5.48	0	0	0	0	0	0.85	0	0	1	1.72	none	none
ZINC000006037131	C13H12O3	216.23	16	10	0.15	2	3	2	62.32	57.53	1.4	3.01	2.73	2.31	2.38	2.37	-3.41	0.0846	0.000391	Soluble	-3.88	0.0283	0.000131	Soluble	-3.31	0.105	0.000484	Soluble	High	Yes	No	No	No	No	No	No	-5.48	0	0	0	0	0	0.85	0	0	1	1.72	none	none
ZINC000100006441	C10H10N2O	174.2	13	11	0.1	1	1	1	51.36	37.79	1.97	1.85	1.47	1.88	2.12	1.86	-2.65	0.394	0.00226	Soluble	-2.26	0.947	0.00544	Soluble	-3.22	0.106	0.000607	Soluble	High	Yes	No	Yes	No	No	No	No	-6.05	0	0	0	0	1	0.55	0	0	1	1.72	none	none
ZINC000001481966	C20H27N	281.44	21	12	0.4	9	1	0	92.44	3.24	4.01	5.26	4.57	4.79	5.26	4.78	-4.73	0.00527	1.87e-05	Moderately soluble	-5.08	0.00235	8.36e-06	Moderately soluble	-7.47	9.58e-06	3.4e-08	Poorly soluble	High	Yes	No	Yes	No	No	Yes	No	-4.28	1	0	0	0	2	0.55	0	0	2	1.62	none	none
ZINC000082872187	C10H12O3	180.2	13	6	0.3	3	3	2	49.62	57.53	1.26	1.93	1.66	1.67	1.59	1.62	-2.32	0.869	0.00482	Soluble	-2.76	0.312	0.00173	Soluble	-2.04	1.66	0.00923	Soluble	High	Yes	No	No	No	No	No	No	-6.03	0	0	0	0	1	0.85	0	0	1	1.62	none	none
ZINC000082872188	C10H12O3	180.2	13	6	0.3	3	3	2	49.62	57.53	1.28	1.93	1.66	1.67	1.59	1.63	-2.32	0.869	0.00482	Soluble	-2.76	0.312	0.00173	Soluble	-2.04	1.66	0.00923	Soluble	High	Yes	No	No	No	No	No	No	-6.03	0	0	0	0	1	0.85	0	0	1	1.62	none	none
ZINC000000001930	C9H13NO	151.21	11	6	0.33	2	2	2	44.89	46.25	1.8	0.83	0.74	1.26	1.15	1.16	-1.57	4.05	0.0268	Very soluble	-1.38	6.25	0.0413	Very soluble	-1.93	1.78	0.0118	Soluble	High	Yes	No	No	No	No	No	No	-6.63	0	1	0	0	1	0.55	0	0	1	1.62	none	none
ZINC000002378674	C10H8F2O3	214.17	15	6	0.2	4	5	1	47.94	54.37	1.36	1.24	2.85	2.15	2.66	2.05	-1.98	2.24	0.0104	Very soluble	-1.98	2.24	0.0105	Very soluble	-3.1	0.172	0.000804	Soluble	High	Yes	No	No	No	No	No	No	-6.73	0	0	0	0	0	0.85	0	0	1	1.61	none	none
ZINC000000051581	C10H10N2O2	190.2	14	9	0.2	3	3	2	52.45	65.98	0.93	1.37	1.58	0.94	2.02	1.37	-2.16	1.32	0.00692	Soluble	-2.36	0.833	0.00438	Soluble	-3.1	0.152	0.0008	Soluble	High	Yes	No	No	No	No	No	No	-6.49	0	0	0	0	1	0.55	0	0	1	1.6	none	none
ZINC000001574929	C14H20N2O	232.32	17	6	0.5	4	2	1	74.29	32.34	2.61	1.63	1.8	1.98	2.04	2.01	-2.3	1.15	0.00496	Soluble	-1.92	2.78	0.012	Very soluble	-3.69	0.0473	0.000204	Soluble	High	Yes	No	No	No	No	Yes	No	-6.56	0	0	0	0	0	0.55	0	0	1	1.59	none	none
ZINC000000004285	C10H13ClN2	196.68	13	6	0.4	1	1	1	62.81	15.27	2.16	2.11	0.99	2	2.29	1.91	-2.66	0.426	0.00217	Soluble	-2.06	1.71	0.00868	Soluble	-3.51	0.0602	0.000306	Soluble	High	Yes	No	No	No	No	Yes	No	-6	0	0	0	0	1	0.55	0	0	1	1.58	none	none
ZINC000000066104	C12H14N2O2	218.25	16	9	0.25	4	2	3	62.71	65.12	1.44	1.27	1.55	0.7	2.26	1.44	-2.15	1.56	0.00715	Soluble	-2.24	1.27	0.0058	Soluble	-3.91	0.0267	0.000122	Soluble	High	Yes	No	No	No	No	No	No	-6.73	0	0	0	0	0	0.55	0	0	1	1.58	none	none
ZINC000002039651	C12H18O	178.27	13	6	0.5	4	1	1	57.63	20.23	2.78	4.35	3.43	3.33	3.69	3.52	-3.76	0.0307	0.000172	Soluble	-4.49	0.00577	3.24e-05	Moderately soluble	-4.21	0.0109	6.11e-05	Moderately soluble	High	Yes	No	Yes	No	No	Yes	No	-4.3	0	0	0	0	2	0.55	0	0	2	1.49	none	none
ZINC000000001041	C11H17BrN+	243.16	13	6	0.45	3	0	0	60.71	0	-0.81	2.83	2.89	-0.22	0.36	1.01	-3.27	0.129	0.000532	Soluble	-2.49	0.791	0.00325	Soluble	-5.28	0.00127	5.22e-06	Moderately soluble	Low	Yes	Yes	Yes	No	No	No	No	-5.77	0	0	0	0	1	0.55	0	1	1	1.43	none	none
ZINC000000001585	C7H11N3	137.18	10	6	0.43	2	2	1	40.95	37.81	1.77	1.32	1.11	0.42	0.98	1.12	-1.83	2.01	0.0147	Very soluble	-1.71	2.64	0.0193	Very soluble	-2.5	0.437	0.00318	Soluble	High	Yes	No	No	No	No	No	No	-6.2	0	1	0	0	1	0.55	0	0	1	1.43	none	none
ZINC000001482036	C11H17N	163.26	12	6	0.45	3	1	0	53.53	3.24	2.58	2.79	2.18	2.78	2.27	2.52	-2.78	0.27	0.00165	Soluble	-2.51	0.499	0.00306	Soluble	-3.34	0.075	0.000459	Soluble	Low	Yes	No	No	No	No	Yes	No	-5.31	0	0	0	0	2	0.55	0	0	1	1.4	none	none
ZINC000001509965	C11H17N	163.26	12	6	0.45	3	1	0	53.53	3.24	2.64	2.79	2.18	2.78	2.27	2.53	-2.78	0.27	0.00165	Soluble	-2.51	0.499	0.00306	Soluble	-3.34	0.075	0.000459	Soluble	Low	Yes	No	No	No	No	Yes	No	-5.31	0	0	0	0	2	0.55	0	0	1	1.4	none	none
ZINC000000132448	C11H14ClNO	211.69	14	6	0.45	1	2	2	61.29	32.26	2.18	1.58	1.42	2.01	2.83	2	-2.4	0.845	0.00399	Soluble	-1.87	2.87	0.0135	Very soluble	-3.87	0.0284	0.000134	Soluble	High	Yes	Yes	No	No	No	Yes	No	-6.47	0	0	0	0	0	0.55	0	0	1	1.39	none	none
ZINC000022061023	C12H18O2	194.27	14	6	0.5	2	2	2	59.65	40.46	2.36	3.46	3.34	2.67	2.87	2.94	-3.41	0.0757	0.00039	Soluble	-3.99	0.0198	0.000102	Soluble	-2.9	0.246	0.00127	Soluble	High	Yes	No	Yes	No	No	Yes	No	-5.03	0	0	0	0	1	0.55	0	1	1	1.37	none	none
ZINC000002380356	C8H5F3O3	206.12	14	6	0.12	2	6	2	40.43	57.53	1.32	3.51	3.26	2.06	1.79	2.39	-3.51	0.0631	0.000306	Soluble	-4.4	0.00817	3.97e-05	Moderately soluble	-2.09	1.68	0.00815	Soluble	High	Yes	No	No	No	No	No	No	-5.07	0	1	0	0	0	0.85	0	0	2	1.37	none	none
ZINC000001675415	C8H12N2	136.19	10	6	0.38	3	2	1	41.62	24.92	1.89	0.68	0.84	0.55	1.66	1.13	-1.36	5.96	0.0438	Very soluble	-0.78	22.6	0.166	Very soluble	-3.24	0.078	0.000573	Soluble	High	Yes	No	No	No	No	No	No	-6.65	0	1	0	0	1	0.55	0	0	1	1.32	none	none
ZINC000000157458	C7H6Cl2O	177.03	10	6	0.14	1	1	1	42.59	20.23	1.93	2.54	2.33	2.72	2.96	2.5	-2.92	0.215	0.00121	Soluble	-2.61	0.433	0.00244	Soluble	-3.46	0.062	0.00035	Soluble	High	Yes	No	Yes	No	No	No	No	-5.58	0	1	0	0	2	0.55	0	0	1	1.3	none	none
ZINC000000001454	C9H10O4	182.17	13	6	0.22	2	4	3	47.51	77.76	0.73	1.56	1.4	0.24	1.06	1	-2.16	1.26	0.00689	Soluble	-2.8	0.287	0.00157	Soluble	-1.41	7.04	0.0386	Soluble	High	No	No	No	No	No	No	Yes	-6.3	0	0	0	0	1	0.55	0	0	1	1.3	none	none
ZINC000000083831	C10H11NO3	193.2	14	6	0.2	5	3	2	52.14	66.4	1.15	0.57	1.3	1.14	1.01	1.04	-1.38	7.98	0.0413	Very soluble	-1.54	5.61	0.029	Very soluble	-2.58	0.504	0.00261	Soluble	High	Yes	No	No	No	No	No	No	-7.07	0	0	0	0	1	0.85	0	0	1	1.25	none	none
ZINC000002040459	C9H8O	132.16	10	6	0	2	1	0	41.54	17.07	1.73	1.95	1.9	2.01	2.5	2.02	-2.2	0.834	0.00631	Soluble	-1.93	1.54	0.0117	Very soluble	-2.76	0.232	0.00175	Soluble	High	Yes	No	Yes	No	No	No	No	-5.72	0	2	0	0	2	0.55	0	2	1	1.23	none	none
ZINC000001615894	C10H20N2O2	200.28	14	0	0.8	9	2	2	56.19	58.2	2.09	0.28	0.82	0.74	1.37	1.06	-0.66	43.4	0.217	Very soluble	-1.06	17.3	0.0863	Very soluble	-3.09	0.163	0.000815	Soluble	High	Yes	No	No	No	No	No	No	-7.32	0	0	0	0	0	0.55	0	0	2	1.2	none	none
ZINC000012484919	C27H44O2	400.64	29	0	0.78	6	2	2	126.24	40.46	1.95	1.73	6.73	2.17	2.58	2.04	-2.17	1.35	0.00681	Soluble	-1.96	2.18	0.011	Very soluble	-4.23	0.0116	5.86e-05	Moderately soluble	High	Yes	No	Yes	No	No	No	No	-6.28	0	0	0	0	1	0.55	0	1	1	1.13	none	none
ZINC000012484926	C27H44O2	400.64	29	0	0.78	6	2	2	126.24	40.46	1.95	1.73	6.73	2.17	2.58	2.04	-2.17	1.35	0.00681	Soluble	-1.96	2.18	0.011	Very soluble	-4.23	0.0116	5.86e-05	Moderately soluble	High	Yes	No	Yes	No	No	No	No	-6.28	0	0	0	0	1	0.55	0	1	1	1.13	none	none
ZINC000001847459	C7H5F3O	162.11	11	6	0.14	1	4	1	33.47	20.23	1.51	2.82	3.56	2.57	2.35	2.56	-2.96	0.178	0.0011	Soluble	-2.9	0.203	0.00125	Soluble	-2.7	0.325	0.002	Soluble	High	Yes	No	No	No	No	No	No	-5.29	0	2	0	0	2	0.55	0	0	1	1	none	none
ZINC000001847395	C3H3F5	134.05	8	0	1	2	5	0	16.83	0	1.3	2.55	4.3	2.42	2.4	2.59	-2.15	0.959	0.00715	Soluble	-2.2	0.851	0.00635	Soluble	-1.75	2.41	0.018	Soluble	Low	Yes	No	No	No	No	No	No	-5.31	0	3	0	0	3	0.55	0	0	1	1	none	none
ZINC000000001885	C6H5ClO	128.56	8	6	0	0	1	1	33.48	20.23	1.52	2.39	2.05	2.07	2.06	2.02	-2.7	0.258	0.00201	Soluble	-2.46	0.45	0.0035	Soluble	-2.4	0.513	0.00399	Soluble	High	Yes	No	Yes	No	No	No	No	-5.39	0	3	0	0	2	0.55	0	0	1	1	none	none
ZINC000008132748	C11H17N	163.26	12	6	0.45	3	1	1	53.48	12.03	2.42	2.41	2.23	2.78	2.56	2.48	-2.54	0.468	0.00287	Soluble	-2.3	0.809	0.00496	Soluble	-4.05	0.0144	8.83e-05	Moderately soluble	High	Yes	No	Yes	No	No	Yes	No	-5.58	0	0	0	0	2	0.55	0	0	1	1	none	none
ZINC000000160784	C10H15NO	165.23	12	6	0.4	3	2	1	50.75	23.47	2.11	2.08	1.5	1.83	1.59	1.82	-2.35	0.743	0.0045	Soluble	-2.2	1.04	0.00627	Soluble	-2.73	0.305	0.00185	Soluble	High	Yes	No	Yes	No	No	No	No	-5.83	0	0	0	0	1	0.55	0	0	1	1	none	none
ZINC000000154564	C9H10O2	150.17	11	6	0.22	3	2	1	42.79	37.3	1.5	1.84	1.7	1.98	1.88	1.78	-2.14	1.1	0.00731	Soluble	-2.24	0.857	0.0057	Soluble	-2.56	0.413	0.00275	Soluble	High	Yes	No	No	No	No	No	No	-5.91	0	1	0	0	1	0.85	0	0	1	1	none	none
ZINC000000001684	C7H8O2	124.14	9	6	0.14	1	2	1	34.96	29.46	1.56	1.58	1.4	1.15	1.36	1.41	-2.03	1.15	0.00928	Soluble	-1.81	1.93	0.0155	Very soluble	-1.91	1.54	0.0124	Soluble	High	Yes	No	No	No	No	No	No	-5.94	0	3	0	0	1	0.55	0	0	1	1	none	none
ZINC000003860857	C3H2F6O	168.04	10	0	1	2	7	1	18.08	20.23	1.24	1.66	3.99	1.53	2.15	2.12	-1.8	2.69	0.016	Very soluble	-1.7	3.36	0.02	Very soluble	-1.12	12.7	0.0759	Soluble	High	Yes	No	No	No	No	No	No	-6.15	0	2	0	0	3	0.55	0	0	1	1	none	none
ZINC000000000226	C9H9NO3	179.17	13	6	0.11	3	3	2	47.71	66.4	1.1	1.31	1.15	1.11	0.78	1.09	-1.92	2.16	0.012	Very soluble	-2.3	0.888	0.00495	Soluble	-2.16	1.25	0.00697	Soluble	High	Yes	No	No	No	No	No	No	-6.46	0	0	0	0	1	0.85	0	0	1	1	none	none
ZINC000008383206	C9H10O3	166.17	12	6	0.22	3	3	2	44.82	57.53	1.19	1.16	1.41	1.37	1.4	1.31	-1.77	2.8	0.0169	Very soluble	-1.96	1.81	0.0109	Very soluble	-2	1.67	0.0101	Soluble	High	Yes	No	No	No	No	No	No	-6.49	0	0	0	0	1	0.85	0	0	1	1	none	none
[truncated: 4 more columns]

## Sheet: no-world_fda_2
Molecule	Formula	MW	#Heavy atoms	#Aromatic heavy atoms	Fraction Csp3	#Rotatable bonds	#H-bond acceptors	#H-bond donors	MR	TPSA	iLOGP	XLOGP3	WLOGP	MLOGP	Silicos-IT Log P	Consensus Log P	ESOL Log S	ESOL Solubility (mg/ml)	ESOL Solubility (mol/l)	ESOL Class	Ali Log S	Ali Solubility (mg/ml)	Ali Solubility (mol/l)	Ali Class	Silicos-IT LogSw	Silicos-IT Solubility (mg/ml)	Silicos-IT Solubility (mol/l)	Silicos-IT class	GI absorption	BBB permeant	Pgp substrate	CYP1A2 inhibitor	CYP2C19 inhibitor	CYP2C9 inhibitor	CYP2D6 inhibitor	CYP3A4 inhibitor	log Kp (cm/s)	Lipinski #violations	Ghose #violations	Veber #violations	Egan #violations	Muegge #violations	Bioavailability Score	PAINS #alerts	Brenk #alerts	Leadlikeness #violations	Synthetic Accessibility	Mutagenic	Tumorigenic
ZINC000001532673	C6H12N2O4S2	240.3	14	0	0.67	7	6	4	55.1	177.24	0.51	-5.08	-0.81	-5.83	-1.33	-2.51	2.33	51700	215	Highly soluble	2	23900	99.6	Highly soluble	0.95	2170	9.02	Soluble	Low	No	No	No	No	No	No	No	-11.37	0	1	1	1	2	0.55	0	1	1	3.39	none	none
ZINC000001408068	C5H4N2O4	156.1	11	6	0	1	6	3	33.04	103.54	0.36	0.02	-0.41	-1.14	-0.6	-0.36	-1.16	10.8	0.0695	Very soluble	-1.75	2.8	0.0179	Very soluble	0.14	214	1.37	Soluble	High	No	No	No	No	No	No	No	-7.24	0	4	0	0	1	0.56	0	0	1	1.94	none	none
ZINC000001532582	C8H15NOS2	205.34	12	0	0.88	5	1	1	56.55	93.69	1.74	1.03	2.19	1.16	2.1	1.64	-1.43	7.59	0.037	Very soluble	-2.59	0.531	0.00259	Soluble	-1.92	2.49	0.0121	Soluble	High	No	No	No	No	No	No	No	-6.82	0	0	0	0	0	0.55	0	1	1	2.8	none	none
ZINC000003830381	C21H36O5	368.51	26	0	0.76	12	5	4	105.29	97.99	3.51	2.91	3.43	2.2	3.6	3.13	-3.17	0.251	0.000682	Soluble	-4.63	0.00866	2.35e-05	Moderately soluble	-2.18	2.41	0.00655	Soluble	High	No	Yes	No	No	No	No	No	-6.48	0	0	1	0	0	0.56	0	1	2	5.15	none	none
ZINC000003830394	C18H18N6O5S2	462.5	31	11	0.33	8	8	3	114.39	201.14	1.81	0.5	-0.93	0.97	-0.72	0.33	-2.76	0.809	0.00175	Soluble	-4.29	0.0235	5.08e-05	Moderately soluble	-2.3	2.32	0.00501	Soluble	Low	No	Yes	No	No	No	No	No	-8.77	1	1	1	1	1	0.11	0	0	2	4.84	none	none
ZINC000003830515	C16H19N3O4S	349.4	24	0	0.44	5	5	3	93.34	138.03	1.57	0.45	-0.03	0.75	-0.18	0.51	-1.96	3.83	0.011	Very soluble	-2.92	0.423	0.00121	Soluble	-0.75	62.4	0.179	Soluble	High	No	No	No	No	No	No	No	-8.11	0	0	0	1	0	0.55	0	1	0	4.84	none	none
ZINC000003815418	C18H24O3	288.38	21	6	0.67	0	3	3	82.19	60.69	2.15	2.45	2.58	2.65	2.34	2.43	-3.38	0.119	0.000414	Soluble	-3.37	0.124	0.000428	Soluble	-2.94	0.333	0.00115	Soluble	High	Yes	Yes	No	No	No	Yes	No	-6.32	0	0	0	0	0	0.55	0	0	0	3.74	none	none
ZINC000003830611	C17H24O3	276.37	20	6	0.59	4	3	1	79.55	46.53	2.87	4.24	3.15	2.87	3.25	3.28	-4.18	0.0181	6.57e-05	Moderately soluble	-4.93	0.00326	1.18e-05	Moderately soluble	-3.92	0.0336	0.000122	Soluble	High	Yes	No	No	No	No	Yes	No	-4.98	0	0	0	0	0	0.55	0	0	1	3.5	none	none
ZINC000003831511	C32H41NO2	471.67	35	18	0.44	9	3	2	149.82	43.7	4.71	6.57	5.63	4.8	6.71	5.68	-6.69	9.63e-05	2.04e-07	Poorly soluble	-7.29	2.44e-05	5.17e-08	Poorly soluble	-9.15	3.35e-07	7.1e-10	Poorly soluble	High	Yes	Yes	No	No	No	Yes	No	-4.51	1	3	0	0	1	0.55	0	0	3	3.96	none	none
ZINC000001544807	C8H14O2S2	206.33	12	0	0.88	5	2	1	55.41	87.9	1.81	1.68	2.79	1.57	2.34	2.04	-1.85	2.93	0.0142	Very soluble	-3.14	0.149	0.000724	Soluble	-1.7	4.12	0.02	Soluble	High	No	No	No	No	No	No	No	-6.37	0	0	0	0	0	0.56	0	1	1	2.87	none	none
ZINC000003872177	C22H19Cl2NO3	416.3	28	12	0.27	7	4	0	108.96	59.32	3.6	6.05	5.85	3.72	5.33	4.91	-6.09	0.00034	8.17e-07	Poorly soluble	-7.08	3.5e-05	8.41e-08	Poorly soluble	-6.84	6.02e-05	1.45e-07	Poorly soluble	High	No	No	Yes	Yes	Yes	No	Yes	-4.54	0	1	0	0	1	0.55	0	0	2	3.95	high	high
ZINC000003872805	C22H32N2O6	420.5	30	12	0.45	13	8	8	115.18	145.44	2.19	1.06	1.37	0.41	2.34	1.47	-2.55	1.18	0.0028	Soluble	-3.71	0.0829	0.000197	Soluble	-4.81	0.00656	1.56e-05	Moderately soluble	Low	No	Yes	No	No	No	No	No	-8.11	1	0	2	1	1	0.55	1	1	2	3.47	none	none
ZINC000003873157	C17H19F2N3O3	351.35	25	10	0.41	3	6	2	97.32	74.57	2.26	-0.8	1.87	1.67	2.34	1.47	-1.61	8.58	0.0244	Very soluble	-0.29	181	0.516	Very soluble	-4.12	0.0266	7.57e-05	Moderately soluble	High	Yes	Yes	No	No	No	No	No	-9.01	0	0	0	0	0	0.55	0	0	1	3.11	none	none
ZINC000885764928	C40H43N7O7S	765.88	55	20	0.42	9	10	3	211.96	198.03	2.42	4.65	3.89	0.88	2.28	2.83	-7.19	4.91e-05	6.41e-08	Poorly soluble	-8.54	2.23e-06	2.92e-09	Poorly soluble	-9.74	1.38e-07	1.81e-10	Poorly soluble	Low	No	Yes	No	No	No	No	Yes	-7.67	2	3	1	1	3	0.17	0	2	3	6.97	low	none
ZINC000003831024	C25H35NO5	429.55	31	12	0.48	14	6	0	123.04	57.23	5.02	5.2	4.6	3.37	5.27	4.69	-5.14	0.0031	7.22e-06	Moderately soluble	-6.15	0.000305	7.09e-07	Poorly soluble	-7.47	1.46e-05	3.39e-08	Poorly soluble	High	Yes	Yes	No	No	No	Yes	Yes	-5.23	0	0	1	0	1	0.55	0	0	3	3.77	none	none
ZINC000003842872	C27H31N7OS	501.65	36	23	0.33	10	5	1	147.28	124.68	3.17	3.61	4.22	3.76	6.49	4.25	-5.04	0.0046	9.18e-06	Moderately soluble	-5.92	0.000609	1.21e-06	Moderately soluble	-9.26	2.76e-07	5.5e-10	Poorly soluble	Low	No	Yes	No	Yes	Yes	No	Yes	-6.8	1	2	0	0	0	0.56	0	1	3	4.08	low	low
ZINC000003875039	C24H26N2O6	438.47	32	12	0.33	11	6	1	124.59	104.22	3.17	3.59	2.8	2.85	3.01	3.09	-4.37	0.0186	4.25e-05	Moderately soluble	-5.47	0.0015	3.43e-06	Moderately soluble	-5.95	0.000493	1.12e-06	Moderately soluble	High	No	No	No	Yes	Yes	No	Yes	-6.43	0	0	1	0	0	0.56	1	1	3	3.52	none	low
ZINC000003861133	C23H26N2O4	394.46	29	6	0.61	2	5	0	114.04	51.24	3.29	0.98	1.35	2.04	1.84	1.9	-2.92	0.47	0.00119	Soluble	-1.64	8.95	0.0227	Very soluble	-3.61	0.0966	0.000245	Soluble	High	Yes	No	No	No	No	Yes	No	-8.01	0	0	0	0	0	0.55	0	1	1	5.44	none	low
ZINC000003871698	C15H14ClN3O4S3	431.94	26	12	0.13	5	6	2	109.56	160.75	1.44	2.14	3.49	1.89	1.89	2.17	-3.88	0.0572	0.000133	Soluble	-5.15	0.00307	7.12e-06	Moderately soluble	-6.19	0.000278	6.43e-07	Poorly soluble	Low	No	No	No	No	No	No	Yes	-7.42	0	0	1	1	1	0.55	0	0	1	3.87	none	none
ZINC000016090791	C15H12N2O2	252.27	19	12	0.13	1	2	1	73.91	58.86	2.13	1.33	2	2.22	1.51	1.84	-2.64	0.573	0.00227	Soluble	-2.17	1.72	0.0068	Soluble	-3.67	0.0541	0.000214	Soluble	High	Yes	Yes	No	Yes	No	No	No	-6.89	0	0	0	0	0	0.55	0	1	0	3.38	low	none
ZINC000017187167	C10H15N3O4	241.24	17	6	0.6	2	5	3	59.62	110.34	1.4	-1.01	-1.87	-1.15	-0.28	-0.58	-0.83	35.8	0.148	Very soluble	-0.82	36.5	0.151	Very soluble	-0.67	52.2	0.216	Soluble	High	No	No	No	No	No	No	No	-8.49	0	1	0	0	0	0.55	0	0	1	3.74	none	none
ZINC000017187171	C10H15N3O4	241.24	17	6	0.6	2	5	3	59.62	110.34	1.42	-1.01	-1.87	-1.15	-0.28	-0.58	-0.83	35.8	0.148	Very soluble	-0.82	36.5	0.151	Very soluble	-0.67	52.2	0.216	Soluble	High	No	No	No	No	No	No	No	-8.49	0	1	0	0	0	0.55	0	0	1	3.74	none	none
ZINC000014618774	C16H24O5	296.36	21	0	0.81	4	5	1	76.94	71.59	2.76	0.64	1.38	0.32	3.2	1.66	-1.82	4.52	0.0153	Very soluble	-1.72	5.66	0.0191	Very soluble	-2.44	1.06	0.00359	Soluble	High	No	No	No	No	No	No	No	-7.65	0	0	0	0	0	0.55	0	2	0	5.11	high	high
ZINC000014618775	C16H24O5	296.36	21	0	0.81	4	5	1	76.94	71.59	2.65	0.64	1.38	0.32	3.2	1.64	-1.82	4.52	0.0153	Very soluble	-1.72	5.66	0.0191	Very soluble	-2.44	1.06	0.00359	Soluble	High	No	No	No	No	No	No	No	-7.65	0	0	0	0	0	0.55	0	2	0	5.11	high	high
ZINC000014618776	C16H24O5	296.36	21	0	0.81	4	5	1	76.94	71.59	2.82	0.64	1.38	0.32	3.2	1.67	-1.82	4.52	0.0153	Very soluble	-1.72	5.66	0.0191	Very soluble	-2.44	1.06	0.00359	Soluble	High	No	No	No	No	No	No	No	-7.65	0	0	0	0	0	0.55	0	2	0	5.11	high	high
ZINC000003830428	C18H18N6O8S3	542.57	35	11	0.33	10	11	4	124.92	263.89	0.13	-0.58	-0.69	0.21	-2.42	-0.67	-2.41	2.11	0.00388	Soluble	-4.49	0.0175	3.23e-05	Moderately soluble	-1.58	14.3	0.0264	Soluble	Low	No	Yes	No	No	No	No	No	-10.02	2	2	1	1	2	0.11	0	1	2	5.19	none	high
ZINC000003830496	C13H13N3O6S	339.32	23	0	0.46	7	7	2	80.31	162.1	0.8	-0.45	-1.18	-0.77	-0.53	-0.43	-1.2	21.5	0.0633	Very soluble	-2.49	1.1	0.00325	Soluble	-0.7	67.7	0.2	Soluble	Low	No	No	No	No	No	No	No	-8.69	0	1	1	1	1	0.11	0	0	0	4.34	none	none
ZINC000003830949	C11H12I3NO2	570.93	17	6	0.36	4	2	2	94.96	63.32	2.32	3.88	3.74	4.33	4.69	3.79	-5.82	0.000861	1.51e-06	Moderately soluble	-4.91	0.00707	1.24e-05	Moderately soluble	-5.24	0.00326	5.71e-06	Moderately soluble	High	Yes	No	No	No	Yes	No	No	-7.03	2	1	0	0	0	0.85	0	2	2	2.44	none	none
ZINC000013831819	C16H32O11	400.42	27	0	1	16	11	5	89.23	156.53	2.27	-3.88	-3.14	-3.73	-0.73	-1.84	1.18	6030	15.1	Highly soluble	1.19	6170	15.4	Highly soluble	-0.06	350	0.873	Soluble	Low	No	Yes	No	No	No	No	No	-11.5	1	1	2	1	4	0.55	0	0	2	5.46	none	none
ZINC000003873364	C21H32N2O	328.49	24	5	0.86	0	2	2	97.66	48.91	2.77	4.46	4.12	3.93	4.2	3.9	-4.84	0.00474	1.44e-05	Moderately soluble	-5.21	0.00204	6.22e-06	Moderately soluble	-5	0.00331	1.01e-05	Moderately soluble	High	Yes	Yes	Yes	No	No	No	No	-5.14	0	0	0	0	0	0.55	0	0	1	4.75	none	none
ZINC000003831582	C22H25N2OS+	365.51	26	12	0.41	4	1	0	115.45	48.85	0	3.62	2.59	4.17	2.08	2.49	-4.46	0.0125	3.43e-05	Moderately soluble	-4.33	0.017	4.64e-05	Moderately soluble	-5.87	0.000495	1.36e-06	Moderately soluble	High	Yes	Yes	No	No	No	Yes	Yes	-5.96	1	0	0	0	0	0.55	0	2	2	4.03	none	none
ZINC000003860468	C6H13NO5	179.17	12	0	1	1	6	5	37.28	116.17	0.74	-3.5	-3.25	-2.75	-2.54	-2.26	1.32	3740	20.9	Highly soluble	1.64	7840	43.8	Highly soluble	2.4	44900	251	Soluble	Low	No	Yes	No	No	No	No	No	-9.88	0	2	0	0	2	0.55	0	0	1	3.94	none	none
ZINC000001532734	C10H26N4	202.34	14	0	1	11	4	4	61.2	76.1	2.33	-1.09	-0.36	0.18	0.58	0.33	0.32	421	2.08	Highly soluble	-0.02	194	0.959	Very soluble	-3.32	0.0971	0.00048	Soluble	High	No	No	No	No	No	No	No	-8.31	0	0	1	0	0	0.55	0	0	2	1.8	high	none
ZINC000001532556	C4H8N2O3	132.12	9	0	0.5	3	4	3	28.73	106.41	-0.26	-3.41	-1.73	-3.99	-1.73	-2.22	1.69	6430	48.7	Highly soluble	1.75	7480	56.6	Highly soluble	1.1	1650	12.5	Soluble	High	No	No	No	No	No	No	No	-9.53	0	4	0	0	3	0.55	0	0	1	1.72	none	none
ZINC000003869280	C3H8NO6P	185.07	11	0	0.67	4	7	4	33.09	139.89	-0.76	-4.51	-1.49	-4.84	-1.89	-2.7	2.12	24300	131	Highly soluble	2.19	28700	155	Highly soluble	2.04	20400	110	Soluble	Low	No	No	No	No	No	No	No	-10.63	0	3	0	1	3	0.56	0	1	1	3.4	none	none
ZINC000003831116	C12H11I3N2O4	627.94	21	6	0.25	5	4	2	105.08	86.71	1.85	1.93	2.95	3.26	3.42	2.68	-4.83	0.00928	1.48e-05	Moderately soluble	-3.37	0.265	0.000422	Soluble	-4.73	0.0117	1.87e-05	Moderately soluble	High	No	No	No	No	No	No	Yes	-8.76	1	1	0	0	1	0.56	0	1	1	2.56	high	none
ZINC000003831174	C24H33NO3	383.52	28	10	0.54	11	4	0	114.56	38.77	4.03	4.83	4.45	3.38	5.29	4.4	-4.8	0.00609	1.59e-05	Moderately soluble	-5.38	0.00161	4.19e-06	Moderately soluble	-6.9	4.78e-05	1.25e-07	Poorly soluble	High	Yes	No	No	No	Yes	Yes	Yes	-5.21	0	0	1	0	0	0.55	0	0	3	3.91	none	high
ZINC000003831401	C26H28N3+	382.52	29	21	0.19	4	0	0	126.38	12.05	1.18	5.95	5.09	4.22	5	4.29	-6.23	0.000224	5.86e-07	Poorly soluble	-5.98	0.000402	1.05e-06	Moderately soluble	-7.6	9.7e-06	2.54e-08	Poorly soluble	High	Yes	Yes	Yes	Yes	No	Yes	Yes	-4.41	1	0	0	0	1	0.55	2	1	2	3.63	none	none
ZINC000003830933	C12H11I3N2O4	627.94	21	6	0.25	6	4	3	103.45	95.5	1.63	1.69	2.45	2.99	3.86	2.52	-4.61	0.0153	2.44e-05	Moderately soluble	-3.31	0.307	0.000489	Soluble	-5.46	0.00217	3.46e-06	Moderately soluble	High	No	No	No	Yes	No	No	Yes	-8.93	1	1	0	0	1	0.56	0	1	1	2.41	high	none
ZINC000003872806	C22H32N2O6	420.5	30	12	0.45	13	8	8	115.18	145.44	2.58	1.06	1.37	0.41	2.34	1.55	-2.55	1.18	0.0028	Soluble	-3.71	0.0829	0.000197	Soluble	-4.81	0.00656	1.56e-05	Moderately soluble	Low	No	Yes	No	No	No	No	No	-8.11	1	0	2	1	1	0.55	1	1	2	3.47	none	none
ZINC000003873817	C24H26BrN3O3	484.39	31	15	0.42	5	5	0	126.63	56.59	3.83	3.2	3.42	2.65	3.72	3.36	-4.89	0.00628	1.3e-05	Moderately soluble	-4.06	0.0422	8.71e-05	Moderately soluble	-6.81	7.43e-05	1.53e-07	Poorly soluble	High	Yes	No	No	Yes	No	Yes	Yes	-6.98	0	1	0	0	0	0.55	0	0	1	4.38	none	none
ZINC000003832372	C21H22N4O6S	458.49	32	15	0.29	10	7	4	119.67	180.93	1.13	1.42	1.83	0.64	3.18	1.64	-3.26	0.25	0.000544	Soluble	-4.82	0.00687	1.5e-05	Moderately soluble	-5.01	0.00448	9.77e-06	Moderately soluble	Low	No	Yes	No	No	No	No	No	-8.09	0	0	1	1	1	0.11	0	0	2	3.77	none	none
ZINC000003830706	C14H15N7	281.32	21	12	0	5	4	5	83.37	136.49	1.36	1.94	2.17	2.33	1.5	1.86	-2.9	0.355	0.00126	Soluble	-4.43	0.0104	3.71e-05	Moderately soluble	-4.53	0.00834	2.96e-05	Moderately soluble	High	No	No	No	No	No	No	No	-6.64	0	0	0	1	0	0.55	1	3	0	2.8	high	high
ZINC000003871927	C16H17N9O5S3	511.56	33	10	0.38	9	10	3	122.88	269.65	1.92	0.03	-1.24	-0.31	-0.71	-0.06	-2.66	1.12	0.00218	Soluble	-5.24	0.00291	5.69e-06	Moderately soluble	-1.53	15	0.0294	Soluble	Low	No	Yes	No	No	No	No	No	-9.4	2	2	1	1	1	0.11	0	2	2	4.93	none	none
ZINC000003831552	C22H26N2O4	382.45	28	12	0.36	6	6	0	117.97	61.64	3.8	4	3.68	2.26	5.69	3.89	-4.65	0.00852	2.23e-05	Moderately soluble	-5	0.00386	1.01e-05	Moderately soluble	-7.21	2.37e-05	6.21e-08	Poorly soluble	High	Yes	No	No	Yes	Yes	Yes	Yes	-5.79	0	0	0	0	0	0.55	0	0	2	4.64	none	none
ZINC000003872863	C35H52O4	536.78	39	0	0.63	11	4	1	165.15	71.44	5.31	10.18	8.99	4.57	9.62	7.73	-8.86	7.49e-07	1.39e-09	Poorly soluble	-11.62	1.3e-09	2.43e-12	Insoluble	-7.7	1.06e-05	1.98e-08	Poorly soluble	Low	No	Yes	No	No	No	No	No	-2.35	2	4	1	1	1	0.85	0	2	3	7.28	none	none
ZINC000003873365	C21H32N2O	328.49	24	5	0.86	0	2	2	97.66	48.91	2.72	4.46	4.12	3.93	4.2	3.89	-4.84	0.00474	1.44e-05	Moderately soluble	-5.21	0.00204	6.22e-06	Moderately soluble	-5	0.00331	1.01e-05	Moderately soluble	High	Yes	Yes	Yes	No	No	No	No	-5.14	0	0	0	0	0	0.55	0	0	1	4.75	none	none
ZINC000003874580	C20H33NO3	335.48	24	6	0.65	13	4	0	99.05	38.77	4.14	3.98	3.65	3.11	4.4	3.86	-3.75	0.0591	0.000176	Soluble	-4.5	0.0107	3.2e-05	Moderately soluble	-5.97	0.00036	1.07e-06	Moderately soluble	High	Yes	No	No	No	No	Yes	Yes	-5.52	0	0	1	0	0	0.55	0	0	2	3.02	none	none
ZINC000001996306	C22H19Cl2NO3	416.3	28	12	0.27	7	4	0	108.96	59.32	3.7	6.05	5.85	3.72	5.33	4.93	-6.09	0.00034	8.17e-07	Poorly soluble	-7.08	3.5e-05	8.41e-08	Poorly soluble	-6.84	6.02e-05	1.45e-07	Poorly soluble	High	No	No	Yes	Yes	Yes	No	Yes	-4.54	0	1	0	0	1	0.55	0	0	2	3.95	high	high
ZINC000003860156	C10H14N5O7P	347.22	23	9	0.5	4	10	5	73.58	195.88	-0.1	-3.52	-2.18	-2.65	-3.53	-2.4	0.2	549	1.58	Highly soluble	-0.01	338	0.973	Very soluble	1.26	6380	18.4	Soluble	Low	No	No	No	No	No	No	No	-10.92	1	1	1	1	2	0.11	0	1	0	4.35	none	none
ZINC000004214767	C21H32O	300.48	22	0	0.81	2	1	1	94.6	20.23	3.86	5.27	5.26	4.97	4.65	4.8	-4.89	0.00386	1.29e-05	Moderately soluble	-5.44	0.00108	3.59e-06	Moderately soluble	-4.05	0.0266	8.85e-05	Moderately soluble	High	Yes	No	No	Yes	Yes	No	No	-4.39	1	0	0	0	2	0.55	0	1	1	4.95	none	none
ZINC000005821089	C21H30O3	330.46	24	6	0.71	4	3	1	97.39	41.99	3.87	5.09	4.95	3.6	5.27	4.55	-5.02	0.00318	9.63e-06	Moderately soluble	-5.71	0.000637	1.93e-06	Moderately soluble	-5.66	0.00072	2.18e-06	Moderately soluble	High	Yes	Yes	No	No	No	Yes	No	-4.7	0	0	0	0	1	0.55	0	1	1	4.63	low	none
ZINC000005821085	C21H30O3	330.46	24	6	0.71	4	3	1	97.39	41.99	3.96	5.09	4.95	3.6	5.27	4.57	-5.02	0.00318	9.63e-06	Moderately soluble	-5.71	0.000637	1.93e-06	Moderately soluble	-5.66	0.00072	2.18e-06	Moderately soluble	High	Yes	No	No	No	No	Yes	No	-4.7	0	0	0	0	1	0.55	0	1	1	4.63	low	none
ZINC000000000440	C16H13ClN2O	284.74	20	12	0.19	1	2	1	86.12	35.83	2.87	2.2	1.74	4.1	3.67	2.92	-3.37	0.122	0.000427	Soluble	-2.59	0.738	0.00259	Soluble	-5.41	0.00111	3.88e-06	Moderately soluble	High	Yes	Yes	No	No	No	Yes	No	-6.47	0	0	0	0	0	0.55	0	0	0	3.42	none	none
ZINC000000001195	C13H11ClN2O2	262.69	18	12	0.08	3	3	2	70.72	62.22	2.05	4.54	3.49	1.39	2.69	2.83	-4.62	0.00624	2.38e-05	Moderately soluble	-5.57	0.000709	2.7e-06	Moderately soluble	-4.97	0.0028	1.06e-05	Moderately soluble	High	Yes	No	Yes	No	Yes	No	No	-4.68	0	0	0	0	0	0.85	0	0	1	2.21	none	none
ZINC000021981303	C23H29N3O	363.5	27	12	0.39	6	3	1	123.88	29.95	3.6	3.62	1.95	2.85	2.9	2.98	-4.31	0.0179	4.93e-05	Moderately soluble	-3.94	0.0421	0.000116	Soluble	-5.51	0.00111	3.05e-06	Moderately soluble	High	Yes	Yes	No	No	No	Yes	No	-5.95	0	0	0	0	0	0.55	0	1	2	3.72	none	none
ZINC000003830950	C11H12I3NO2	570.93	17	6	0.36	4	2	2	94.96	63.32	2.4	3.88	3.74	4.33	4.69	3.81	-5.82	0.000861	1.51e-06	Moderately soluble	-4.91	0.00707	1.24e-05	Moderately soluble	-5.24	0.00326	5.71e-06	Moderately soluble	High	Yes	No	No	No	Yes	No	No	-7.03	2	1	0	0	0	0.85	0	2	2	2.44	none	none
ZINC000003830283	C24H34N2O	366.54	27	12	0.5	10	2	0	118.99	15.71	4.27	5.31	4.3	3.72	4.73	4.47	-5.13	0.00274	7.47e-06	Moderately soluble	-5.39	0.00149	4.06e-06	Moderately soluble	-6.88	4.89e-05	1.33e-07	Poorly soluble	High	Yes	No	No	No	No	Yes	Yes	-4.77	0	0	0	0	1	0.55	0	0	3	3.34	none	none
ZINC000003872492	C18H24O3	288.38	21	6	0.67	0	3	3	82.19	60.69	1.46	2.45	2.58	2.65	2.34	2.3	-3.38	0.119	0.000414	Soluble	-3.37	0.124	0.000428	Soluble	-2.94	0.333	0.00115	Soluble	High	Yes	Yes	No	No	No	Yes	No	-6.32	0	0	0	0	0	0.55	0	0	0	3.74	none	none
ZINC000003873366	C21H32N2O	328.49	24	5	0.86	0	2	2	97.66	48.91	2.64	4.46	4.12	3.93	4.2	3.87	-4.84	0.00474	1.44e-05	Moderately soluble	-5.21	0.00204	6.22e-06	Moderately soluble	-5	0.00331	1.01e-05	Moderately soluble	High	Yes	Yes	Yes	No	No	No	No	-5.14	0	0	0	0	0	0.55	0	0	1	4.75	none	none
ZINC000000896887	C11H11NO2	189.21	14	6	0.27	1	2	0	55.73	37.38	1.74	0.84	0.78	1.22	1.72	1.26	-1.79	3.04	0.0161	Very soluble	-1.21	11.7	0.062	Very soluble	-2.78	0.315	0.00166	Soluble	High	Yes	No	No	No	No	No	No	-6.86	0	0	0	0	1	0.55	0	1	1	1.83	none	none
ZINC000000896988	C3H4Cl2F2O	164.97	8	0	1	2	3	0	27.35	9.23	1.99	2.21	2.87	1.53	2.08	2.14	-2.12	1.24	0.00753	Soluble	-2.04	1.51	0.00915	Soluble	-1.89	2.14	0.013	Soluble	High	Yes	No	No	No	No	No	No	-5.74	0	2	0	0	3	0.55	0	1	1	2.22	high	high
ZINC000000897236	C8H8Cl3N3O4S2	380.66	20	6	0.25	2	6	3	81.98	135.12	0.16	0.56	2.03	0.05	-0.03	0.55	-2.64	0.866	0.00228	Soluble	-2.97	0.408	0.00107	Soluble	-3.87	0.0515	0.000135	Soluble	High	No	No	No	No	No	No	No	-8.22	0	0	0	1	0	0.55	0	1	1	3.57	high	high
ZINC000000897263	C20H33N2O+	317.49	23	6	0.7	4	2	1	105.39	23.47	0.15	3.13	1.98	-0.84	0.46	0.97	-3.71	0.062	0.000195	Soluble	-3.29	0.162	0.00051	Soluble	-4.97	0.00343	1.08e-05	Moderately soluble	High	Yes	Yes	No	No	No	No	Yes	-6.01	0	0	0	0	0	0.55	0	1	0	3	none	none
ZINC000000900543	C14H17NO2	231.29	17	6	0.43	3	3	1	70.79	30.49	2.81	1.94	1.13	1.58	2.69	2.03	-2.56	0.638	0.00276	Soluble	-2.2	1.44	0.00624	Soluble	-3.58	0.0606	0.000262	Soluble	High	Yes	Yes	No	No	No	Yes	No	-6.33	0	0	0	0	0	0.55	0	0	1	3.36	none	none
ZINC000000900630	C11H12N2O2	204.23	15	6	0.36	1	3	1	63.35	42.85	2	0.7	0.07	0.99	2.37	1.23	-1.78	3.41	0.0167	Very soluble	-1.18	13.6	0.0665	Very soluble	-3.12	0.155	0.00076	Soluble	High	No	Yes	Yes	No	No	No	No	-7.05	0	0	0	0	0	0.55	0	0	1	3.41	none	none
ZINC000000896468	C11H12ClNO3S	273.74	17	6	0.36	1	3	0	69.51	62.83	1.64	1.06	1.99	1.51	1.57	1.55	-2.4	1.09	0.00398	Soluble	-1.97	2.93	0.0107	Very soluble	-3.43	0.102	0.000372	Soluble	High	Yes	No	No	No	No	No	No	-7.22	0	0	0	0	0	0.55	0	0	0	3.16	none	none
ZINC000000896650	C21H26N2OS2	386.57	26	12	0.43	4	2	0	118.7	68.06	3.68	4.51	5.01	4.07	3.23	4.1	-5.16	0.0027	6.99e-06	Moderately soluble	-5.66	0.000845	2.19e-06	Moderately soluble	-6.38	0.00016	4.14e-07	Poorly soluble	High	No	Yes	No	No	Yes	Yes	Yes	-5.46	0	0	0	0	0	0.55	0	0	2	4.42	none	none
ZINC000000901808	C4H9NO3	119.12	8	0	0.75	3	4	3	26.98	83.55	0.33	-4.11	-1.22	-1.25	-1.19	-1.49	2.21	19300	162	Highly soluble	2.96	108000	910	Highly soluble	0.87	887	7.45	Soluble	High	No	No	No	No	No	No	No	-9.94	0	4	0	0	3	0.55	0	0	1	1.62	none	none
ZINC000000000865	C15H13NO4	271.27	20	12	0.07	5	4	2	74.18	75.63	1.85	2.59	2.38	2.24	2.04	2.22	-3.27	0.146	0.00054	Soluble	-3.83	0.0404	0.000149	Soluble	-4.42	0.0104	3.84e-05	Moderately soluble	High	Yes	No	No	No	No	No	No	-6.12	0	0	0	0	0	0.55	0	1	0	1.84	none	none
ZINC000000002645	C9H7Cl2N5	256.09	16	12	0	1	3	2	64.09	90.71	1.93	1.97	2.03	1.61	1.75	1.86	-3.16	0.178	0.000695	Soluble	-3.5	0.0809	0.000316	Soluble	-4.32	0.0124	4.83e-05	Moderately soluble	High	No	No	Yes	No	No	No	No	-6.46	0	0	0	0	0	0.55	0	0	0	2.05	high	high
ZINC000000897225	C8H8F3N3O4S2	331.29	20	6	0.25	2	9	3	67.57	135.12	-0.03	0.36	2.38	-0.39	-0.56	0.35	-2.21	2.04	0.00615	Soluble	-2.76	0.573	0.00173	Soluble	-3.12	0.249	0.000752	Soluble	High	No	No	No	No	No	No	No	-8.07	0	0	0	1	0	0.55	0	0	0	2.94	none	none
ZINC000000896648	C12H14N2O2	218.25	16	6	0.33	2	2	1	67.53	49.41	2.05	1.69	0.6	1.46	1.59	1.48	-2.4	0.862	0.00395	Soluble	-2.34	0.992	0.00454	Soluble	-3.57	0.059	0.00027	Soluble	High	Yes	No	No	No	No	No	No	-6.43	0	0	0	0	0	0.55	0	1	1	2.19	none	none
ZINC000000000855	C18H20N2	264.36	20	12	0.33	0	1	0	90.2	6.48	2.92	3.38	2	3.28	2.84	2.88	-4.05	0.0234	8.86e-05	Moderately soluble	-3.19	0.169	0.000639	Soluble	-5.13	0.00197	7.46e-06	Moderately soluble	High	Yes	Yes	Yes	No	No	Yes	No	-5.51	0	0	0	0	0	0.55	0	0	0	3.4	none	none
ZINC000000000250	C17H25NO	259.39	19	6	0.59	5	2	0	84.76	20.31	3.3	4.08	3.17	2.94	4.19	3.54	-3.92	0.031	0.00012	Soluble	-4.21	0.0159	6.14e-05	Moderately soluble	-4.71	0.0051	1.97e-05	Moderately soluble	High	Yes	No	No	No	No	Yes	No	-4.99	0	0	0	0	0	0.55	0	0	1	2.2	none	none
ZINC000000000500	C15H14O3	242.27	18	12	0.13	3	3	1	69.8	46.53	2.57	4.15	2.94	2.24	3.42	3.07	-4.25	0.0136	5.6e-05	Moderately soluble	-4.83	0.00354	1.46e-05	Moderately soluble	-4.81	0.00376	1.55e-05	Moderately soluble	High	Yes	No	Yes	Yes	No	Yes	No	-4.83	0	0	0	0	0	0.55	0	0	2	1.91	none	none
ZINC000000000504	C18H20N2	264.36	20	12	0.33	0	1	0	90.2	6.48	2.97	3.38	2	3.28	2.84	2.89	-4.05	0.0234	8.86e-05	Moderately soluble	-3.19	0.169	0.000639	Soluble	-5.13	0.00197	7.46e-06	Moderately soluble	High	Yes	Yes	Yes	No	No	Yes	No	-5.51	0	0	0	0	0	0.55	0	0	0	3.4	none	none
ZINC000003861134	C23H26N2O4	394.46	29	6	0.61	2	5	0	114.04	51.24	3.26	0.98	1.35	2.04	1.84	1.89	-2.92	0.47	0.00119	Soluble	-1.64	8.95	0.0227	Very soluble	-3.61	0.0966	0.000245	Soluble	High	Yes	No	No	No	No	Yes	No	-8.01	0	0	0	0	0	0.55	0	1	1	5.44	none	low
ZINC000003871723	C22H18N2	310.39	24	23	0.05	4	1	0	97.9	17.82	3.1	4.77	5.19	3.9	4.64	4.32	-5.21	0.00189	6.1e-06	Moderately soluble	-4.88	0.00414	1.33e-05	Moderately soluble	-7.99	3.15e-06	1.02e-08	Poorly soluble	High	Yes	Yes	Yes	Yes	Yes	Yes	Yes	-4.81	0	0	0	0	0	0.55	0	0	1	2.63	none	none
ZINC000003872178	C22H19Cl2NO3	416.3	28	12	0.27	7	4	0	108.96	59.32	3.81	6.05	5.85	3.72	5.33	4.95	-6.09	0.00034	8.17e-07	Poorly soluble	-7.08	3.5e-05	8.41e-08	Poorly soluble	-6.84	6.02e-05	1.45e-07	Poorly soluble	High	No	No	Yes	Yes	Yes	No	Yes	-4.54	0	1	0	0	1	0.55	0	0	2	3.95	high	high
ZINC000003872945	C18H14Cl4N2O	416.13	25	17	0.17	6	2	0	103.2	27.05	3.3	5.93	5.98	4.31	5.88	5.08	-6.26	0.000227	5.46e-07	Poorly soluble	-6.27	0.000222	5.34e-07	Poorly soluble	-8.41	1.6e-06	3.85e-09	Poorly soluble	High	No	Yes	Yes	Yes	Yes	Yes	Yes	-4.63	1	1	0	1	1	0.55	0	0	2	3.13	none	none
ZINC000003873646	C3H8O3S3	188.29	9	0	1	3	3	1	42.93	140.35	-1.36	-0.24	1.18	-0.14	-0.01	-0.11	-0.66	41.4	0.22	Very soluble	-2.25	1.06	0.00563	Soluble	-0.31	91.8	0.488	Soluble	High	No	No	No	No	No	No	No	-7.62	0	1	1	1	2	0.56	0	2	1	3.21	none	none
ZINC000003830195	C16H23NO2	261.36	19	6	0.56	4	3	0	80.54	29.54	3.14	2.83	2.32	2.63	2.93	2.77	-3.21	0.16	0.000612	Soluble	-3.11	0.204	0.000779	Soluble	-4.14	0.019	7.28e-05	Moderately soluble	High	Yes	No	No	No	No	Yes	No	-5.88	0	0	0	0	0	0.55	0	0	0	2.82	none	none
ZINC000003830445	C18H23N9O4S3	525.63	34	10	0.5	11	9	3	130.62	251.3	1.55	-2.42	-1.03	0.18	-0.58	-0.46	-1.07	45.2	0.0859	Very soluble	-2.32	2.53	0.00482	Soluble	-2.23	3.07	0.00585	Soluble	Low	No	No	No	No	No	No	No	-11.22	2	3	2	1	2	0.17	0	0	2	5.1	none	none
ZINC000003830609	C15H23N3O4S	341.43	23	0	0.8	4	5	3	90.04	138.03	1.86	1.31	-0.1	0.76	0.01	0.77	-2.52	1.04	0.00303	Soluble	-3.81	0.053	0.000155	Soluble	-1.31	16.9	0.0494	Soluble	High	No	Yes	No	No	No	No	No	-7.45	0	0	0	1	0	0.55	0	0	0	4.33	none	none
ZINC000003830847	C16H12FN3O3	313.28	23	15	0.06	4	5	2	80.39	87.31	2.56	2.47	2.95	2.14	4.07	2.84	-3.56	0.0869	0.000277	Soluble	-3.95	0.0353	0.000113	Soluble	-5.77	0.000536	1.71e-06	Moderately soluble	High	No	No	Yes	No	No	No	No	-6.46	0	0	0	0	0	0.55	0	0	0	2.58	none	none
ZINC000003831581	C22H25N2OS+	365.51	26	12	0.41	4	1	0	115.45	48.85	0	3.62	2.59	4.17	2.08	2.49	-4.46	0.0125	3.43e-05	Moderately soluble	-4.33	0.017	4.64e-05	Moderately soluble	-5.87	0.000495	1.36e-06	Moderately soluble	High	Yes	Yes	No	No	No	Yes	Yes	-5.96	1	0	0	0	0	0.55	0	2	2	4.03	none	none
ZINC000003833880	C22H28FN3O6S	481.54	33	12	0.41	10	9	3	123.4	149.3	2.4	1.64	3.79	0.54	2.54	2.18	-3.47	0.164	0.000341	Soluble	-4.39	0.0197	4.09e-05	Moderately soluble	-4.37	0.0205	4.26e-05	Moderately soluble	Low	No	Yes	No	No	No	No	No	-8.07	0	1	1	1	0	0.56	0	0	2	4.6	none	none
ZINC000003874216	C17H19N3O4S	361.42	25	6	0.41	6	5	2	98.35	124.37	1.39	3.01	0.35	0.91	1.43	1.42	-3.76	0.063	0.000174	Soluble	-5.29	0.00187	5.17e-06	Moderately soluble	-3.01	0.352	0.000975	Soluble	High	No	No	No	No	No	No	No	-6.37	0	0	0	0	0	0.56	0	1	1	4.31	low	none
ZINC000000002235	C8H11Cl2N3O2	252.1	15	6	0.5	5	2	2	61.1	68.96	1.53	0.54	0.35	0.73	2.43	1.12	-1.71	4.92	0.0195	Very soluble	-1.56	6.95	0.0276	Very soluble	-3.66	0.0552	0.000219	Soluble	High	No	No	No	No	No	No	No	-7.45	0	0	0	0	0	0.55	0	1	0	2.44	high	high
ZINC000000005349	C16H20N4O2	300.36	22	10	0.44	3	3	0	86.19	60.13	3.08	4	2.48	3.09	1.13	2.76	-4.36	0.0131	4.36e-05	Moderately soluble	-4.96	0.00326	1.08e-05	Moderately soluble	-3.37	0.127	0.000424	Soluble	High	Yes	No	Yes	Yes	Yes	No	No	-5.29	0	0	0	0	0	0.55	0	1	1	3.47	none	high
ZINC000004097284	C20H23N5O6S	461.49	32	6	0.45	8	6	4	124.48	173.45	1.21	0.07	-1.37	0.87	-0.99	-0.04	-2.36	2.03	0.0044	Soluble	-3.27	0.25	0.000542	Soluble	-2.58	1.21	0.00263	Soluble	Low	No	Yes	No	No	No	No	No	-9.07	1	1	1	1	1	0.11	0	0	2	4.68	none	none
ZINC000256015223	C42H65N11O12S2	980.16	67	6	0.62	18	13	12	269.91	427.27	3.77	-1.48	-5.78	-4.52	-1.4	-1.88	-3.86	0.134	0.000137	Soluble	-6.99	0.000101	1.03e-07	Poorly soluble	-5.64	0.00224	2.29e-06	Moderately soluble	Low	No	Yes	No	No	No	No	No	-13.33	3	4	2	1	5	0.17	0	1	2	8.51	none	none
ZINC000256015225	C42H65N11O12S2	980.16	67	6	0.62	18	13	12	269.91	427.27	2.18	-1.48	-5.78	-4.52	-1.4	-2.2	-3.86	0.134	0.000137	Soluble	-6.99	0.000101	1.03e-07	Poorly soluble	-5.64	0.00224	2.29e-06	Moderately soluble	Low	No	Yes	No	No	No	No	No	-13.33	3	4	2	1	5	0.17	0	1	2	8.51	none	none
ZINC000257420680	C27H41NO6	475.62	34	0	0.81	8	7	2	129.4	104.14	3.49	3.13	2.67	1.76	3.38	2.89	-4.23	0.0278	5.85e-05	Moderately soluble	-4.99	0.00491	1.03e-05	Moderately soluble	-4.12	0.0361	7.59e-05	Moderately soluble	High	No	Yes	No	No	No	No	Yes	-6.98	0	1	0	0	0	0.55	0	0	2	5.66	none	none
ZINC000257420682	C27H41NO6	475.62	34	0	0.81	8	7	2	129.4	104.14	3.62	3.13	2.67	1.76	3.38	2.91	-4.23	0.0278	5.85e-05	Moderately soluble	-4.99	0.00491	1.03e-05	Moderately soluble	-4.12	0.0361	7.59e-05	Moderately soluble	High	No	Yes	No	No	No	No	Yes	-6.98	0	1	0	0	0	0.55	0	0	2	5.66	none	none
ZINC000011616580	C19H25NO3	315.41	23	6	0.58	6	3	1	93.65	57.61	2.58	3	2.59	2.81	2.95	2.79	-3.48	0.104	0.000329	Soluble	-3.87	0.0421	0.000134	Soluble	-3.65	0.0701	0.000222	Soluble	High	Yes	No	No	No	No	Yes	No	-6.09	0	0	0	0	0	0.85	0	0	0	3.13	none	none
ZINC000012503153	C17H24NO3+	290.38	21	6	0.59	4	3	1	85.56	46.53	-0.91	2.39	1.33	-1.66	-0.72	0.08	-3.09	0.234	0.000806	Soluble	-3.01	0.285	0.000981	Soluble	-3.63	0.0681	0.000234	Soluble	High	Yes	Yes	No	No	No	No	No	-6.37	0	0	0	0	0	0.55	0	1	0	4.34	none	none
ZINC000012503210	C24H34O3	370.52	27	0	0.75	2	3	1	108.86	54.37	3.17	3.45	4.5	3.62	4.19	3.79	-4.18	0.0246	6.63e-05	Moderately soluble	-4.27	0.0198	5.33e-05	Moderately soluble	-4.24	0.0213	5.74e-05	Moderately soluble	High	Yes	Yes	No	No	No	No	No	-6.11	0	0	0	0	0	0.55	0	0	1	5.48	none	none
ZINC000261527167	C21H29NO2	327.46	24	0	0.76	1	3	2	97.65	52.82	3.25	3.58	4.22	3.88	3.85	3.76	-4.06	0.0285	8.72e-05	Moderately soluble	-4.38	0.0138	4.21e-05	Moderately soluble	-3.13	0.241	0.000735	Soluble	High	Yes	Yes	No	No	Yes	No	No	-5.76	0	0	0	0	0	0.55	0	4	1	5.73	none	none
ZINC000212549525	C15H21N	215.33	16	6	0.6	3	1	1	68.44	12.03	0	3.2	3.18	3.46	3.11	2.59	-3.27	0.115	0.000536	Soluble	-3.12	0.162	0.000751	Soluble	-4.26	0.0117	5.45e-05	Moderately soluble	High	Yes	Yes	No	No	No	Yes	No	-5.34	0	0	0	0	1	0.55	0	0	1	3.42	none	none
ZINC000000896621	C16H13ClN2O	284.74	20	12	0.19	1	2	1	86.12	35.83	2.48	2.2	1.74	4.1	3.67	2.84	-3.37	0.122	0.000427	Soluble	-2.59	0.738	0.00259	Soluble	-5.41	0.00111	3.88e-06	Moderately soluble	High	Yes	Yes	No	No	No	Yes	No	-6.47	0	0	0	0	0	0.55	0	0	0	3.42	none	none
ZINC000001846088	C17H27N3O4S	369.48	25	6	0.59	8	5	2	101.77	110.11	2.66	1.1	1.99	0.89	1.27	1.58	-2.47	1.24	0.00336	Soluble	-3	0.365	0.000989	Soluble	-4.24	0.0212	5.73e-05	Moderately soluble	High	No	Yes	No	No	No	No	No	-7.77	0	0	0	0	0	0.55	0	1	2	3.38	none	none
ZINC000031290887	C21H18Cl2N2O8	497.28	33	12	0.29	4	10	5	123.88	161.4	2.03	2.1	0.91	1.03	1.76	1.57	-4.25	0.0279	5.61e-05	Moderately soluble	-5.12	0.00377	7.59e-06	Moderately soluble	-3.43	0.186	0.000373	Soluble	Low	No	Yes	No	No	No	No	No	-7.84	0	1	1	1	1	0.11	0	0	1	5.61	none	none
ZINC000031415830	C25H34O9	478.53	34	0	0.8	3	9	4	118.55	150.59	2.1	1.31	1.32	0.19	1.06	1.2	-3.43	0.176	0.000368	Soluble	-4.07	0.0405	8.45e-05	Moderately soluble	-1.61	11.6	0.0243	Soluble	Low	No	Yes	No	No	No	No	No	-8.29	0	0	1	1	1	0.11	0	0	1	6.35	none	none
ZINC000031415836	C25H34O9	478.53	34	0	0.8	3	9	4	118.55	150.59	1.91	1.31	1.32	0.19	1.06	1.16	-3.43	0.176	0.000368	Soluble	-4.07	0.0405	8.45e-05	Moderately soluble	-1.61	11.6	0.0243	Soluble	Low	No	Yes	No	No	No	No	No	-8.29	0	0	1	1	1	0.11	0	0	1	6.35	none	none
ZINC000031460595	C21H19ClN2O8	462.84	32	12	0.29	4	9	5	117.2	157.91	1.36	1.14	-0.59	0.14	0.64	0.54	-3.44	0.168	0.000362	Soluble	-4.05	0.0412	8.91e-05	Moderately soluble	-3.33	0.216	0.000467	Soluble	Low	No	Yes	No	No	No	No	No	-8.31	0	1	1	1	1	0.11	0	0	1	5.2	none	none
ZINC000031705519	C18H22O6S	366.43	25	6	0.61	2	6	2	92.29	109.28	1.51	2.18	4.08	2.2	1.68	2.33	-3.53	0.108	0.000295	Soluble	-4.11	0.0286	7.79e-05	Moderately soluble	-3.48	0.121	0.000329	Soluble	High	No	Yes	No	No	No	No	No	-6.99	0	0	0	0	0	0.56	0	1	1	4.08	none	none
ZINC000031771186	C16H19NO4	289.33	21	6	0.5	5	5	1	80.17	64.63	2.77	1.82	1.14	1.94	1.67	1.87	-2.66	0.63	0.00218	Soluble	-2.8	0.462	0.0016	Soluble	-3.23	0.172	0.000596	Soluble	High	Yes	No	No	No	No	No	No	-6.77	0	0	0	0	0	0.55	0	1	0	4.24	none	none
ZINC000032272342	C26H36N2O4	440.58	32	12	0.5	12	6	1	127.99	74.95	4.58	3.46	4.79	2.76	5.32	4.18	-4.24	0.0255	5.8e-05	Moderately soluble	-4.72	0.00848	1.92e-05	Moderately soluble	-7.31	2.15e-05	4.88e-08	Poorly soluble	High	No	Yes	No	No	No	Yes	Yes	-6.53	0	0	1	0	0	0.55	0	0	2	3.63	none	none
ZINC000033587910	C18H22O3	286.37	21	6	0.61	0	3	2	82.09	57.53	2.26	2.77	3.52	2.83	3.34	2.94	-3.57	0.0767	0.000268	Soluble	-3.63	0.0666	0.000232	Soluble	-3.86	0.0393	0.000137	Soluble	High	Yes	Yes	No	No	No	Yes	No	-6.08	0	0	0	0	0	0.55	1	1	0	3.46	none	none
ZINC000033955058	C26H38O7	462.58	33	0	0.58	8	7	4	127.67	116.45	2.26	2.77	3.43	2.83	3.34	2.94	-3.57	0.0767	0.000268	Soluble	-3.63	0.0666	0.000232	Soluble	-3.86	0.0393	0.000137	Soluble	High	Yes	Yes	No	No	No	Yes	No	-6.08	0	0	0	0	0	0.55	1	1	0	3.46	none	none
ZINC000034141652	C16H16ClNO3S	337.82	22	6	0.38	4	4	0	90.87	71.91	2.86	2.56	2.12	2.12	3.04	2.54	-3.49	0.111	0.000327	Soluble	-3.72	0.0647	0.000192	Soluble	-3.9	0.0423	0.000125	Soluble	High	Yes	No	Yes	Yes	Yes	No	Yes	-6.54	0	0	0	0	0	0.55	0	1	0	3.66	none	none
ZINC000037253587	C2H8N2	60.1	4	0	1	1	2	2	17.14	52.04	0.68	-2.04	-1.1	-1.15	-1.11	-0.94	1.14	827	13.8	Highly soluble	1.47	1790	29.7	Highly soluble	0.2	95.9	1.6	Soluble	High	No	No	No	No	No	No	No	-8.11	0	4	0	0	3	0.55	0	0	1	1	high	none
ZINC000040165203	C25H34O9	478.53	34	0	0.8	3	9	4	118.55	150.59	0.89	1.31	1.32	0.19	1.06	0.96	-3.43	0.176	0.000368	Soluble	-4.07	0.0405	8.45e-05	Moderately soluble	-1.61	11.6	0.0243	Soluble	Low	No	Yes	No	No	No	No	No	-8.29	0	0	1	1	1	0.11	0	0	1	6.35	none	none
ZINC000040165217	C24H32O9	464.51	33	6	0.71	3	9	6	115.18	156.91	1.97	1.1	0.5	0.25	-0.27	0.71	-3.35	0.208	0.000447	Soluble	-3.99	0.0478	0.000103	Soluble	-0.74	83.6	0.18	Soluble	Low	No	Yes	No	No	No	No	No	-8.35	1	0	1	1	2	0.11	0	0	1	5.6	none	none
ZINC000040165221	C24H32O9	464.51	33	6	0.71	3	9	6	114.92	156.91	1.51	0.89	0.15	0.25	-0.27	0.51	-3.22	0.282	0.000606	Soluble	-3.77	0.0789	0.00017	Soluble	-0.74	83.6	0.18	Soluble	Low	No	Yes	No	No	No	No	No	-8.5	1	0	1	1	2	0.11	0	0	1	5.65	none	none
ZINC000040165228	C25H40O8	468.58	33	0	0.96	3	8	5	119.79	136.68	2.5	2.81	1.67	1.26	0.4	1.73	-4.32	0.0226	4.81e-05	Moderately soluble	-5.34	0.00215	4.6e-06	Moderately soluble	-0.61	115	0.245	Soluble	High	No	Yes	No	No	No	No	No	-7.16	0	1	0	1	0	0.56	0	1	1	6.48	none	none
ZINC000040165230	C25H40O8	468.58	33	0	0.96	3	8	5	119.79	136.68	1.03	2.81	1.67	1.26	0.4	1.43	-4.32	0.0226	4.81e-05	Moderately soluble	-5.34	0.00215	4.6e-06	Moderately soluble	-0.61	115	0.245	Soluble	High	No	Yes	No	No	No	No	No	-7.16	0	1	0	1	0	0.56	0	1	1	6.48	none	none
ZINC000040165238	C34H52O7	572.77	41	0	0.74	8	7	4	162.37	116.45	1.03	2.81	5.56	1.26	0.4	1.43	-4.32	0.0226	4.81e-05	Moderately soluble	-5.34	0.00215	4.6e-06	Moderately soluble	-0.61	115	0.245	Soluble	High	No	Yes	No	No	No	No	No	-7.16	0	1	0	1	0	0.56	0	1	1	6.48	none	none
ZINC000040165240	C34H52O7	572.77	41	0	0.74	8	7	4	162.37	116.45	1.03	2.81	5.56	1.26	0.4	1.43	-4.32	0.0226	4.81e-05	Moderately soluble	-5.34	0.00215	4.6e-06	Moderately soluble	-0.61	115	0.245	Soluble	High	No	Yes	No	No	No	No	No	-7.16	0	1	0	1	0	0.56	0	1	1	6.48	none	none
ZINC000040165247	C25H36O8	464.55	33	0	0.84	3	8	4	118.35	133.52	2.63	1.88	1.8	1.06	0.97	1.67	-3.71	0.0913	0.000197	Soluble	-4.31	0.023	4.94e-05	Moderately soluble	-1.29	23.8	0.0512	Soluble	High	No	Yes	No	No	No	No	No	-7.8	0	0	0	1	0	0.56	0	1	1	6.42	none	none
ZINC000040165255	C24H32O9	464.51	33	6	0.71	3	9	6	115.18	156.91	1.89	1.1	0.5	0.25	-0.27	0.69	-3.35	0.208	0.000447	Soluble	-3.99	0.0478	0.000103	Soluble	-0.74	83.6	0.18	Soluble	Low	No	Yes	No	No	No	No	No	-8.35	1	0	1	1	2	0.11	0	0	1	5.6	none	none
ZINC000040165257	C24H32O12S	544.57	37	6	0.71	5	12	6	125.38	208.66	0	0.51	1.05	-0.17	-1.86	-0.1	-3.33	0.256	0.00047	Soluble	-4.46	0.0188	3.45e-05	Moderately soluble	-0.32	261	0.48	Soluble	Low	No	Yes	No	No	No	No	No	-9.26	3	1	1	1	3	0.11	0	1	1	5.98	none	none
ZINC000040165263	C25H38O8	466.56	33	0	0.92	3	8	4	118.83	133.52	2.67	2.34	1.88	1.16	0.98	1.81	-4.01	0.0457	9.8e-05	Moderately soluble	-4.78	0.00768	1.65e-05	Moderately soluble	-1.31	23	0.0493	Soluble	High	No	Yes	No	No	No	No	No	-7.48	0	1	0	1	0	0.56	0	1	1	6.35	none	low
ZINC000040165265	C25H38O8	466.56	33	0	0.92	3	8	4	118.83	133.52	2.63	2.34	1.88	1.16	0.98	1.8	-4.01	0.0457	9.8e-05	Moderately soluble	-4.78	0.00768	1.65e-05	Moderately soluble	-1.31	23	0.0493	Soluble	High	No	Yes	No	No	No	No	No	-7.48	0	1	0	1	0	0.56	0	1	1	6.35	none	low
ZINC000040916117	C15H21N3O4S	339.41	23	6	0.53	5	5	3	88.09	107.12	1.37	1.8	1.3	1.21	-0.68	1	-2.94	0.388	0.00114	Soluble	-3.67	0.0728	0.000214	Soluble	-2.74	0.62	0.00183	Soluble	High	No	Yes	No	No	No	No	No	-7.09	0	0	0	0	0	0.55	0	0	0	3.83	none	none
ZINC000044020714	C18H22O3	286.37	21	6	0.61	0	3	2	82.09	57.53	2.31	2.77	3.52	2.83	3.34	2.96	-3.57	0.0767	0.000268	Soluble	-3.63	0.0666	0.000232	Soluble	-3.86	0.0393	0.000137	Soluble	High	Yes	Yes	No	No	No	Yes	No	-6.08	0	0	0	0	0	0.55	1	1	0	3.46	none	none
ZINC000013831818	C6H6O4	142.11	10	6	0.17	1	4	2	33.13	70.67	1.12	-0.64	-0.31	-1.69	0.74	-0.16	-0.7	28.6	0.201	Very soluble	-0.37	60.5	0.425	Very soluble	-1.17	9.72	0.0684	Soluble	High	No	No	No	No	No	No	No	-7.62	0	3	0	0	1	0.55	0	0	1	2.53	high	high
ZINC000118915336	C30H48O5	488.7	35	0	0.9	5	5	4	139.24	97.99	3.7	5.6	5.18	4.14	4.7	4.66	-6.07	0.000418	8.55e-07	Poorly soluble	-7.42	1.86e-05	3.8e-08	Poorly soluble	-4.18	0.0321	6.58e-05	Moderately soluble	High	No	Yes	No	No	No	No	No	-5.31	0	3	0	0	1	0.56	0	1	2	6.88	none	none
ZINC000118915337	C30H48O5	488.7	35	0	0.9	5	5	4	139.24	97.99	3.7	5.6	5.18	4.14	4.7	4.66	-6.07	0.000418	8.55e-07	Poorly soluble	-7.42	1.86e-05	3.8e-08	Poorly soluble	-4.18	0.0321	6.58e-05	Moderately soluble	High	No	Yes	No	No	No	No	No	-5.31	0	3	0	0	1	0.56	0	1	2	6.88	none	none
ZINC000118915338	C30H48O5	488.7	35	0	0.9	5	5	4	139.24	97.99	3.78	5.6	5.18	4.14	4.7	4.68	-6.07	0.000418	8.55e-07	Poorly soluble	-7.42	1.86e-05	3.8e-08	Poorly soluble	-4.18	0.0321	6.58e-05	Moderately soluble	High	No	Yes	No	No	No	No	No	-5.31	0	3	0	0	1	0.56	0	1	2	6.88	none	none
ZINC000118915339	C30H48O5	488.7	35	0	0.9	5	5	4	139.24	97.99	3.93	5.6	5.18	4.14	4.7	4.71	-6.07	0.000418	8.55e-07	Poorly soluble	-7.42	1.86e-05	3.8e-08	Poorly soluble	-4.18	0.0321	6.58e-05	Moderately soluble	High	No	Yes	No	No	No	No	No	-5.31	0	3	0	0	1	0.56	0	1	2	6.88	none	none
ZINC000014489023	C11H19NO6	261.27	18	0	0.91	4	7	4	59.48	123.17	1	-2.34	-1.5	-2.1	-1.21	-1.23	0.28	496	1.9	Highly soluble	0.29	510	1.95	Highly soluble	0.98	2500	9.57	Soluble	High	No	Yes	No	No	No	No	No	-9.56	0	1	0	0	1	0.55	0	0	0	4.68	none	none
ZINC000014489025	C11H19NO6	261.27	18	0	0.91	4	7	4	59.48	123.17	1.36	-2.34	-1.5	-2.1	-1.21	-1.16	0.28	496	1.9	Highly soluble	0.29	510	1.95	Highly soluble	0.98	2500	9.57	Soluble	High	No	Yes	No	No	No	No	No	-9.56	0	1	0	0	1	0.55	0	0	0	4.68	none	none
ZINC000014489027	C11H19NO6	261.27	18	0	0.91	4	7	4	59.48	123.17	0.83	-2.34	-1.5	-2.1	-1.21	-1.26	0.28	496	1.9	Highly soluble	0.29	510	1.95	Highly soluble	0.98	2500	9.57	Soluble	High	No	Yes	No	No	No	No	No	-9.56	0	1	0	0	1	0.55	0	0	0	4.68	none	none
ZINC000014489029	C11H19NO6	261.27	18	0	0.91	4	7	4	59.48	123.17	0.96	-2.34	-1.5	-2.1	-1.21	-1.24	0.28	496	1.9	Highly soluble	0.29	510	1.95	Highly soluble	0.98	2500	9.57	Soluble	High	No	Yes	No	No	No	No	No	-9.56	0	1	0	0	1	0.55	0	0	0	4.68	none	none
ZINC000015263894	C18H12O7	340.28	25	12	0	2	7	4	87.58	124.29	1.35	2.49	2.13	0.14	2	1.62	-3.74	0.0617	0.000181	Soluble	-4.75	0.00612	1.8e-05	Moderately soluble	-3.49	0.111	0.000325	Soluble	High	No	No	No	No	No	No	No	-6.61	0	0	0	0	0	0.56	1	2	0	3.39	none	none
ZINC000017653971	C40H52O2	564.84	42	0	0.4	10	2	0	184.83	34.14	1.35	2.49	10.96	0.14	2	1.62	-3.74	0.0617	0.000181	Soluble	-4.75	0.00612	1.8e-05	Moderately soluble	-3.49	0.111	0.000325	Soluble	High	No	No	No	No	No	No	No	-6.61	0	0	0	0	0	0.56	1	2	0	3.39	none	none
ZINC000004544883	C16H19N3O5	333.34	24	9	0.31	9	6	5	86.17	145.51	0.56	-2.72	0.47	-2.51	1.03	-0.63	0.12	443	1.33	Highly soluble	0.22	548	1.64	Highly soluble	-2.96	0.37	0.00111	Soluble	Low	No	No	No	No	No	No	No	-10.26	0	0	1	1	1	0.56	0	0	1	3.05	none	none
ZINC000100051396	C13H10N2O5	274.23	20	0	0.38	1	5	1	70.61	96.08	1.33	-1.42	-1.97	-0.39	0.15	-0.46	-0.58	72.2	0.263	Very soluble	-0.1	220	0.803	Very soluble	-0.97	29.2	0.106	Soluble	High	No	No	No	No	No	No	No	-8.98	0	1	0	0	0	0.55	0	2	0	4.31	low	low
ZINC000100051487	C12H16N2O4	252.27	18	0	0.75	1	4	1	68.84	79.01	1.64	0.19	-0.35	-0.01	1.13	0.52	-1.46	8.79	0.0349	Very soluble	-1.41	9.87	0.0391	Very soluble	-1.97	2.7	0.0107	Soluble	High	No	Yes	No	No	No	No	No	-7.7	0	0	0	0	0	0.55	0	2	0	3.42	high	low
ZINC000100051395	C13H10N2O5	274.23	20	0	0.38	1	5	1	70.61	96.08	1.28	-1.42	-1.97	-0.39	0.15	-0.47	-0.58	72.2	0.263	Very soluble	-0.1	220	0.803	Very soluble	-0.97	29.2	0.106	Soluble	High	No	No	No	No	No	No	No	-8.98	0	1	0	0	0	0.55	0	2	0	4.31	low	low
ZINC000000967513	C10H16	136.23	10	0	0.6	1	0	0	47.12	0	2.72	4.57	3.31	3.27	2.97	3.37	-3.5	0.0433	0.000318	Soluble	-4.29	0.00693	5.09e-05	Moderately soluble	-2.26	0.754	0.00553	Soluble	Low	Yes	No	No	No	Yes	No	No	-3.89	0	1	0	0	2	0.55	0	1	2	3.46	none	none
ZINC000002018980	C14H22ClNO	255.78	17	6	0.57	5	2	1	74.16	23.47	3.16	3.21	2.83	3.2	3.15	3.11	-3.38	0.107	0.000418	Soluble	-3.38	0.108	0.000422	Soluble	-4.23	0.0149	5.83e-05	Moderately soluble	High	Yes	Yes	No	No	No	Yes	No	-5.58	0	0	0	0	0	0.55	0	0	0	2.51	none	none
ZINC000002018982	C14H22ClNO	255.78	17	6	0.57	5	2	1	74.16	23.47	3.29	3.21	2.83	3.2	3.15	3.14	-3.38	0.107	0.000418	Soluble	-3.38	0.108	0.000422	Soluble	-4.23	0.0149	5.83e-05	Moderately soluble	High	Yes	Yes	No	No	No	Yes	No	-5.58	0	0	0	0	0	0.55	0	0	0	2.51	none	none
ZINC000004099004	C24H30O8	446.49	32	6	0.67	3	8	4	112.8	133.52	2.25	1.57	1.38	0.94	1.21	1.47	-3.54	0.129	0.00029	Soluble	-3.98	0.0463	0.000104	Soluble	-2.26	2.44	0.00546	Soluble	High	No	Yes	No	No	No	Yes	No	-7.91	0	0	0	1	0	0.56	0	0	1	5.41	none	none
ZINC000004099035	C24H32O8	448.51	32	6	0.71	3	8	5	114.02	136.68	1.83	2.66	1.53	1.03	0.62	1.53	-4.24	0.026	5.79e-05	Moderately soluble	-5.18	0.00295	6.58e-06	Moderately soluble	-1.57	12.2	0.0272	Soluble	High	No	Yes	No	No	No	No	No	-7.15	0	0	0	1	0	0.56	0	0	1	5.5	none	none
ZINC000004658606	C2H6O2S	94.13	5	0	1	0	2	0	20.69	42.52	0.6	-0.4	0.74	-0.59	-0.29	0.01	-0.17	63.4	0.674	Very soluble	-0.03	88	0.935	Very soluble	-0.49	30.5	0.324	Soluble	High	Yes	No	No	No	No	No	No	-7.16	0	3	0	0	2	0.55	0	0	1	1.76	none	none
ZINC000005116153	C17H19N3O4S	361.42	25	15	0.29	6	6	2	94.86	116.54	2.01	0.98	2.65	0.11	2.56	1.66	-2.75	0.648	0.00179	Soluble	-3.02	0.349	0.000965	Soluble	-5.9	0.000451	1.25e-06	Moderately soluble	High	No	Yes	Yes	No	No	Yes	Yes	-7.81	0	0	0	0	0	0.55	0	0	1	3.63	none	none
ZINC000005140707	C10H15N3O2	209.24	15	6	0.5	6	4	1	57.23	65.79	2.2	0.68	1.18	0.14	1.04	1.05	-1.47	7.16	0.0342	Very soluble	-1.64	4.81	0.023	Very soluble	-2.4	0.843	0.00403	Soluble	High	Yes	No	No	No	No	No	No	-7.09	0	0	0	0	0	0.55	0	1	1	2.36	high	high
ZINC000005167249	C21H32O6S	412.54	28	0	0.86	3	6	2	106.63	109.28	2.12	2.52	4.54	2.52	1.77	2.69	-3.79	0.0673	0.000163	Soluble	-4.46	0.0143	3.46e-05	Moderately soluble	-2.93	0.488	0.00118	Soluble	High	No	Yes	No	No	No	No	No	-7.03	0	0	0	0	0	0.56	0	2	1	5.42	none	none
ZINC000005239470	C10H13N3O2	207.23	15	6	0.4	6	4	0	56.49	62.63	2.02	0.79	1.66	0.06	1.37	1.18	-1.52	6.22	0.03	Very soluble	-1.69	4.27	0.0206	Very soluble	-2.87	0.28	0.00135	Soluble	High	Yes	No	No	No	No	No	No	-7	0	0	0	0	0	0.55	0	1	1	1.78	high	high
ZINC000005423072	C13H10ClN3O5S2	387.82	24	11	0.08	3	6	3	92.43	156.45	1.62	1.75	2.51	-0.51	0.99	1.27	-3.49	0.126	0.000325	Soluble	-4.65	0.00863	2.23e-05	Moderately soluble	-3.38	0.162	0.000417	Soluble	Low	No	No	No	No	Yes	No	Yes	-7.42	0	0	1	1	1	0.11	0	0	1	3.62	none	none
ZINC000005840786	C8H14O2	142.2	10	0	0.62	4	2	1	41.87	37.3	1.96	2.24	2.06	1.85	1.42	1.91	-1.87	1.92	0.0135	Very soluble	-2.66	0.312	0.00219	Soluble	-0.95	15.9	0.112	Soluble	High	Yes	No	No	No	No	No	No	-5.58	0	1	0	0	1	0.85	0	1	1	2.62	none	none
ZINC000005861416	C8H14O7	222.19	15	0	0.88	3	7	4	45.88	116.45	0.56	-1.44	-2.08	-2.2	-1.95	-1.42	-0.11	172	0.772	Very soluble	-0.5	69.9	0.315	Very soluble	1.95	20000	89.9	Soluble	Low	No	Yes	No	No	No	No	No	-8.68	0	1	0	0	0	0.56	0	0	1	4.25	none	none
ZINC000005933760	C15H14N4O2	282.3	21	15	0.27	2	4	2	79.36	83.8	2.05	0.71	1.45	1.33	2.09	1.52	-2.43	1.04	0.00368	Soluble	-2.05	2.53	0.00896	Soluble	-4.19	0.0182	6.44e-05	Moderately soluble	High	No	Yes	Yes	No	No	No	No	-7.52	0	0	0	0	0	0.55	0	0	0	2.32	none	none
ZINC000006920404	C18H32O16	504.44	34	0	1	7	16	11	100.5	268.68	-0.12	-6.88	-7.57	-6.15	-6.49	-5.44	1.83	34000	67.4	Highly soluble	1.95	44500	88.3	Highly soluble	6	508000000	1010000	Soluble	Low	No	Yes	No	No	No	No	No	-14.26	3	2	1	1	4	0.17	0	0	1	6.45	none	none
ZINC000008234383	C25H36O8	464.55	33	0	0.84	3	8	4	118.35	133.52	2.43	1.97	1.8	1.06	0.97	1.65	-3.76	0.0801	0.000172	Soluble	-4.4	0.0185	3.99e-05	Moderately soluble	-1.29	23.8	0.0512	Soluble	High	No	Yes	No	No	No	No	No	-7.74	0	0	0	1	0	0.56	0	0	1	6.32	none	none
ZINC000008551087	C21H36N7O16P3S	767.53	48	9	0.67	20	19	9	163.04	414.79	0.93	-5.75	-1.98	-4.51	-4.69	-3.2	0.21	1230	1.6	Highly soluble	-2.3	3.89	0.00507	Soluble	0.66	3510	4.57	Soluble	Low	No	Yes	No	No	No	No	No	-15.06	3	4	2	1	6	0.11	0	2	2	6.48	none	none
ZINC000253611314	C27H44O8	496.63	35	0	0.96	4	8	5	129.4	136.68	3.26	3.83	2.3	1.67	1.03	2.42	-5.07	0.00425	8.55e-06	Moderately soluble	-6.4	0.0002	4.02e-07	Poorly soluble	-1.01	48	0.0966	Soluble	High	No	Yes	No	No	No	No	No	-6.61	0	2	0	1	0	0.56	0	1	2	6.77	none	none
ZINC000256079353	C27H40O11	540.6	38	0	0.93	5	11	6	129.73	183.21	1.98	0.77	-0.21	-0.34	-0.83	0.27	-3.35	0.243	0.00045	Soluble	-4.2	0.0343	6.34e-05	Moderately soluble	0.53	1830	3.38	Soluble	Low	No	Yes	No	No	No	No	No	-9.05	3	2	1	1	3	0.11	0	1	1	7.24	none	none
ZINC000256315106	C27H36O11	536.57	38	0	0.81	5	11	5	128.3	180.05	0	-0.27	-0.08	-0.94	-0.26	-0.31	-2.67	1.16	0.00215	Soluble	-3.05	0.476	0.000887	Soluble	-0.15	378	0.705	Soluble	Low	No	Yes	No	No	No	No	No	-9.76	2	2	1	1	2	0.11	0	0	1	7.02	none	none
ZINC000257384246	C18H21NO4	315.36	23	6	0.56	1	4	1	90.11	68.12	1.59	0.68	1.13	0.12	-1.52	0.4	-2.35	1.41	0.00446	Soluble	-1.69	6.48	0.0205	Very soluble	-2.9	0.397	0.00126	Soluble	High	No	Yes	No	No	No	No	No	-7.74	0	0	0	0	0	0.55	0	2	0	5.06	none	none
ZINC000012494489	C27H44O	384.64	28	0	0.78	6	1	1	125.04	20.23	1.59	0.68	7.62	0.12	-1.52	0.4	-2.35	1.41	0.00446	Soluble	-1.69	6.48	0.0205	Very soluble	-2.9	0.397	0.00126	Soluble	High	No	Yes	No	No	No	No	No	-7.74	0	0	0	0	0	0.55	0	2	0	5.06	none	none
ZINC000060183860	C27H31NO11	545.54	39	12	0.48	5	12	7	133.62	209.23	2.41	1.29	-0.53	-2.03	0.85	0.4	-3.93	0.0637	0.000117	Soluble	-5.28	0.00284	5.2e-06	Moderately soluble	-2.98	0.565	0.00104	Soluble	Low	No	Yes	No	No	No	No	No	-8.71	3	3	1	1	3	0.17	1	1	1	5.98	none	none
ZINC000118913649	C27H36O11	536.57	38	0	0.81	5	11	5	128.3	180.05	0	-0.27	-0.08	-0.94	-0.26	-0.31	-2.67	1.16	0.00215	Soluble	-3.05	0.476	0.000887	Soluble	-0.15	378	0.705	Soluble	Low	No	Yes	No	No	No	No	No	-9.76	2	2	1	1	2	0.11	0	0	1	7.02	none	none
ZINC000118913657	C27H40O11	540.6	38	0	0.93	5	11	6	129.73	183.21	2.16	0.77	-0.21	-0.34	-0.83	0.31	-3.35	0.243	0.00045	Soluble	-4.2	0.0343	6.34e-05	Moderately soluble	0.53	1830	3.38	Soluble	Low	No	Yes	No	No	No	No	No	-9.05	3	2	1	1	3	0.11	0	1	1	7.24	none	none
ZINC000118915218	C27H42O11	542.62	38	0	0.93	5	11	7	131.96	194.21	1.55	0.47	-0.43	-0.75	-0.36	0.1	-3.17	0.367	0.000676	Soluble	-4.12	0.0414	7.63e-05	Moderately soluble	0.06	627	1.16	Soluble	Low	No	No	No	No	No	No	No	-9.28	3	4	1	1	3	0.11	0	1	1	6.81	none	none
ZINC000118915220	C27H42O11	542.62	38	0	0.93	5	11	7	131.96	194.21	0.84	0.47	-0.43	-0.75	-0.36	-0.05	-3.17	0.367	0.000676	Soluble	-4.12	0.0414	7.63e-05	Moderately soluble	0.06	627	1.16	Soluble	Low	No	No	No	No	No	No	No	-9.28	3	4	1	1	3	0.11	0	1	1	6.81	none	none
ZINC000118915330	C27H44O8	496.63	35	0	0.96	4	8	5	129.4	136.68	1.76	3.83	2.3	1.67	1.03	2.12	-5.07	0.00425	8.55e-06	Moderately soluble	-6.4	0.0002	4.02e-07	Poorly soluble	-1.01	48	0.0966	Soluble	High	No	Yes	No	No	No	No	No	-6.61	0	2	0	1	0	0.56	0	1	2	6.77	none	none
ZINC000118915332	C27H44O8	496.63	35	0	0.96	4	8	5	129.4	136.68	2.04	3.83	2.3	1.67	1.03	2.18	-5.07	0.00425	8.55e-06	Moderately soluble	-6.4	0.0002	4.02e-07	Poorly soluble	-1.01	48	0.0966	Soluble	High	No	Yes	No	No	No	No	No	-6.61	0	2	0	1	0	0.56	0	1	2	6.77	none	none
ZINC000118915334	C27H40O11	540.6	38	0	0.93	5	11	6	129.73	183.21	1.96	0.77	-0.21	-0.34	-0.83	0.27	-3.35	0.243	0.00045	Soluble	-4.2	0.0343	6.34e-05	Moderately soluble	0.53	1830	3.38	Soluble	Low	No	Yes	No	No	No	No	No	-9.05	3	2	1	1	3	0.11	0	1	1	7.24	none	none
ZINC000118915340	C25H36O9	480.55	34	0	0.88	3	9	4	119.03	150.59	2.12	1.08	1.05	0.28	0.68	1.04	-3.3	0.24	0.000499	Soluble	-3.83	0.0704	0.000146	Soluble	-1.18	31.7	0.0659	Soluble	Low	No	Yes	No	No	No	No	No	-8.46	0	1	1	1	1	0.11	0	1	1	6.32	none	none
ZINC000118915342	C25H36O9	480.55	34	0	0.88	3	9	4	119.03	150.59	1.6	1.08	1.05	0.28	0.68	0.94	-3.3	0.24	0.000499	Soluble	-3.83	0.0704	0.000146	Soluble	-1.18	31.7	0.0659	Soluble	Low	No	Yes	No	No	No	No	No	-8.46	0	1	1	1	1	0.11	0	1	1	6.32	none	none
ZINC000085552114	C24H42O21	666.58	45	0	1	10	21	14	132.89	347.83	1.16	-9.02	-9.75	-8.02	-8.58	-6.84	2.37	156000	234	Highly soluble	2.5	213000	319	Highly soluble	7.82	43800000000	65800000	Soluble	Low	No	Yes	No	No	No	No	No	-16.77	3	4	1	1	5	0.17	0	0	2	7.48	none	none
ZINC000085589009	C18H22O6S	366.43	25	6	0.61	2	6	2	92.29	109.28	1.55	2.18	4.08	2.2	1.68	2.34	-3.53	0.108	0.000295	Soluble	-4.11	0.0286	7.79e-05	Moderately soluble	-3.48	0.121	0.000329	Soluble	High	No	Yes	No	No	No	No	No	-6.99	0	0	0	0	0	0.56	0	1	1	4.08	none	none
ZINC000085589133	C18H22O6S	366.43	25	6	0.61	2	6	2	92.29	109.28	1.62	2.18	4.08	2.2	1.68	2.35	-3.53	0.108	0.000295	Soluble	-4.11	0.0286	7.79e-05	Moderately soluble	-3.48	0.121	0.000329	Soluble	High	No	Yes	No	No	No	No	No	-6.99	0	0	0	0	0	0.56	0	1	1	4.14	none	none
ZINC000085589139	C18H22O6S	366.43	25	6	0.61	2	6	2	92.29	109.28	2.44	2.18	4.08	2.2	1.68	2.52	-3.53	0.108	0.000295	Soluble	-4.11	0.0286	7.79e-05	Moderately soluble	-3.48	0.121	0.000329	Soluble	High	No	Yes	No	No	No	No	No	-6.99	0	0	0	0	0	0.56	0	1	1	4.14	none	none
ZINC000090614937	C18H24O3	288.38	21	6	0.67	0	3	3	83.05	60.69	2.45	3.65	3.31	2.92	2.75	3.02	-4.14	0.0209	7.26e-05	Moderately soluble	-4.61	0.00703	2.44e-05	Moderately soluble	-3.17	0.196	0.000679	Soluble	High	Yes	Yes	No	No	No	Yes	No	-5.47	0	0	0	0	0	0.55	1	1	1	3.69	none	none
ZINC000095617641	C29H33N7O2	511.62	38	18	0.28	8	6	3	160.73	96.86	4.02	3	2.65	2.25	1.92	2.77	-4.72	0.00965	1.89e-05	Moderately soluble	-4.7	0.0102	2e-05	Moderately soluble	-6.94	5.86e-05	1.15e-07	Poorly soluble	High	No	Yes	No	Yes	Yes	Yes	No	-7.29	1	3	0	0	0	0.55	0	0	2	4.74	none	none
ZINC000004214681	C20H23NO	293.4	22	12	0.3	3	2	1	92.12	23.47	3.05	3.93	3.34	3.39	3.95	3.53	-4.34	0.0134	4.56e-05	Moderately soluble	-4.12	0.0221	7.55e-05	Moderately soluble	-5.88	0.000386	1.32e-06	Moderately soluble	High	Yes	No	No	No	No	Yes	No	-5.3	0	0	0	0	0	0.55	1	0	1	3.91	none	none
ZINC000004228232	C14H20N6O5S	384.41	26	9	0.57	7	9	5	92.81	207.93	1.06	-3.5	-1.75	-3.82	-2.29	-2.06	0.19	592	1.54	Highly soluble	-0.29	199	0.518	Very soluble	-0.08	318	0.826	Soluble	Low	No	No	No	No	No	No	No	-11.13	1	1	1	1	2	0.55	0	0	1	4.69	none	none
ZINC000004228266	C20H25N7O6	459.46	33	12	0.35	10	7	7	125.93	202.77	1.15	-0.49	-1.39	-0.89	-0.66	-0.46	-1.99	4.71	0.0103	Very soluble	-3.3	0.23	0.0005	Soluble	-3.74	0.0832	0.000181	Soluble	Low	No	No	No	No	No	No	No	-9.45	2	1	1	1	2	0.11	0	0	2	4.14	none	none
ZINC000004474613	C18H32O2	280.45	20	0	0.72	14	2	1	89.46	37.3	1.15	-0.49	5.88	-0.89	-0.66	-0.46	-1.99	4.71	0.0103	Very soluble	-3.3	0.23	0.0005	Soluble	-3.74	0.0832	0.000181	Soluble	Low	No	No	No	No	No	No	No	-9.45	2	1	1	1	2	0.11	0	0	2	4.14	none	none
ZINC000004654886	C8H11NO5S	233.24	15	6	0.25	4	6	3	53.17	118.23	0.62	-3.28	1.16	-0.04	-0.74	-0.46	0.75	1310	5.6	Highly soluble	1.37	5460	23.4	Highly soluble	-1.37	9.93	0.0426	Soluble	High	No	No	No	No	No	No	No	-10.05	0	0	0	0	1	0.55	0	1	1	2.15	none	none
ZINC000005140767	C15H13N3O5S	347.35	24	12	0.07	3	6	3	89.55	128.21	1.42	2.7	1.8	-0.56	-0.33	1	-3.87	0.0472	0.000136	Soluble	-5.05	0.00313	9.01e-06	Moderately soluble	-3.52	0.104	0.000299	Soluble	High	No	No	No	No	No	No	No	-6.5	0	0	0	0	0	0.56	0	0	0	3.43	none	none
ZINC000005167145	C21H32O5S	396.54	27	0	0.86	3	5	1	105.43	89.05	2.56	3.84	5.42	3.33	2.26	3.48	-4.52	0.012	3.02e-05	Moderately soluble	-5.41	0.00156	3.93e-06	Moderately soluble	-3.3	0.2	0.000505	Soluble	High	No	Yes	No	No	No	No	No	-5.99	0	0	0	0	0	0.56	0	2	2	5.38	none	none
ZINC000005181061	C7H15Cl2N2O3P	277.09	15	0	1	5	5	2	63.76	71.61	1.72	0.21	0.82	0.54	0.28	0.71	-1.36	12.1	0.0436	Very soluble	-1.27	14.8	0.0533	Very soluble	-1.9	3.48	0.0126	Soluble	High	No	No	No	No	No	No	No	-7.84	0	0	0	0	0	0.55	0	2	0	4.46	high	high
ZINC000005760164	C19H26O8	382.4	27	6	0.58	7	8	4	94.76	133.52	2.93	1.99	0.42	0.39	0.85	1.32	-3.17	0.26	0.000681	Soluble	-4.42	0.0145	3.8e-05	Moderately soluble	-1.31	18.6	0.0488	Soluble	High	No	Yes	No	No	No	No	No	-7.22	0	0	0	1	0	0.56	0	0	1	4.89	none	none
[truncated: 4,057 more rows]
[truncated: 4 more columns]
